# Supplementary material for: Genomic Selection Using Pedigree and Marker-by-Environment Interaction for Barley Seed Quality Traits From Two Commercial Breeding Programs
Source: Front Plant Sci. 2020 May 8;11:539. doi: 10.3389/fpls.2020.00539 (PMC7227446; doi:10.3389/fpls.2020.00539)
Supplement: Material S1 — Phenotypic data, genotypic data and relationship matrices based on pedigree information from the two breeding companies. [file Table_1.XLSX]

## Sheet: Information
Description of data used in the analysis for this manuscript
Datasets used in the analysis are given in the different sheets with their descriptions below:
Phenotypic Data:
Dataframe containing the phenotypes and environments
* Lines: vector of 2,814 observations (line records) names
* Protein: vector of protein content measured for each observation (measured in % drymatter)
* Test weight: vector of test weight measured for each observation (measured in kg/hL)
* SF_abv2.5: vector of weight of seed fractions above 2.5mm in diameter (measured in % weight)
* SF_abv2.2: vector of weight of seed fractions above 2.2mm in diameter (measured in % weight)
* Breeding Program: vector of breeding company name for the phenotypic observation
* Year: vector of harvest year for the phenotypic observation
* Location: vector of names of locations within each breeding company for the phenotypic observation
*Trial: vector of names of trials within each location for the phenotypic observation
Genotypic Data:
Dataframe containing a list of final 4,409 from the 9K iSelect SNPs used to genotype the 907 lines used in the study.
Pedigree matrix_NS Data:
A matrix containing the pedigree-based relationships derived from data from NS. The matrix has dimensions 484 x 484
Pedigree matrix_SJ Data:
A matrix containing the pedigree-based relationships derived from data from SJ. The matrix has dimensions 428 x 428

## Sheet: Phenotypic Data
Line	Protein (% dry matter)	Test weight (kg/hL)	SF_abv2.5 (% weight)	SF_abv2.2 (% weight)	Breeding Program	Year	Location	Trial
GEN001	9.9424	73.8627	97.514	99.4209	SJ	2015	2	S
GEN001	9.9914	69.8381	93.2727	98.6505	SJ	2015	1	S
GEN001	11.8965	67.1133	93.2648	99.0421	SJ	2017	2	C
GEN001	11.8537	62.0649	96.1159	99.522	SJ	2017	1	C
GEN002	9.8171	73.4214	97.5886	99.3196	SJ	2015	2	S
GEN002	9.8224	69.2556	94.8746	98.941	SJ	2015	1	S
GEN003	9.9708	71.7798	94.964	99.1307	SJ	2015	2	S
GEN003	9.8777	69.4674	86.3096	97.4018	SJ	2015	1	S
GEN004	11.3	60.5	80.1	97.2	NS	2016	1	2
GEN004	11	59.4	79.4	97	NS	2016	1	1
GEN004	11.2	60.7	62.5878	93.1093	NS	2017	2	1
GEN004	11.5	61	66.5296	93.0692	NS	2017	2	3
GEN004	11.6	60.8	64.6339	92.658	NS	2017	2	2
GEN004	10.7	57.6	55.1755	91.1234	NS	2017	3	3
GEN004	10.6	57.4	56.339	92.0963	NS	2017	3	2
GEN004	10.8	58.7	64.3932	93.7513	NS	2017	3	1
GEN004	9.7	59	56.5797	83.0491	NS	2017	1	1
GEN004	9.4	57	58.4554	93.0391	NS	2017	1	3
GEN004	9.8	58	58.2648	93.8014	NS	2017	1	2
GEN004	9.2615	68.3201	95.4582	99.4798	SJ	2015	2	C
GEN004	9.6183	68.8143	95.089	99.4899	SJ	2015	2	E1
GEN004	9.8257	70.9502	90.8318	98.4603	SJ	2015	2	S
GEN004	9.2875	68.2495	87.1859	98.2381	SJ	2015	1	E1
GEN004	9.4081	67.7905	85.35	97.43	SJ	2015	1	C
GEN004	9.57	72.3447	70.6988	93.9818	SJ	2015	1	S
GEN004	9.4391	62.4944	67.7162	96.2025	SJ	2016	1	C
GEN004	11.9273	60.1232	56.3645	90.7669	SJ	2017	2	C
GEN004	11.8086	63.989	68.0551	94.4961	SJ	2017	1	C
GEN004	10.8	62.7	73.3	95.1	NS	2016	2	1
GEN004	10.4	64	86	98.2	NS	2016	2	2
GEN004	9.6	58.8	86.2	97.7	NS	2016	3	2
GEN004	10.5	59.7	84.9	97.8	NS	2016	3	1
GEN005	11	61.8	68.8	96.2	NS	2016	1	2
GEN005	11	61	70.2	96.1	NS	2016	1	1
GEN005	11.4	NA	46.9509	86.67	NS	2017	2	1
GEN005	11.5	NA	32.8987	82.7884	NS	2017	2	3
GEN005	11.2	NA	40.652	85.9178	NS	2017	2	2
GEN005	10.3	57.6	38.8967	87.2417	NS	2017	3	3
GEN005	10.9	56.8	38.5858	86.6199	NS	2017	3	2
GEN005	10.5	58	47.5326	89.4082	NS	2017	3	1
GEN005	9.8	59.4	50.9328	92.6981	NS	2017	1	3
GEN005	9.8	59.9	45.1856	82.2467	NS	2017	1	1
GEN005	9.4	59.3	45.5466	90.8526	NS	2017	1	2
GEN005	10.0974	70.9325	94.4744	99.4205	SJ	2015	2	E3
GEN005	9.4494	72.38	89.6014	98.8812	SJ	2015	2	S
GEN005	9.455	71.1443	80.9548	97.5781	SJ	2015	1	E3
GEN005	9.6636	69.9087	67.7326	94.1041	SJ	2015	1	S
GEN005	9.5692	61.7883	56.1517	92.2909	SJ	2016	1	E2
GEN005	9.6585	63.1122	60.8687	93.8942	SJ	2016	1	E3
GEN005	9.2942	64.595	73.1379	97.2161	SJ	2016	1	K2
GEN005	9.5853	63.4653	64.9582	95.4707	SJ	2016	1	K1
GEN005	9.0099	62.7768	61.1401	95.1292	SJ	2016	1	E2
GEN005	9.4043	62.3885	55.2601	93.1016	SJ	2016	1	E3
GEN005	9.4886	63.1828	61.5993	95.2312	SJ	2016	1	E1
GEN005	9.4938	63.8359	62.3217	94.6382	SJ	2016	1	C
GEN005	9.4704	63.6771	64.1802	95.1388	SJ	2016	1	E1
GEN005	11.8847	62.1885	39.4103	81.3293	SJ	2017	2	E1
GEN005	11.6318	62.2944	40.2578	82.454	SJ	2017	2	E3
GEN005	11.7139	60.2998	44.5485	88.0108	SJ	2017	2	K2
GEN005	11.7569	59.1877	40.0859	85.5631	SJ	2017	2	K1
GEN005	12.044	60.3174	44.5753	86.2362	SJ	2017	2	C
GEN005	12.157	61.4118	38.3132	81.3331	SJ	2017	2	E1
GEN005	11.5289	61.1647	37.5639	81.3133	SJ	2017	2	E3
GEN005	12.8298	57.4931	41.5412	83.9398	SJ	2017	2	E2
GEN005	11.6397	61.5354	37.1977	79.8221	SJ	2017	2	E2
GEN005	10.8652	68.0489	67.9876	95.2685	SJ	2017	1	E3
GEN005	10.0184	65.6482	53.7043	91.3152	SJ	2017	1	E1
GEN005	10.6513	68.7902	83.7776	97.9535	SJ	2017	1	K2
GEN005	11.7139	60.2998	50.005	90.8874	SJ	2017	1	C
GEN005	11.0255	65.3128	52.1521	91.0076	SJ	2017	1	E2
GEN005	11.3577	71.5615	59.2519	93.0086	SJ	2017	1	E2
GEN005	11.7569	59.1877	74.5551	95.7908	SJ	2017	1	K1
GEN005	9.9327	66.0895	62.4551	93.6877	SJ	2017	1	E1
GEN005	10.9799	69.1962	80.072	97.6302	SJ	2017	1	E3
GEN005	10.6	63.9	81.2	98.1	NS	2016	2	2
GEN005	10.8	64	79.8	98.1	NS	2016	2	1
GEN005	10	60.7	77.8	97.5	NS	2016	3	2
GEN005	10.1	61.4	76	97.1	NS	2016	3	1
GEN006	9.4539	69.0262	95.7379	99.3397	SJ	2015	2	K1
GEN006	10.0017	69.1674	95.3823	99.5802	SJ	2015	2	E1
GEN006	9.6919	70.0853	95.2295	99.3599	SJ	2015	2	E2
GEN006	9.6108	68.6378	96.0939	99.5005	SJ	2015	2	K2
GEN006	9.4257	71.8151	94.2894	99.1399	SJ	2015	2	S
GEN006	10.039	69.5204	94.4606	99.3701	SJ	2015	2	E3
GEN006	9.4072	68.1083	95.2872	99.2295	SJ	2015	2	C
GEN006	9.6941	65.0722	91.5151	98.5209	SJ	2015	1	E2
GEN006	9.23	65.6547	90.3342	98.309	SJ	2015	1	E1
GEN006	9.9407	66.3607	91.1338	98.8292	SJ	2015	1	E3
GEN006	9.6652	68.4436	87.9133	98.0621	SJ	2015	1	C
GEN006	8.9805	65.6194	89.944	98.3806	SJ	2015	1	K2
GEN006	9.2733	71.6563	89.0678	98.6597	SJ	2015	1	K1
GEN006	10.1044	72.7153	82.9451	97.3908	SJ	2015	1	S
GEN006	9.4291	58.7876	55.0292	90.8806	SJ	2016	1	E3
GEN006	9.434	61.5059	72.0747	95.936	SJ	2016	1	C
GEN006	9.0174	62.3708	74.928	96.8647	SJ	2016	1	K2
GEN006	9.1404	63.377	76.6406	97.4521	SJ	2016	1	K1
GEN006	9.2799	60.3762	64.7983	94.0021	SJ	2016	1	E2
GEN006	9.8444	58.5934	57.3579	91.4298	SJ	2016	1	E1
GEN006	12.3504	60.388	48.1367	86.8618	SJ	2017	2	E2
GEN006	11.6054	61.5354	64.2078	93.8845	SJ	2017	2	K1
GEN006	11.5923	60.7764	48.2246	87.1833	SJ	2017	2	E3
GEN006	11.9905	61.0764	59.2796	92.4462	SJ	2017	2	C
GEN006	11.5851	60.9705	60.9186	92.5512	SJ	2017	2	K2
GEN006	11.7638	62.2767	53.6099	90.3371	SJ	2017	2	E1
GEN006	10.0867	65.5776	69.8335	95.2148	SJ	2017	1	E1
GEN006	12.9892	66.4072	62.6471	93.2176	SJ	2017	1	C
GEN006	11.1554	68.1724	82.8226	97.4049	SJ	2017	1	K2
GEN006	10.4095	66.1248	66.407	94.546	SJ	2017	1	E2
GEN006	10.5452	67.2722	70.9265	95.1378	SJ	2017	1	E3
GEN006	11.6054	61.5354	75.5094	95.865	SJ	2017	1	K1
GEN007	11.2	63.4	90.2	98.4	NS	2016	1	2
GEN007	10.5	62.8	89.7	98.4	NS	2016	1	8
GEN007	11	63.7	90.8	98.5	NS	2016	1	9
GEN007	10.7	63.2	90.3	98.5	NS	2016	1	5
GEN007	10.7	64.2	90	98.7	NS	2016	1	7
GEN007	10.8	62.9	87.2	98.5	NS	2016	1	3
GEN007	11	62.8	87.5	98.6	NS	2016	1	10
GEN007	11.2	62.1	86.6	98	NS	2016	1	4
GEN007	10.6	63.3	90.6	98.8	NS	2016	1	6
GEN007	11.2	63.5	90	98.8	NS	2016	1	1
GEN007	11.4	61.6	66.4895	93.9418	NS	2017	2	6
GEN007	11.9	60.3	59.5085	92.7382	NS	2017	2	2
GEN007	11.6	NA	65.346	94.3531	NS	2017	2	4
GEN007	12.1	NA	61.8656	93.5908	NS	2017	2	8
GEN007	11.2	NA	68.9569	93.9819	NS	2017	2	7
GEN007	11.8	61.4	62.6379	93.32	NS	2017	2	3
GEN007	11.9	60.3	60.6419	91.7352	NS	2017	2	5
GEN007	11.8	59.4	59.9097	91.5446	NS	2017	2	1
GEN007	10.8	59.8	73.7011	96.1384	NS	2017	3	2
GEN007	10.7	61	75.2859	96.9007	NS	2017	3	8
GEN007	10.3	60.8	74.1926	96.5898	NS	2017	3	4
GEN007	11	60	80.7322	96.8806	NS	2017	3	1
GEN007	10.7	60.4	76.6299	97.5125	NS	2017	3	7
GEN007	10.9	59.8	76.2086	96.7603	NS	2017	3	3
GEN007	10.7	60.7	80.7422	97.7031	NS	2017	3	6
GEN007	10.6	61.3	76.1384	96.2588	NS	2017	3	5
GEN007	10	60.9	79.7793	96.9809	NS	2017	1	5
GEN007	10.2	61.1	76.3791	96.6399	NS	2017	1	2
GEN007	10.2	62.9	88.9368	98.5657	NS	2017	1	4
GEN007	10.1	61.6	81.0532	97.4524	NS	2017	1	1
GEN007	10.5	60.9	70.0301	95.2257	NS	2017	1	7
GEN007	10.4	61.2	77.673	97.2317	NS	2017	1	8
GEN007	10	60.1	77.9137	96.8305	NS	2017	1	3
GEN007	10.8	59.7	66.8907	95.2257	NS	2017	1	6
GEN007	9.64	71.1443	96.4914	99.2203	SJ	2015	2	E2
GEN007	9.7154	69.5027	95.7821	99.3203	SJ	2015	2	K2
GEN007	9.4045	70.0323	95.6874	98.8293	SJ	2015	2	C
GEN007	9.5585	69.944	95.6891	98.9298	SJ	2015	2	K1
GEN007	9.8653	70.1912	95.9012	99.1503	SJ	2015	2	E3
GEN007	9.6677	72.733	95.0649	98.7013	SJ	2015	2	S
GEN007	9.9865	70.2265	95.9624	99.1305	SJ	2015	2	E1
GEN007	9.6328	72.4153	93.8032	98.5985	SJ	2015	1	K1
GEN007	9.7117	68.6731	92.2992	98.7199	SJ	2015	1	E3
GEN007	9.8195	66.1842	94.84	99.06	SJ	2015	1	E2
GEN007	9.3401	68.0377	92.5785	98.3897	SJ	2015	1	K2
GEN007	9.7738	71.8151	90.2653	97.9254	SJ	2015	1	C
GEN007	10.5934	71.162	88.5026	97.0233	SJ	2015	1	S
GEN007	9.7206	66.449	92.8614	98.3303	SJ	2015	1	E1
GEN007	9.3571	64.0301	79.2897	98.1192	SJ	2016	1	C
GEN007	8.985	65.1245	82.5874	98.1777	SJ	2016	1	K1
GEN007	9.4817	64.0301	75.716	97.2102	SJ	2016	1	E1
GEN007	9.533	64.4361	78.5828	97.4572	SJ	2016	1	E2
GEN007	9.5018	64.2243	76.7519	97.0151	SJ	2016	1	E3
GEN007	9.2423	65.5305	85.9556	98.6827	SJ	2016	1	K2
GEN007	12.4807	62.8063	59.8023	90.9917	SJ	2017	2	E3
GEN007	12.0262	62.2238	56.9572	89.5042	SJ	2017	2	E2
GEN007	12.0996	62.3474	70.9758	94.3785	SJ	2017	2	C
GEN007	12.6158	62.3474	59.1204	90.5655	SJ	2017	2	E1
GEN007	12.2899	61.147	64.9246	94.284	SJ	2017	2	K2
GEN007	12.8186	61.1647	64.2786	93.1555	SJ	2017	2	K1
GEN007	10.9665	69.0197	87.1383	98.164	SJ	2017	1	E3
GEN007	11.7589	62.2591	71.4614	95.7217	SJ	2017	1	C
GEN007	10.7418	66.7603	75.5257	95.8842	SJ	2017	1	E1
GEN007	11.1058	69.0726	90.01	98.4715	SJ	2017	1	K2
GEN007	12.8186	61.1647	84.063	98.1949	SJ	2017	1	K1
GEN007	11.1189	67.3957	73.3167	96.2494	SJ	2017	1	E2
GEN007	10.8	63.4	89.3	98.3	NS	2016	2	9
GEN007	10.8	65.9	90.1	98.4	NS	2016	2	5
GEN007	10.4	65.5	95.1	98.7	NS	2016	2	4
GEN007	10.8	63.6	86.1	97.2	NS	2016	2	8
GEN007	10.4	65.3	92.8	99.1	NS	2016	2	2
GEN007	10.8	63.6	87.4	98.1	NS	2016	2	10
GEN007	10.2	64.5	87.6	97.7	NS	2016	2	6
GEN007	10.5	64	92.4	98.7	NS	2016	2	7
GEN007	10.8	65.1	86.3	97.9	NS	2016	2	1
GEN007	10.5	66.6	93	98.9	NS	2016	2	3
GEN007	9.6	64.2	95.3	99.5	NS	2016	3	6
GEN007	9.8	64	94.1	98.9	NS	2016	3	8
GEN007	10	64	90.7	98.6	NS	2016	3	3
GEN007	9.6	63.9	91.6	98.6	NS	2016	3	5
GEN007	9.6	63.5	92.5	98.3	NS	2016	3	7
GEN007	9.7	63.8	92.4	99.2	NS	2016	3	2
GEN007	10.6	62	86.3	98.9	NS	2016	3	4
GEN007	9.6	NA	92.7	98.8	NS	2016	3	9
GEN007	10.2	63.4	87.7	97.9	NS	2016	3	10
GEN007	10.2	63.9	88.9	98.3	NS	2016	3	1
GEN008	9.7956	70.4736	95.0465	99.3295	SJ	2015	2	S
GEN008	10.3043	73.9333	83.2633	97.1289	SJ	2015	1	S
GEN009	11.4	64.5	96.4	99.6	NS	2016	1	1
GEN009	11.5	64.4	96.4	99.3	NS	2016	1	2
GEN009	11.2	62.1	77.5827	96.2588	NS	2017	2	6
GEN009	11.6	61.6	66.1284	93.0893	NS	2017	2	3
GEN009	11.3	61.2	68.676	94.2829	NS	2017	2	4
GEN009	11.5	61.7	69.1976	94.8245	NS	2017	2	2
GEN009	11	62.6	78.4052	97.6329	NS	2017	2	1
GEN009	11.4	61.6	79.2177	96.1284	NS	2017	2	7
GEN009	11.4	61.8	75.3962	95.3862	NS	2017	2	8
GEN009	11.2	61.1	64.1625	93.4905	NS	2017	2	5
GEN009	10.7	61.1	87.1916	98.2447	NS	2017	3	5
GEN009	10.8	61.3	88.8867	98.9769	NS	2017	3	2
GEN009	10.9	60.3	87.342	97.9639	NS	2017	3	4
GEN009	10.4	60.6	89.5988	98.7864	NS	2017	3	3
GEN009	10.8	60.5	88.4253	98.3149	NS	2017	3	8
GEN009	10.8	60.3	85.3761	97.2919	NS	2017	3	7
GEN009	10.7	61.3	89.6891	98.8967	NS	2017	3	6
GEN009	11.1	60.8	89.2277	98.5256	NS	2017	3	1
GEN009	9.9	63.3	93.2598	99.2076	NS	2017	1	1
GEN009	10.1	64.6	92.2668	98.8365	NS	2017	1	2
GEN009	9.9	63.6	92.0461	99.1174	NS	2017	1	3
GEN009	10.7	63.4	92.3972	99.3581	NS	2017	1	5
GEN009	10.3	62.9	90.8124	98.6058	NS	2017	1	8
GEN009	10.4	63.4	88.1946	98.5155	NS	2017	1	7
GEN009	10.7	61.2	78.2849	96.3892	NS	2017	1	6
GEN009	10.2	63.8	95.0351	99.3581	NS	2017	1	4
GEN009	11.6	66.4	97	99.6	NS	2016	2	1
GEN009	11.6	65.9	97.4	99.5	NS	2016	2	2
GEN009	10.6	61.8	97.6	99.7	NS	2016	3	1
GEN009	10.3	NA	96.9	99.2	NS	2016	3	2
GEN010	11.4	65	91.2	98.3	NS	2015	2	3
GEN010	11.3	65.6	91.5	98.5	NS	2015	2	6
GEN010	10.8	66.1	92.8	98.2	NS	2015	2	2
GEN010	11.4	64.6	91.2	98.2	NS	2015	2	7
GEN010	11.2	65.7	92.7	98.3	NS	2015	2	1
GEN010	11.1	64.7	92.7	98.3	NS	2015	2	5
GEN010	11.3	65.6	90.5	98	NS	2015	2	4
GEN010	11.3	64.8	90.2	98.3	NS	2015	2	8
GEN010	11.7	61.5	81.7	96.5	NS	2016	1	1
GEN010	12	62.4	81	96.9	NS	2016	1	2
GEN010	10.2977	70.7031	94.919	98.8598	SJ	2015	2	E2
GEN010	10.1718	73.3508	93.9766	98.5216	SJ	2015	2	S
GEN010	9.7	65.9	85.4	96.2	NS	2015	3	2
GEN010	9.4	67.4	87.6	96.7	NS	2015	3	8
GEN010	9.5	65.7	88.1	97.2	NS	2015	3	1
GEN010	9.9	65.5	83.3	96.3	NS	2015	3	3
GEN010	9.7	66.3	82.3	95.7	NS	2015	3	4
GEN010	9	67.3	84.1	95.7	NS	2015	3	7
GEN010	9.3	65.7	85.8	96.8	NS	2015	3	5
GEN010	9.7	66.2	85.7	96.3	NS	2015	3	6
GEN010	10.0737	72.9272	82.0775	95.9672	SJ	2015	1	S
GEN010	NA	NA	90.034	97.1383	SJ	2015	1	E2
GEN010	10.1086	65.1245	72.1483	96.4935	SJ	2016	1	C
GEN010	12.4956	61.147	63.0402	90.8374	SJ	2017	2	C
GEN010	11.7565	66.6367	62.868	92.4059	SJ	2017	1	C
GEN010	9.9	58.4	90.8	98	NS	2015	1	3
GEN010	10.3	60.3	90.6	98.1	NS	2015	1	8
GEN010	10.3	60.6	89.9	98.4	NS	2015	1	5
GEN010	10.5	56.1	89.1	97.2	NS	2015	1	1
GEN010	10.1	59.2	91.5	98.2	NS	2015	1	4
GEN010	10.2	59.1	89.4	98.2	NS	2015	1	7
GEN010	10.6	57.2	88.6	97.3	NS	2015	1	2
GEN010	9.8	60.6	90.7	98	NS	2015	1	6
GEN010	11.2	64.6	81	97	NS	2016	2	1
GEN010	11.1	65	87.2	98.5	NS	2016	2	2
GEN010	10	61.8	88.1	98.5	NS	2016	3	1
GEN010	9.9	60.7	83.1	98.2	NS	2016	3	2
GEN011	11	67.6	88.2	97.8	NS	2015	2	1
GEN011	10.5	66.6	80.1	94.9	NS	2015	3	1
GEN011	10.1	63.3	85.1	96.9	NS	2015	1	1
GEN012	10.7	65.2	93.9	98.6	NS	2015	2	1
GEN012	9.7	65.3	87.4	97.3	NS	2015	3	1
GEN012	10.3	64	96.1	99	NS	2015	1	1
GEN013	10.3	68.6	94.2	98.6	NS	2015	2	1
GEN013	9.8	67.1	87.5	97.2	NS	2015	3	1
GEN013	9.8	62.8	90.8	98.1	NS	2015	1	1
GEN014	10.3	63.1	83.2	95.7	NS	2015	2	1
GEN014	9.8	64.7	76.1	94.5	NS	2015	3	1
GEN014	10.4	56	76.2	94.6	NS	2015	1	1
GEN015	11.1	65.8	93.8	98.7	NS	2015	2	1
GEN015	9.6	65.3	84.3	96.1	NS	2015	3	1
GEN015	10.6	59.4	91.9	98.1	NS	2015	1	1
GEN016	10.6	66.1	92.1	98.8	NS	2015	2	1
GEN016	9.9	65.3	77.2	95.2	NS	2015	3	1
GEN016	10.2	59.9	86.1	97.4	NS	2015	1	1
GEN017	11.4	63.4	79.2	97.3	NS	2016	1	1
GEN017	11.1	62.2	72.9188	95.4965	NS	2017	2	1
GEN017	11.2	67.9	94.3	98.9	NS	2015	2	1
GEN017	11.2	60.8	67.7833	95.9178	NS	2017	3	1
GEN017	10.5	61.3	72.3671	95.5567	NS	2017	1	1
GEN017	9.8	67.5	88.2	97.8	NS	2015	3	1
GEN017	10.6	62	88.6	98.2	NS	2015	1	1
GEN017	10.9	NA	83.2	97.9	NS	2016	2	1
GEN017	10.1	62.5	82.1	97.8	NS	2016	3	1
GEN018	10.6	65.8	93	98.4	NS	2015	2	1
GEN018	9.6	66	84	96	NS	2015	3	1
GEN018	10.1	63.8	93.5	98.5	NS	2015	1	1
GEN019	11	66.4	97	99.4	NS	2015	2	1
GEN019	10.2	66.4	89	97.3	NS	2015	3	1
GEN019	10.6	59.5	96	98.8	NS	2015	1	1
GEN020	10.7	66.5	95.1	98.8	NS	2015	2	1
GEN020	9.7	64.7	85.5	97.2	NS	2015	3	1
GEN020	10.1	63.5	93.5	98.8	NS	2015	1	1
GEN021	11.1	NA	91.6	98.5	NS	2016	1	1
GEN021	11	66.7	86.0983	98.0843	NS	2017	2	1
GEN021	10.1	64.4	90.2708	98.9167	NS	2017	3	1
GEN021	10	65.2	87.8937	98.4353	NS	2017	1	1
GEN021	10.1	67.7	97	99.1	NS	2015	2	1
GEN021	9.9	67	91.9	98.3	NS	2015	3	1
GEN021	9.8	66	97.1	99.2	NS	2015	1	1
GEN021	10.5	68.8	95.4	99.3	NS	2016	2	1
GEN021	10	64.7	95.2	99.2	NS	2016	3	1
GEN022	11.6	66.2	92.7	98.6	NS	2015	2	1
GEN022	10	65.9	85	97.4	NS	2015	3	1
GEN022	10.7	59.3	89.7	98.1	NS	2015	1	1
GEN023	11.2	65.8	89.8	98.5	NS	2016	1	1
GEN023	11.4	68.1	98.5	99.4	NS	2015	2	1
GEN023	10.3	68.5	92.3	98.7	NS	2015	3	1
GEN023	10	67	97.6	99.7	NS	2015	1	1
GEN023	10.8	68.3	94.6	99.5	NS	2016	2	1
GEN023	9.9	64.4	91.5	98.6	NS	2016	3	1
GEN024	10.1	68.2	94.2	99	NS	2015	3	1
GEN024	11.3	68.5	98.3	99.4	NS	2015	2	1
GEN024	10.6	65	96.9	99.4	NS	2015	1	1
GEN025	10.9	67	92.3	99	NS	2016	1	1
GEN025	11.1	64.5	76.6299	96.6098	NS	2017	2	1
GEN025	10.9	63.8	89.7994	99.2177	NS	2017	3	1
GEN025	9.7	66	92.3972	99.4584	NS	2017	1	1
GEN025	9.8	69.7	94.8	99.1	NS	2015	3	1
GEN025	11.4	69.1	97.8	99.6	NS	2015	2	1
GEN025	10.5	66.5	98	99.3	NS	2015	1	1
GEN025	10.9	68.1	93.9	99	NS	2016	2	1
GEN025	9.8	66.3	95.8	99.3	NS	2016	3	1
GEN026	11.1	67.3	99.7	99.9	NS	2016	1	1
GEN026	11.3	NA	80.0903	97.0512	NS	2017	2	1
GEN026	10.8	61.1	83.4403	97.1314	NS	2017	3	1
GEN026	9.5	66.8	91.1334	99.5386	NS	2017	1	1
GEN026	9.6	68.8	94.5	98.5	NS	2015	3	1
GEN026	10.9	68.1	98.4	99.6	NS	2015	2	1
GEN026	10.5	63.7	96.3	99.2	NS	2015	1	1
GEN026	10.8	68.5	96.1	99.3	NS	2016	2	1
GEN026	9.9	66.8	97.1	99.1	NS	2016	3	1
GEN027	10	68.9	92.9	98.5	NS	2015	3	1
GEN027	11.3	67.3	96.1	99.1	NS	2015	2	1
GEN027	10	65.3	97	99.6	NS	2015	1	1
GEN028	9.9	68.2	94.7	99	NS	2015	3	1
GEN028	10.7	67.9	98.8	99.9	NS	2015	2	1
GEN028	10.5	63.1	97.6	99.3	NS	2015	1	1
GEN029	10.4	68.1	94.8	98.9	NS	2015	3	1
GEN029	10.4	67.7	97.5	99.5	NS	2015	2	1
GEN029	10.2	64.1	97.3	99.2	NS	2015	1	1
GEN030	10	66.9	91.6	98.1	NS	2015	3	1
GEN030	10.5	66.4	96.5	99.3	NS	2015	2	1
GEN030	10.3	63.2	97	99.5	NS	2015	1	1
GEN031	10.6	64.2	88.6	98.1	NS	2015	3	1
GEN031	11.7	66.8	96.3	99.1	NS	2015	2	1
GEN031	11.1	59	93.8	99.1	NS	2015	1	1
GEN032	10.6	67.6	86.7	97.5	NS	2015	3	1
GEN032	11.8	67.7	95.1	99.1	NS	2015	2	1
GEN032	10.8	65.1	95.6	98.9	NS	2015	1	1
GEN033	11	66.2	92.1	98.8	NS	2015	3	1
GEN033	11.9	67	98.8	99.7	NS	2015	2	1
GEN033	11.4	67.1	97.4	99.5	NS	2015	1	1
GEN034	9.9	68.9	93.3	98.6	NS	2015	3	2
GEN034	11.5	68.5	97.2	99.4	NS	2015	2	2
GEN034	10.9	60	92	98.5	NS	2015	1	2
GEN035	10.2	67.5	91.2	98.4	NS	2015	3	2
GEN035	11.9	67.6	92.9	98.8	NS	2015	2	2
GEN035	11	63.2	93.4	99	NS	2015	1	2
GEN036	9.9	69.1	94.7	98.6	NS	2015	3	2
GEN036	11.6	69.4	97.9	99.5	NS	2015	2	2
GEN036	10.6	63	96.1	99	NS	2015	1	2
GEN037	9.7	68.3	94.8	99.1	NS	2015	3	2
GEN037	11.4	67.4	97.8	99.6	NS	2015	2	2
GEN037	10.9	63	95.6	99.2	NS	2015	1	2
GEN038	10.2	68.1	94.4	98.7	NS	2015	3	2
GEN038	11.1	67.8	96.9	99.1	NS	2015	2	2
GEN038	10.9	62.4	95	99.1	NS	2015	1	2
GEN039	10	68.4	91.1	98.1	NS	2015	3	2
GEN039	11.2	69.1	97.4	99.5	NS	2015	2	2
GEN039	10.4	64.6	94.2	99.3	NS	2015	1	2
GEN040	10.1	68.9	86.8	97.4	NS	2015	3	2
GEN040	11.2	68.3	96	99.1	NS	2015	2	2
GEN040	10.5	62	92.3	98.8	NS	2015	1	2
GEN041	10	68.2	92.9	98.4	NS	2015	3	2
GEN041	11.2	69.1	97.7	99.6	NS	2015	2	2
GEN041	10.6	65.7	95.7	99.4	NS	2015	1	2
GEN042	10.2	68.2	91.8	98.1	NS	2015	3	2
GEN042	12	67.4	95	98.9	NS	2015	2	2
GEN042	11.1	61.6	93.6	98.7	NS	2015	1	2
GEN043	8.7	64.7	78.5	96	NS	2015	3	2
GEN043	10.1	61.9	82	96.5	NS	2015	2	2
GEN043	9.8	54.9	74.2	93.9	NS	2015	1	2
GEN044	9.7	66.7	83.7	96.7	NS	2015	3	2
GEN044	10.9	67.5	93.8	99	NS	2015	2	2
GEN044	10.1	64.3	91.1	98	NS	2015	1	2
GEN045	10.8	65.9	81.3	97.7	NS	2016	1	1
GEN045	9.5	67.8	85.1	96.9	NS	2015	3	2
GEN045	9.7	66.9	94.1	99.1	NS	2015	1	2
GEN045	10.8	69.3	95.1	99.1	NS	2015	2	2
GEN045	10.7	67.6	87.1	98.4	NS	2016	2	1
GEN045	10.6	64.1	82.3	97.9	NS	2016	3	1
GEN046	11.3	66.8	89	98.3	NS	2016	1	1
GEN046	11.5	NA	64.9448	93.4102	NS	2017	2	1
GEN046	10.6	64.1	83.1896	97.7833	NS	2017	3	1
GEN046	9.6	66.4	83.3099	98.0441	NS	2017	1	1
GEN046	9.8	69.5	91.6	98	NS	2015	3	2
GEN046	10.3	68.6	97.1	99.3	NS	2015	1	2
GEN046	10.8	69	96.9	99.2	NS	2015	2	2
GEN046	11	68.6	91.5	98.8	NS	2016	2	1
GEN046	10.2	65.2	89.5	98.4	NS	2016	3	1
GEN047	9.7	64.8	89	97.4	NS	2015	3	2
GEN047	10.3	60.2	90.9	98.1	NS	2015	1	2
GEN047	10.8	66.2	94.1	98.6	NS	2015	2	2
GEN048	9.9	68.3	88.4	97.9	NS	2015	3	2
GEN048	9.6	62.4	91.1	100.4	NS	2015	1	2
GEN048	11.6	67.7	92.6	98.8	NS	2015	2	2
GEN049	9.4	67.4	88.8	97.7	NS	2015	3	2
GEN049	10.2	58.1	91.2	97.7	NS	2015	1	2
GEN049	10.8	67.4	96.4	99	NS	2015	2	2
GEN050	9.6	65.5	87	97.9	NS	2015	3	2
GEN050	9.9	58	86.1	97.1	NS	2015	1	2
GEN050	11.1	65.5	94.7	99.1	NS	2015	2	2
GEN051	9.5	64.7	81.2	95.7	NS	2015	3	2
GEN051	10.3	54.8	74.4	95.3	NS	2015	1	2
GEN051	10.2	64.1	86.6	97.4	NS	2015	2	2
GEN052	9.5	67.3	91.4	98.5	NS	2015	3	2
GEN052	11	60.4	90.4	98.2	NS	2015	1	2
GEN052	11.5	68.2	95.2	98.9	NS	2015	2	2
GEN053	9.6	64.7	79.2	95.1	NS	2015	3	2
GEN053	10	55.9	86.4	96.9	NS	2015	1	2
GEN053	11.5	64.4	92.3	98.5	NS	2015	2	2
GEN054	9.4	67.1	86.3	97.7	NS	2015	3	2
GEN054	10.1	60.2	87.1	97.1	NS	2015	1	2
GEN054	10.6	66.7	92.7	98.7	NS	2015	2	2
GEN055	10.3	69.5	96.2	99.5	NS	2015	3	2
GEN055	10.8	64.1	97.8	99.7	NS	2015	1	2
GEN055	11.9	67.6	97.8	99.6	NS	2015	2	2
GEN056	9.3	67	86.7	97.6	NS	2015	3	2
GEN056	9.8	63.7	86.7	98.3	NS	2015	1	2
GEN056	10.3	66.3	93	99	NS	2015	2	2
GEN057	10.1	67.9	93.2	98.4	NS	2015	3	3
GEN057	11.8	65.6	97.3	99.1	NS	2015	1	3
GEN057	13.4	66.9	98	99.2	NS	2015	2	3
GEN058	9.8	66.2	91	98	NS	2015	3	3
GEN058	10.6	63.3	96	99.4	NS	2015	1	3
GEN058	11.6	66.3	97.3	99.2	NS	2015	2	3
GEN059	10.8	64.4	86.8	98.9	NS	2016	1	1
GEN059	9.6	67	89.9	98.6	NS	2015	3	3
GEN059	9.5	66.5	96.3	99	NS	2015	1	3
GEN059	11.1	68.7	96.9	99.5	NS	2015	2	3
GEN059	10.9	66	87.8	98.8	NS	2016	2	1
GEN059	10	65.3	91.5	98.9	NS	2016	3	1
GEN060	9.6	66.1	81.5	96.3	NS	2015	3	3
GEN060	10	60	91.8	98.5	NS	2015	1	3
GEN060	10.7	66.5	94.8	99.2	NS	2015	2	3
GEN061	9.9	69.5	94.5	98.7	NS	2015	3	3
GEN061	10.4	63.2	95.3	98.8	NS	2015	1	3
GEN061	12	67.5	96.7	99.4	NS	2015	2	3
GEN062	9.9	67.6	94.4	98.9	NS	2015	3	3
GEN062	10.4	64.9	95.9	99.5	NS	2015	1	3
GEN062	10.9	67.7	97	99.3	NS	2015	2	3
GEN063	10.2	68	88.8	97.6	NS	2015	3	3
GEN063	10	64.1	96.6	99.7	NS	2015	1	3
GEN063	11.5	68.9	97.6	99.6	NS	2015	2	3
GEN064	10.7	63.9	90.7	98.9	NS	2016	1	1
GEN064	11.3	NA	61.9659	91.2538	NS	2017	2	3
GEN064	10.4	60.4	82.9488	97.1515	NS	2017	3	3
GEN064	9.6	64	89.0672	98.5356	NS	2017	1	3
GEN064	9.6	66.6	89.8	97	NS	2015	3	3
GEN064	10	65	96.4	99	NS	2015	1	3
GEN064	10.6	65.6	96	99.7	NS	2016	2	1
GEN064	10.3	67	97.9	99.3	NS	2015	2	3
GEN064	10.3	62.9	93.7	99	NS	2016	3	1
GEN065	10	65.9	93.2	98.7	NS	2015	3	3
GEN065	10.5	60.4	97.4	99.1	NS	2015	1	3
GEN065	10.9	66.6	97.4	99.4	NS	2015	2	3
GEN066	9.5	64.2	81	94.4	NS	2015	3	3
GEN066	9.4	63.7	95.7	99.7	NS	2015	1	3
GEN066	10.7	65.2	93.8	98.7	NS	2015	2	3
GEN067	10.8	63.8	99.4	99.7	NS	2016	1	1
GEN067	11.2	61.8	75.4062	95.8475	NS	2017	2	1
GEN067	10.3	60.6	76.9809	96.349	NS	2017	3	1
GEN067	9.7	62.7	84.8847	98.8265	NS	2017	1	1
GEN067	9.4	NA	91.5	98.2	NS	2015	3	3
GEN067	10.4	64.6	97	99.2	NS	2015	1	3
GEN067	NA	NA	87.7	98.1	NS	2016	2	1
GEN067	10.8	66.7	96.7	99.2	NS	2015	2	3
GEN067	9.9	62	89.1	98.4	NS	2016	3	1
GEN068	9.5	66.6	84.5	95.9	NS	2015	3	3
GEN068	9.3	62.9	92.8	98.5	NS	2015	1	3
GEN068	10.4	66.9	94.6	99	NS	2015	2	3
GEN069	10.5	63.4	91.1	98.9	NS	2016	1	1
GEN069	11.2	61.8	77.1414	97.0512	NS	2017	2	1
GEN069	10.7	60.5	83.7312	98.2548	NS	2017	3	1
GEN069	9.9	61	84.5537	98.4554	NS	2017	1	1
GEN069	9.5	66.1	93.1	98.4	NS	2015	3	3
GEN069	10.2	65.5	98.4	99.4	NS	2015	1	3
GEN069	11.2	64.9	91	99	NS	2016	2	1
GEN069	11.1	67.4	97.6	99.4	NS	2015	2	3
GEN069	9.8	64.4	95.9	99.3	NS	2016	3	1
GEN070	9.9	66.8	87.7	96.9	NS	2015	3	3
GEN070	10.1	62.1	96.1	99.3	NS	2015	1	3
GEN070	11	66.5	95.1	98.9	NS	2015	2	3
GEN071	9.2	63.4	85.3	97.1	NS	2015	3	3
GEN071	9.5	58.6	90.3	98.2	NS	2015	1	3
GEN071	11	64.1	93.5	98.6	NS	2015	2	3
GEN072	9.9	66.6	90.8	97.5	NS	2015	3	3
GEN072	10.6	59.2	95.6	99	NS	2015	1	3
GEN072	11.6	66.8	95.9	99.1	NS	2015	2	3
GEN073	9.6	66.4	91.3	97.8	NS	2015	3	3
GEN073	10.6	65.6	96.3	99	NS	2015	2	3
GEN074	9.9	66.5	89.3	97.3	NS	2015	3	3
GEN074	9.8	NA	92.5	98.1	NS	2015	1	3
GEN074	10.5	67	96.6	99.1	NS	2015	2	3
GEN075	9.9	63.3	85.3	96.5	NS	2015	3	3
GEN075	10.2	58.7	94.5	98.7	NS	2015	1	3
GEN075	11	65.5	91.6	98.1	NS	2015	2	3
GEN076	9.7	62.4	76.6	94	NS	2015	3	3
GEN076	9.8	57.3	88.8	98.1	NS	2015	1	3
GEN076	10.9	62.9	92.1	98.3	NS	2015	2	3
GEN077	9.3	66.2	86.1	97.1	NS	2015	3	3
GEN077	9.6	62.1	88.8	97.6	NS	2015	1	3
GEN077	10.3	66.6	89.3	97.5	NS	2015	2	3
GEN078	9.8	63.7	87.9	97.5	NS	2015	3	3
GEN078	10.1	58.7	94.7	98.8	NS	2015	1	3
GEN078	10.9	64.9	94.7	98.8	NS	2015	2	3
GEN079	10.2	66.9	93	98.1	NS	2015	3	3
GEN079	10.5	64.5	98	99.4	NS	2015	1	3
GEN079	11	67.1	97.1	99.2	NS	2015	2	3
GEN080	11.5	63	81.7	97.2	NS	2016	1	1
GEN080	11.1	NA	74.3631	95.8877	NS	2017	2	1
GEN080	10.5	59.7	73.4203	95.0351	NS	2017	3	1
GEN080	9.7	61.4	82.7783	97.5827	NS	2017	1	1
GEN080	9	67.2	90.4	97.7	NS	2015	3	4
GEN080	10.1	60.9	93	98.2	NS	2015	1	4
GEN080	11.1	65.1	83.8	97.2	NS	2016	2	1
GEN080	10.5	66.2	94.2	98.4	NS	2015	2	4
GEN080	10.1	60.5	93.4	98.7	NS	2016	3	1
GEN081	9.5	66.5	91.5	98.1	NS	2015	3	4
GEN081	10.5	63.8	97.4	99.4	NS	2015	1	4
GEN081	11.1	66.4	96.9	99.4	NS	2015	2	4
GEN082	10.2	69.6	98.5	99.5	NS	2015	3	4
GEN082	10.9	65.5	98.8	99.6	NS	2015	1	4
GEN082	12.3	68.6	99.2	99.7	NS	2015	2	4
GEN083	9.8	67.4	94	98.5	NS	2015	3	4
GEN083	10.5	63.2	95.7	99.2	NS	2015	1	4
GEN083	11.4	65.8	96.7	99.2	NS	2015	2	4
GEN084	10	69	92.6	98.5	NS	2015	3	4
GEN084	10.8	64	96.4	99.4	NS	2015	1	4
GEN084	12	67	98.3	99.7	NS	2015	2	4
GEN085	9.4	68.7	94.6	98.7	NS	2015	3	4
GEN085	9.9	67	97.9	99.4	NS	2015	1	4
GEN085	11.2	67	98.1	99.4	NS	2015	2	4
GEN086	9.3	68.4	91.4	97.9	NS	2015	3	4
GEN086	10.2	63	92.2	98.2	NS	2015	1	4
GEN086	10.2	67.7	95.1	98.9	NS	2015	2	4
GEN087	9	68.6	90.8	98.6	NS	2015	3	4
GEN087	9.9	68.5	97.5	99.5	NS	2015	1	4
GEN087	10.3	66.9	96.7	99.2	NS	2015	2	4
GEN088	9.8	66.9	90.3	98.1	NS	2015	3	4
GEN088	10.4	63.5	96.5	99	NS	2015	1	4
GEN088	11.4	66.8	97.3	99.1	NS	2015	2	4
GEN089	9.1	67.1	91	98.2	NS	2015	3	4
GEN089	9.4	64.8	96.3	99.2	NS	2015	1	4
GEN089	10.9	64.7	90.2	98.1	NS	2015	2	4
GEN090	9.4	66.4	92.5	98	NS	2015	3	4
GEN090	10.2	62.8	94.7	98.8	NS	2015	1	4
GEN090	10.7	66.5	95.4	99	NS	2015	2	4
GEN091	10.3	68	93.8	98.6	NS	2015	3	4
GEN091	11.1	63.3	98	99.4	NS	2015	1	4
GEN091	11.3	67.9	98.4	99.6	NS	2015	2	4
GEN092	9.5	67.7	94.8	98.8	NS	2015	3	4
GEN092	10.6	63.8	97.1	98.9	NS	2015	1	4
GEN092	11.2	66.9	97.9	99.1	NS	2015	2	4
GEN093	9	65.1	88.9	97.5	NS	2015	3	4
GEN093	9.8	57.6	93.1	98.6	NS	2015	1	4
GEN093	9.7	64.1	92.1	97.9	NS	2015	2	4
GEN094	9	65.4	90.4	98.2	NS	2015	3	4
GEN094	9.8	60.8	91.9	98.3	NS	2015	1	4
GEN094	10.4	64	92.1	98.6	NS	2015	2	4
GEN095	9.3	68	92.1	98.5	NS	2015	3	4
GEN095	10.3	61.7	94.3	98.9	NS	2015	1	4
GEN095	10.5	66	94.6	98.6	NS	2015	2	4
GEN096	9.3	64.5	85.3	96.5	NS	2015	3	4
GEN096	10	62	92	98.4	NS	2015	1	4
GEN096	10.4	64.5	89.7	98.1	NS	2015	2	4
GEN097	9.1	67	89.1	97.9	NS	2015	3	4
GEN097	10.2	59.6	93.4	99.2	NS	2015	1	4
GEN097	10.3	66.2	94.8	98.9	NS	2015	2	4
GEN098	9.9	67.9	91.6	98.3	NS	2015	3	4
GEN098	10.1	64.1	95.2	99	NS	2015	1	4
GEN098	10.2	67.3	95.2	99.2	NS	2015	2	4
GEN099	10.9	63.4	90.1	98.5	NS	2016	1	1
GEN099	10.9	63.6	75.8074	96.6299	NS	2017	2	1
GEN099	10.1	62.1	78.7262	95.8877	NS	2017	3	1
GEN099	9.7	60.1	81.7051	97.7031	NS	2017	1	1
GEN099	9.3	NA	92.4	97.8	NS	2015	3	4
GEN099	9.9	64.9	95.7	99.1	NS	2015	1	4
GEN099	11	65.8	87.9	98.3	NS	2016	2	1
GEN099	9.8	62.2	92.7	98.8	NS	2016	3	1
GEN099	10.3	66.8	95.1	98.9	NS	2015	2	4
GEN100	9	67	92.9	98.3	NS	2015	3	4
GEN100	9.4	65.2	95.5	99.1	NS	2015	1	4
GEN100	10.4	66.1	92.9	98.5	NS	2015	2	4
GEN101	9.3	66.6	90.6	98.1	NS	2015	3	4
GEN101	10.3	61.8	95.1	98.6	NS	2015	1	4
GEN101	11.2	67.4	96.5	99	NS	2015	2	4
GEN102	10.7	66.5	95.9	99	NS	2015	2	4
GEN102	9.1	68.4	90.8	98.2	NS	2015	3	4
GEN102	9.7	65.9	95.3	99.3	NS	2015	1	4
GEN103	10.7	67	96.8	99.4	NS	2015	2	5
GEN103	10.8	64	91.6	98.9	NS	2016	1	1
GEN103	11.3	62.5	74.2528	94.9248	NS	2017	2	1
GEN103	10.1	60.1	70.3711	93.34	NS	2017	3	1
GEN103	9.9	62.2	80.9328	97.3119	NS	2017	1	1
GEN103	9.4	67	92.1	98.8	NS	2015	3	5
GEN103	9.9	64.6	94.8	98.6	NS	2015	1	5
GEN103	11.2	64.6	80.6	96.9	NS	2016	2	1
GEN103	9.4	63.9	96.4	99.5	NS	2016	3	1
GEN104	11	66.8	96.8	99.4	NS	2015	2	5
GEN104	10.8	62.3	87.5	98.3	NS	2016	1	1
GEN104	11.2	NA	55.5065	92.3069	NS	2017	2	2
GEN104	11	60	79.5286	97.6931	NS	2017	3	2
GEN104	9.8	61.6	81.6851	98.0341	NS	2017	1	2
GEN104	9.9	65.5	92.3	98.1	NS	2015	3	5
GEN104	10.6	62.1	95.8	99.1	NS	2015	1	5
GEN104	10.8	65.6	92.6	99.1	NS	2016	2	1
GEN104	9.8	62	94.9	99.2	NS	2016	3	1
GEN105	11.2	66.4	92.9	98.6	NS	2015	2	5
GEN105	9.5	67.5	91.4	98	NS	2015	3	5
GEN105	9.8	64.3	96.5	99.3	NS	2015	1	5
GEN106	11.2	67.8	97.2	99.6	NS	2015	2	5
GEN106	11.4	63.8	91.6	98.6	NS	2016	1	1
GEN106	9.2	67.4	93.9	98.5	NS	2015	3	5
GEN106	10.5	65	97.8	99.2	NS	2015	1	5
GEN106	10.7	65	91.6	98.8	NS	2016	2	1
GEN106	9.7	63.5	95.2	99.3	NS	2016	3	1
GEN107	10.6	66.3	97.2	99.3	NS	2015	2	5
GEN107	10.5	64	90.1	98.9	NS	2016	1	1
GEN107	9	67.5	92.9	98.2	NS	2015	3	5
GEN107	10	64	96.1	99	NS	2015	1	5
GEN107	10.4	66.3	89.7	98.8	NS	2016	2	1
GEN107	9.6	64.2	94.4	99.7	NS	2016	3	1
GEN108	10.9	64.5	95.8	99.1	NS	2015	2	5
GEN108	9.9	63.8	86.4	96.7	NS	2015	3	5
GEN108	10.2	61.7	94.4	98.9	NS	2015	1	5
GEN109	11.8	66.1	97.8	98.8	NS	2015	2	5
GEN109	9.6	66.6	95.2	98.9	NS	2015	3	5
GEN109	10.9	62.6	97.5	99.3	NS	2015	1	5
GEN110	11.3	66.3	97.3	99.4	NS	2015	2	5
GEN110	11.6	62.5	84.7	98.1	NS	2016	1	1
GEN110	11.3	61	58.1846	89.8796	NS	2017	2	1
GEN110	11.4	60.9	80.5617	97.332	NS	2017	3	1
GEN110	9.9	61	84.6439	98.5858	NS	2017	1	1
GEN110	9.9	66.1	89.5	97.3	NS	2015	3	5
GEN110	10.2	62.6	95.6	99.1	NS	2015	1	5
GEN110	11.4	63.9	85	98.4	NS	2016	2	1
GEN110	10.2	NA	95.8	99.3	NS	2016	3	1
GEN111	11.5	63.6	88	97.8	NS	2015	2	5
GEN111	11.6	61	84.6	97.6	NS	2016	1	2
GEN111	9.6	63.9	82.7	95.5	NS	2015	3	5
GEN111	10.6	59.6	92	98.2	NS	2015	1	5
GEN111	10.9	64.8	91.9	98.9	NS	2016	2	2
GEN111	10.5	59	79.8	97.3	NS	2016	3	2
GEN112	11.6	63.5	92.8	98.6	NS	2015	2	5
GEN112	10.1	64	85.9	97.2	NS	2015	3	5
GEN112	11.5	57.1	90.5	98.5	NS	2015	1	5
GEN113	11.1	63.2	93.8	98.8	NS	2015	2	5
GEN113	9.8	64.4	85.5	97	NS	2015	3	5
GEN113	10.9	58.3	89.7	98.2	NS	2015	1	5
GEN114	11.5	63.4	93.3	99	NS	2015	2	5
GEN114	9.4	63.9	82.6	96.1	NS	2015	3	5
GEN114	10.6	60.7	89.6	97.6	NS	2015	1	5
GEN115	11.3	62.3	82	96.2	NS	2015	2	5
GEN115	9.2	62.7	71.1	91	NS	2015	3	5
GEN115	10.6	58.3	84.8	97.1	NS	2015	1	5
GEN116	11.4	63.8	92.9	98.1	NS	2015	2	5
GEN116	9.8	63.9	88.5	98	NS	2015	3	5
GEN116	10.3	60.5	93.2	98.6	NS	2015	1	5
GEN117	11.3	62.6	91.6	98.9	NS	2016	1	2
GEN117	10.9	65.3	96.6	99	NS	2015	2	5
GEN117	9.5	65.7	94.2	98.6	NS	2015	3	5
GEN117	10.4	61.8	96.8	99.1	NS	2015	1	5
GEN117	11	64	97	99.6	NS	2016	2	2
GEN117	10.3	59.9	96.5	99.2	NS	2016	3	2
GEN118	10.8	63.2	93.2	98.1	NS	2015	2	5
GEN118	9.2	64.7	90.2	97.6	NS	2015	3	5
GEN118	9.8	59.4	93.7	98.3	NS	2015	1	5
GEN119	10.8	64.5	92.3	98.8	NS	2016	1	2
GEN119	11.2	65.6	97.2	99.2	NS	2015	2	5
GEN119	9.1	66.2	94.7	99	NS	2015	3	5
GEN119	9.6	62.2	96.4	98.9	NS	2015	1	5
GEN119	10.6	65.3	94.8	99.6	NS	2016	2	2
GEN119	10.2	61.6	91.6	99	NS	2016	3	2
GEN120	10.7	62.4	90.3	98.8	NS	2016	1	2
GEN120	11.1	65.9	98.3	99.4	NS	2015	2	5
GEN120	11	61.3	79.8395	97.5326	NS	2017	2	1
GEN120	10.5	60.5	89.4985	99.7693	NS	2017	3	1
GEN120	10	61.7	93.3902	99.3581	NS	2017	1	1
GEN120	9.4	66	96.1	99	NS	2015	3	5
GEN120	10.9	61.3	98	99.4	NS	2015	1	5
GEN120	10.8	64.9	96.5	99.3	NS	2016	2	2
GEN120	9.8	62.2	98.8	99.7	NS	2016	3	2
GEN121	11.5	63.3	90.9	98.3	NS	2016	1	2
GEN121	11.4	66.8	97.7	99.6	NS	2015	2	5
GEN121	11.3	59.8	81.9559	97.7031	NS	2017	2	1
GEN121	10	60.5	79.99	96.9408	NS	2017	3	1
GEN121	9.7	60.2	85.3862	98.5958	NS	2017	1	1
GEN121	9.3	65.7	93.3	98.5	NS	2015	3	5
GEN121	10.2	63	96.9	99.2	NS	2015	1	5
GEN121	11.1	64.6	95.5	99.2	NS	2016	2	2
GEN121	9.5	62.1	96.7	99.4	NS	2016	3	2
GEN122	11.3	65.7	94.1	98.8	NS	2015	2	5
GEN122	9	65.2	89.4	97.9	NS	2015	3	5
GEN122	9.7	60.4	95.8	98.8	NS	2015	1	5
GEN123	11.3	61.3	88.1	98	NS	2016	1	2
GEN123	11.1	65.6	96.2	99.1	NS	2015	2	5
GEN123	9.2	64.7	93.3	98.4	NS	2015	3	5
GEN123	10.1	60.1	96.3	99.2	NS	2015	1	5
GEN123	11.1	64.5	95.4	99.4	NS	2016	2	2
GEN123	10.3	NA	85.7	96.2	NS	2016	3	2
GEN124	11.1	64.7	95	99	NS	2015	2	5
GEN124	9.5	66.2	93	98.9	NS	2015	3	5
GEN124	10.7	61.1	94.2	99.1	NS	2015	1	5
GEN125	12.1	63.4	88.5	97.2	NS	2015	2	5
GEN125	9.6	64.9	83.6	95.8	NS	2015	3	5
GEN125	10.2	59.1	89.2	97.3	NS	2015	1	5
GEN126	11.1	62.4	91.1	98.5	NS	2015	2	6
GEN126	9.2	63.1	73.3	87.6	NS	2015	3	6
GEN126	10	58.3	88.9	98.6	NS	2015	1	6
GEN127	10.9	64.9	91.9	98.1	NS	2015	2	6
GEN127	9.7	65.5	88.5	97.6	NS	2015	3	6
GEN127	10	61.6	92.9	99	NS	2015	1	6
GEN128	11.2	64.2	88.8	96.9	NS	2015	2	6
GEN128	9.1	64.9	87.5	97.6	NS	2015	3	6
GEN128	9.4	59.9	88.9	97.4	NS	2015	1	6
GEN129	11.3	63.2	90.8	97.9	NS	2015	2	6
GEN129	9.3	63.5	85.3	96.8	NS	2015	3	6
GEN129	10.3	55.9	87.9	98	NS	2015	1	6
GEN130	12.1	65	94.4	98.8	NS	2015	2	6
GEN130	9.7	65.8	89.6	97.9	NS	2015	3	6
GEN130	10.5	60.1	95	98.9	NS	2015	1	6
GEN131	10.7	65.5	97.5	99.7	NS	2015	2	6
GEN131	9.8	64.9	94	98.9	NS	2015	3	6
GEN131	10.2	61.1	97.4	99.2	NS	2015	1	6
GEN132	11.9	64.6	95	99.3	NS	2016	1	2
GEN132	10.6	65.8	97.4	99.6	NS	2015	2	6
GEN132	11.1	NA	86.6199	96.9408	NS	2017	2	1
GEN132	10.7	60.5	90.6419	99.2076	NS	2017	3	1
GEN132	9.7	61.6	90.9328	98.0441	NS	2017	1	1
GEN132	9.6	65.6	94.8	98.9	NS	2015	3	6
GEN132	9.9	62.5	96.6	99	NS	2015	1	6
GEN132	11	65.4	97.7	99.4	NS	2016	2	2
GEN132	10.3	61.5	96	99.4	NS	2016	3	2
GEN133	11.1	62	95.1	99.4	NS	2016	1	2
GEN133	11.9	66.6	98	99.3	NS	2015	2	6
GEN133	11.6	63	86.3992	97.984	NS	2017	2	1
GEN133	10.8	61.3	94.4233	99.4885	NS	2017	3	1
GEN133	10	61.2	92.8987	99.318	NS	2017	1	1
GEN133	10.1	66.1	95.5	98.7	NS	2015	3	6
GEN133	10.1	62.7	98.4	99.7	NS	2015	1	6
GEN133	10.9	65	98.2	99.6	NS	2016	2	2
GEN133	10.8	61.7	94	98.9	NS	2016	3	2
GEN134	11.5	67.2	96.5	99.4	NS	2015	2	6
GEN134	9.5	68	93.1	98.5	NS	2015	3	6
GEN134	10.7	63.7	95.6	99.6	NS	2015	1	6
GEN135	11.9	64	95.1	99	NS	2015	2	6
GEN135	9.9	64.8	89.9	97	NS	2015	3	6
GEN135	11	58.8	95.1	98.2	NS	2015	1	6
GEN136	11.3	65.9	97.4	99.5	NS	2015	2	6
GEN136	9.6	66.4	93.3	98.4	NS	2015	3	6
GEN136	10.2	63.7	97.1	99.1	NS	2015	1	6
GEN137	10.7	63.6	96.2	99	NS	2015	2	6
GEN137	9.4	64.5	92.1	98	NS	2015	3	6
GEN137	10.1	61.1	95.8	98.8	NS	2015	1	6
GEN138	11.7	61.9	94	99.3	NS	2016	1	2
GEN138	11.2	66.5	97.9	99.4	NS	2015	2	6
GEN138	10	64.4	93.9	98.7	NS	2015	3	6
GEN138	10.6	62.7	97.2	99.2	NS	2015	1	6
GEN138	11.4	64.6	96.6	99.4	NS	2016	2	2
GEN138	10.4	60.8	96.4	99.3	NS	2016	3	2
GEN139	10.6	64.8	95.5	99.3	NS	2016	1	2
GEN139	10.6	64.1	80.1404	96.5998	NS	2017	2	1
GEN139	10.5	67.3	97	99.3	NS	2015	2	6
GEN139	10.6	60.6	87.342	98.4654	NS	2017	3	1
GEN139	9.2	64.3	92.8285	99.8295	NS	2017	1	1
GEN139	9	67	94.5	98.9	NS	2015	3	6
GEN139	9.6	64.8	98	99.7	NS	2015	1	6
GEN139	10.3	NA	98.8	99.6	NS	2016	2	2
GEN139	9.7	61.4	93	99	NS	2016	3	2
GEN140	11.6	67.4	96.8	99.4	NS	2015	2	6
GEN140	10.1	66.7	92.8	98.4	NS	2015	3	6
GEN140	10.3	64.3	96.7	99.4	NS	2015	1	6
GEN141	10.6	64.3	94.5	98.9	NS	2015	2	6
GEN141	9	64.2	86	97.1	NS	2015	3	6
GEN141	10.2	62.2	94.4	99.2	NS	2015	1	6
GEN142	10.7	63.9	90.5	98.2	NS	2015	2	6
GEN142	8.9	65.9	88.6	97.5	NS	2015	3	6
GEN142	9.4	62.1	94.1	98.9	NS	2015	1	6
GEN143	11	66.2	96.1	99.1	NS	2015	2	6
GEN143	9.7	68.4	93.3	98.9	NS	2015	3	6
GEN143	10.8	63.6	96.5	99.4	NS	2015	1	6
GEN144	11.8	68.4	96.1	99	NS	2015	2	6
GEN144	9.5	68.1	92.7	98.3	NS	2015	3	6
GEN144	10.4	65.5	96.5	99.5	NS	2015	1	6
GEN145	11.6	66.3	97.4	100.1	NS	2015	2	6
GEN145	9.8	66.6	92.1	98.3	NS	2015	3	6
GEN145	10.5	62.8	96.5	99.2	NS	2015	1	6
GEN146	10.9	63.9	86.8	98	NS	2016	1	2
GEN146	11.4	67	94.6	98.8	NS	2015	2	6
GEN146	9.6	67.9	89.2	97.4	NS	2015	3	6
GEN146	10.1	65.5	95.4	98.5	NS	2015	1	6
GEN146	10.7	67.2	94	99.5	NS	2016	2	2
GEN146	9.6	66.4	95	99.2	NS	2016	3	2
GEN147	11	65	95.8	99.3	NS	2015	2	6
GEN147	9.4	64.6	94.8	98.7	NS	2015	3	6
GEN147	10.3	58.2	95.8	99.1	NS	2015	1	6
GEN148	12.2	67.3	96.4	99.2	NS	2015	2	6
GEN148	10.2	65.9	90.3	98.3	NS	2015	3	6
GEN148	11.7	60.3	95.3	98.6	NS	2015	1	6
GEN149	11.5	66.2	95.1	99	NS	2015	2	7
GEN149	9.8	66.3	90	98.1	NS	2015	3	7
GEN149	10.8	60.2	93.5	99	NS	2015	1	7
GEN150	11.5	68	97.5	99.4	NS	2015	2	7
GEN150	9.8	67.8	88.7	97.1	NS	2015	3	7
GEN150	10.7	61.9	94.2	98.6	NS	2015	1	7
GEN151	12.8	67.4	95.9	98	NS	2015	2	7
GEN151	9.8	67.7	86.6	96.8	NS	2015	3	7
GEN151	10.8	62.5	93.7	98.1	NS	2015	1	7
GEN152	12.4	67.4	97	99.7	NS	2015	2	7
GEN152	10.1	67.7	88.8	98.1	NS	2015	3	7
GEN152	10.9	63	94.9	99.4	NS	2015	1	7
GEN153	12	67.4	97.3	99.2	NS	2015	2	7
GEN153	9.8	68.6	91.9	98.5	NS	2015	3	7
GEN153	10.7	61.8	94.1	99	NS	2015	1	7
GEN154	12.2	66.5	98.2	99.3	NS	2015	2	7
GEN154	10	66.1	91.4	98	NS	2015	3	7
GEN154	11.5	62.1	97.2	99.2	NS	2015	1	7
GEN155	11.8	68.1	97.5	99.3	NS	2015	2	7
GEN155	9.3	67.7	92.3	98.4	NS	2015	3	7
GEN155	10.8	64.6	96.2	99.2	NS	2015	1	7
GEN156	11.6	67.2	97.1	99	NS	2015	2	7
GEN156	9.7	66.5	91.8	98.4	NS	2015	3	7
GEN156	10.6	61.9	95.9	99	NS	2015	1	7
GEN157	11.8	67.6	94.9	98.7	NS	2015	2	7
GEN157	9.9	68.4	88.1	97.6	NS	2015	3	7
GEN157	10.8	63.9	95.4	99.1	NS	2015	1	7
GEN158	10.8	65.9	96.2	98.8	NS	2015	2	7
GEN158	9.5	66.8	92.2	98.4	NS	2015	3	7
GEN158	10.8	62.9	96.3	98.8	NS	2015	1	7
GEN159	10.9	63.6	96.4	99.4	NS	2015	2	7
GEN159	9.5	67.3	87.6	97.5	NS	2015	3	7
GEN159	10.2	61.3	92.6	99	NS	2015	1	7
GEN160	11.2	65.3	95.4	98.9	NS	2015	2	7
GEN160	9.9	65.8	85.2	96.8	NS	2015	3	7
GEN160	10	61.9	93	98.6	NS	2015	1	7
GEN161	12.1	67.2	97.4	99.5	NS	2015	2	7
GEN161	9.7	67.9	92.1	98.7	NS	2015	3	7
GEN161	11.2	63.6	96.7	99.4	NS	2015	1	7
GEN162	11.4	67	97.3	99.5	NS	2015	2	7
GEN162	9.6	64.9	91.2	98.3	NS	2015	3	7
GEN162	10.4	61.6	95.2	98.7	NS	2015	1	7
GEN163	12.3	67.4	97.3	99	NS	2015	2	7
GEN163	10.1	67.2	91.8	98	NS	2015	3	7
GEN163	11.2	60.8	95.6	98.5	NS	2015	1	7
GEN164	12	65	93.1	98.6	NS	2015	2	7
GEN164	9.7	66.2	84.7	96.8	NS	2015	3	7
GEN164	11	60.4	92	99.1	NS	2015	1	7
GEN165	11.8	67.1	97.3	99.3	NS	2015	2	7
GEN165	9.6	67.8	93.6	98.5	NS	2015	3	7
GEN165	10.6	62.1	97.7	99.4	NS	2015	1	7
GEN166	11	65.9	94.9	99	NS	2015	2	7
GEN166	9.2	65.7	87	97.8	NS	2015	3	7
GEN166	10.7	60.2	93.6	98.8	NS	2015	1	7
GEN167	12	65.3	96.6	99.6	NS	2015	2	7
GEN167	9.8	64.7	84.3	95.9	NS	2015	3	7
GEN167	10.9	61.2	95.1	98.8	NS	2015	1	7
GEN168	11.3	66.3	96.1	99.3	NS	2015	2	7
GEN168	9.3	66.7	90.5	98.4	NS	2015	3	7
GEN168	10.4	63.5	96.5	99.6	NS	2015	1	7
GEN169	12.1	64.7	92.4	98.6	NS	2015	2	7
GEN169	9.5	65	80.8	96	NS	2015	3	7
GEN169	10.3	62.2	93.1	98.5	NS	2015	1	7
GEN170	10.9	64.9	95.1	99	NS	2015	2	7
GEN170	9.6	67.2	91.8	97.7	NS	2015	3	7
GEN170	9.8	63	96.1	99.2	NS	2015	1	7
GEN171	11.3	67.5	96.1	99.1	NS	2015	2	7
GEN171	9.7	66.3	91.4	97.6	NS	2015	3	7
GEN171	11	61.4	95	99.1	NS	2015	1	7
GEN172	11	65.9	96.8	99	NS	2015	2	8
GEN172	9.2	64.8	93	98.4	NS	2015	3	8
GEN172	10.2	63.2	95.7	98.8	NS	2015	1	8
GEN173	11.4	64.8	97	99.3	NS	2015	2	8
GEN173	9.5	64.5	89	98.4	NS	2015	3	8
GEN173	10.6	61.5	96.8	99.4	NS	2015	1	8
GEN174	11.3	63.6	90.7	97.9	NS	2015	2	8
GEN174	9	63.8	82.3	96	NS	2015	3	8
GEN174	10.9	59.2	90.2	98.3	NS	2015	1	8
GEN175	11.6	65.2	96.2	99.1	NS	2015	2	8
GEN175	9	66.3	92.5	98.4	NS	2015	3	8
GEN175	10.4	61.6	96.1	99.1	NS	2015	1	8
GEN176	11.4	66.8	98.6	99.4	NS	2015	2	8
GEN176	8.8	68	95.4	99	NS	2015	3	8
GEN176	10.5	63.2	98	99.6	NS	2015	1	8
GEN177	11.4	66.1	96.6	99.1	NS	2015	2	8
GEN177	9.3	66.7	89.8	98.4	NS	2015	3	8
GEN177	10.1	65.1	96.4	99.5	NS	2015	1	8
GEN178	11.7	64.3	97	99.2	NS	2015	2	8
GEN178	8.8	67.1	94.1	99	NS	2015	3	8
GEN178	10.4	61.5	95.8	99.1	NS	2015	1	8
GEN179	11.7	66.9	97.6	99.3	NS	2015	2	8
GEN179	9.5	67.5	94.9	98.7	NS	2015	3	8
GEN179	10.4	63.9	96.1	98	NS	2015	1	8
GEN180	11.2	66.5	97.2	99.2	NS	2015	2	8
GEN180	8.8	68.2	95.2	99.1	NS	2015	3	8
GEN180	10.2	64.8	99.2	100.5	NS	2015	1	8
GEN181	11	65.5	97.9	99.3	NS	2015	2	8
GEN181	8.9	67.9	95.4	99	NS	2015	3	8
GEN181	10.6	63.5	97.5	99.4	NS	2015	1	8
GEN182	11.1	64.5	96	99.3	NS	2015	2	8
GEN182	9.2	66.9	93.7	99	NS	2015	3	8
GEN182	10.7	63.9	96.4	99.3	NS	2015	1	8
GEN183	11	66.4	97.6	99.3	NS	2015	2	8
GEN183	9.4	67	93.8	98.4	NS	2015	3	8
GEN183	10.1	64.6	96.8	98.9	NS	2015	1	8
GEN184	11	64.3	97.3	99.6	NS	2015	2	8
GEN184	9	66.5	94.6	99.5	NS	2015	3	8
GEN184	10.4	62.4	97.4	99.7	NS	2015	1	8
GEN185	10.9	63.2	91.7	99.1	NS	2016	1	2
GEN185	10.8	65.1	95.5	99.2	NS	2015	2	8
GEN185	8.8	66.2	91.9	98.2	NS	2015	3	8
GEN185	10.6	63.2	97.4	99.7	NS	2015	1	8
GEN185	10.4	65.5	95.8	99.7	NS	2016	2	2
GEN185	9.7	63.8	95.8	98.9	NS	2016	3	2
GEN186	10.1	62.4	95.4	99.2	NS	2016	1	2
GEN186	11.7	60.6	67.7131	92.6881	NS	2017	2	1
GEN186	10.4	58.7	89.9298	99.1174	NS	2017	3	1
GEN186	9.6	60.9	93.0191	98.9669	NS	2017	1	1
GEN186	11	65	96.9	99.3	NS	2015	2	8
GEN186	9.2	66.4	95.3	99.2	NS	2015	3	8
GEN186	9.8	62	97.1	99.4	NS	2015	1	8
GEN186	10.9	64.2	97.3	99.5	NS	2016	2	2
GEN186	10	60.4	96.5	99.4	NS	2016	3	2
GEN187	11.4	63.7	95.1	99.2	NS	2016	1	2
GEN187	11.5	66.6	97.3	99.2	NS	2015	2	8
GEN187	9.6	67.5	95.2	98.8	NS	2015	3	8
GEN187	10.2	63.6	97.3	99.4	NS	2015	1	8
GEN187	10.9	65.7	97.9	99.4	NS	2016	2	2
GEN187	9.9	62.2	96.6	99.3	NS	2016	3	2
GEN188	11.2	64	96.6	99.4	NS	2016	1	2
GEN188	11.2	66.2	97.5	99.2	NS	2015	2	8
GEN188	9.2	66.5	94.8	98.7	NS	2015	3	8
GEN188	10.5	64.4	97.4	99.3	NS	2015	1	8
GEN188	10.9	64.9	97.2	99.6	NS	2016	2	2
GEN188	10.8	62.3	95.9	99.3	NS	2016	3	2
GEN189	10.4	62.5	94.3	99.3	NS	2016	1	2
GEN189	11.3	65.1	96.1	99.4	NS	2015	2	8
GEN189	9.3	65.8	92.8	98.1	NS	2015	3	8
GEN189	10.2	63.5	95.6	99.1	NS	2015	1	8
GEN189	11	65.5	97	99.5	NS	2016	2	2
GEN189	9.8	60.9	94.3	99.3	NS	2016	3	2
GEN190	10.7	63.6	95.1	99.4	NS	2016	1	2
GEN190	11.5	66.5	96	98.7	NS	2015	2	8
GEN190	9.2	67	94.5	98.9	NS	2015	3	8
GEN190	9.8	64.1	95.7	98.8	NS	2015	1	8
GEN190	10.6	66.1	96.6	99.4	NS	2016	2	2
GEN190	9.5	62.4	96.5	99.5	NS	2016	3	2
GEN191	11.3	65.7	96.7	99.2	NS	2015	2	8
GEN191	9	67.1	94.1	99	NS	2015	3	8
GEN191	10.8	63.4	97.1	99.3	NS	2015	1	8
GEN192	11.5	64.8	95.3	98.7	NS	2015	2	8
GEN192	8.9	65.4	91.8	98.6	NS	2015	3	8
GEN192	10	61.1	94.7	99.2	NS	2015	1	8
GEN193	11.3	65.7	95.1	98.5	NS	2015	2	8
GEN193	8.8	67	94.8	98.7	NS	2015	3	8
GEN193	10.2	63.2	97.3	99.3	NS	2015	1	8
GEN194	10.8	64.5	93.6	99.1	NS	2016	1	2
GEN194	11.3	62.7	68.7061	95.1454	NS	2017	2	1
GEN194	10.6	59.9	86.0281	97.9639	NS	2017	3	1
GEN194	9.7	61.1	87.2919	99.1073	NS	2017	1	1
GEN194	11.4	65.7	95.1	99	NS	2015	2	8
GEN194	9.4	67.1	94.8	98.9	NS	2015	3	8
GEN194	9.7	64.3	95.9	99.7	NS	2015	1	8
GEN194	10.5	65.6	96.4	99.5	NS	2016	2	2
GEN194	9.6	62.3	96.9	99.3	NS	2016	3	2
GEN195	11.6	62.6	96.3	99.5	NS	2016	1	3
GEN195	11.9	65.8	97.5	98.9	NS	2016	2	3
GEN195	9.9	61.1	94.5	99.2	NS	2016	3	3
GEN196	10.9	62	84.7	97.2	NS	2016	1	3
GEN196	11.6	65.6	93.9	97.5	NS	2016	2	3
GEN196	10.3	61.8	86.8	93	NS	2016	3	3
GEN197	12.2	63	95.6	99	NS	2016	1	3
GEN197	11.6	65.9	97.3	99.7	NS	2016	2	3
GEN197	10.5	63.8	96.2	99	NS	2016	3	3
GEN198	11.9	60.8	95.3	99.3	NS	2016	1	3
GEN198	11.6	61.9	77.8335	95.667	NS	2017	2	3
GEN198	10.9	61.4	93.3801	98.666	NS	2017	3	3
GEN198	10.5	63.3	93.5507	99.0371	NS	2017	1	3
GEN198	11.7	65.9	97.9	99.5	NS	2016	2	3
GEN198	10.6	NA	95.4	97.8	NS	2016	3	3
GEN199	11.3	61.5	91.7	98.8	NS	2016	1	3
GEN199	11.2	65.2	97.5	99.1	NS	2016	2	3
GEN199	10.5	63.8	94.1	96.8	NS	2016	3	3
GEN200	10.9	62.2	89.9	98.6	NS	2016	1	3
GEN200	10.6	65.1	95.6	99.1	NS	2016	2	3
GEN200	10.2	61.3	90.7	97.9	NS	2016	3	3
GEN201	11.7	66.6	94.8	99.5	NS	2016	1	3
GEN201	11.7	68.7	97.2	99.5	NS	2016	2	3
GEN201	10.9	65.2	97.4	99.2	NS	2016	3	3
GEN202	11.1	63.7	92.7	99.1	NS	2016	1	3
GEN202	10.8	66.6	98	99.7	NS	2016	2	3
GEN202	10.1	62.2	94	99.4	NS	2016	3	3
GEN203	11.2	62.3	95.3	99.4	NS	2016	1	3
GEN203	11.2	66	98.6	99.5	NS	2016	2	3
GEN203	10.3	62.7	94.7	99	NS	2016	3	3
GEN204	11.1	64.6	95.5	99.4	NS	2016	1	3
GEN204	11	68.2	98.3	99.7	NS	2016	2	3
GEN204	10.5	62.8	94.9	99.9	NS	2016	3	3
GEN205	11	62.7	92.8	99.7	NS	2016	1	3
GEN205	10.6	67.1	98.5	99.7	NS	2016	2	3
GEN205	10.4	61.5	91	99.2	NS	2016	3	3
GEN206	11.2	65.5	96.2	99.5	NS	2016	1	3
GEN206	11.2	68.9	98.8	99.7	NS	2016	2	3
GEN206	10.3	64.3	95.8	98.8	NS	2016	3	3
GEN207	11.3	65.6	96	99.8	NS	2016	1	3
GEN207	11.5	69.2	98.8	99.8	NS	2016	2	3
GEN207	10.5	65.8	98	99.8	NS	2016	3	3
GEN208	11	65.4	96.5	99.7	NS	2016	1	3
GEN208	11.1	67.6	98.2	99.3	NS	2016	2	3
GEN208	10.6	64.5	98.8	99.9	NS	2016	3	3
GEN209	10.9	60.4	85.8	98.4	NS	2016	1	3
GEN209	11	64.6	96.6	99.4	NS	2016	2	3
GEN209	11.2	61.2	89.7	97.5	NS	2016	3	3
GEN210	10.8	62.5	91.6	98.8	NS	2016	1	3
GEN210	11	67.8	98.6	99.8	NS	2016	2	3
GEN210	9.7	64.4	97.8	99.9	NS	2016	3	3
GEN211	11.1	62	82.1	98.2	NS	2016	1	3
GEN211	11.4	59.7	46.0682	91.7653	NS	2017	2	1
GEN211	10.8	58.6	67.0211	95.1454	NS	2017	3	1
GEN211	10.1	64	82.4473	98.8967	NS	2017	1	1
GEN211	10.4	66.1	90.2	99	NS	2016	2	3
GEN211	10	62.4	90	99.3	NS	2016	3	3
GEN212	10.6	62.6	89.9	98.7	NS	2016	1	3
GEN212	10.7	66.4	92.8	99	NS	2016	2	3
GEN212	10.2	62.3	89.4	97.8	NS	2016	3	3
GEN213	10.5	61.6	88	98.3	NS	2016	1	3
GEN213	10.6	65.6	95.5	99.4	NS	2016	2	3
GEN213	10.2	61.3	92.4	99.7	NS	2016	3	3
GEN214	10.7	63.3	80.3	97.3	NS	2016	1	3
GEN214	10.9	61.6	63.9418	92.5577	NS	2017	2	1
GEN214	10.4	61.6	70.0903	95.5968	NS	2017	3	1
GEN214	9.8	64.6	81.013	98.1043	NS	2017	1	1
GEN214	10.8	67.7	92.7	99.2	NS	2016	2	3
GEN214	10.1	64.6	87.5	98.3	NS	2016	3	3
GEN215	10.4	65.1	91.9	98.8	NS	2016	1	3
GEN215	10.5	67.4	94.6	99.4	NS	2016	2	3
GEN215	10.2	64.8	94.5	99.2	NS	2016	3	3
GEN216	11.4	66.1	96	99.5	NS	2016	1	3
GEN216	11.9	NA	82.658	97.673	NS	2017	2	3
GEN216	10.8	62.3	87.8937	98.7262	NS	2017	3	3
GEN216	9.9	66.9	91.2738	99.7192	NS	2017	1	3
GEN216	11.4	70.5	97.5	99.1	NS	2016	2	3
GEN216	10.3	NA	95.7	98.3	NS	2016	3	3
GEN217	11.5	64	96.4	99.6	NS	2016	1	3
GEN217	11.5	65.8	97.7	99.5	NS	2016	2	3
GEN217	10.5	64.7	97.9	98.7	NS	2016	3	3
GEN218	11.6	63.9	94.5	99.6	NS	2016	1	4
GEN218	11.3	69.3	98.2	99.4	NS	2016	2	4
GEN218	10.6	65.4	97.6	99.5	NS	2016	3	4
GEN219	11.7	66.2	95.8	99.5	NS	2016	1	4
GEN219	11.6	69.8	98.9	99.7	NS	2016	2	4
GEN219	11.2	NA	97.2	99.5	NS	2016	3	4
GEN220	10.9	60	79.7	96.8	NS	2016	1	4
GEN220	11.1	65.7	96.4	99.6	NS	2016	2	4
GEN220	10.9	60.1	87.4	98.4	NS	2016	3	4
GEN221	10.7	63.8	93.1	99.3	NS	2016	1	4
GEN221	10.6	69.1	98	99.5	NS	2016	2	4
GEN221	10	63.5	96.9	99.1	NS	2016	3	4
GEN222	11	62.5	85.3	98.2	NS	2016	1	4
GEN222	11	67.1	97.4	99.5	NS	2016	2	4
GEN222	10.2	63	90.6	98.9	NS	2016	3	4
GEN223	10.2	58	78.8	96.9	NS	2016	1	4
GEN223	11.3	58.6	50.341	88.8967	NS	2017	2	3
GEN223	10.1	56	61.2538	93.2899	NS	2017	3	3
GEN223	9.6	57.7	61.4544	94.2728	NS	2017	1	3
GEN223	9.8	NA	95.3	99.4	NS	2016	2	4
GEN223	9.7	58.2	80.7	97.5	NS	2016	3	4
GEN224	10.8	64	84.7	98.5	NS	2016	1	4
GEN224	10	65.6	94.1	98.3	NS	2016	2	4
GEN224	10.5	62.3	92.5	98.9	NS	2016	3	4
GEN225	10.9	62.1	81.3	96.8	NS	2016	1	4
GEN225	11	66.9	92.8	98.9	NS	2016	2	4
GEN225	10	NA	90	98.7	NS	2016	3	4
GEN226	11.1	58.2	76.1	96	NS	2016	1	4
GEN226	10.5	64.8	92	99.2	NS	2016	2	4
GEN226	9.7	60.6	85.4	97.9	NS	2016	3	4
GEN227	10.4	60	87.9	97.7	NS	2016	1	4
GEN227	11.9	NA	69.3982	92.5777	NS	2017	2	3
GEN227	10.5	57.8	76.5597	94.5135	NS	2017	3	3
GEN227	9.6	59.6	79.2879	96.3992	NS	2017	1	3
GEN227	10.2	65.1	95	99.2	NS	2016	2	4
GEN227	9.8	59.4	89.6	98	NS	2016	3	4
GEN228	10.7	61.9	85.7	98.3	NS	2016	1	4
GEN228	10.7	66	93.1	99	NS	2016	2	4
GEN228	11	NA	82.7	97.6	NS	2016	3	4
GEN229	10.2	58.2	68.3	94.1	NS	2016	1	4
GEN229	9.7	62.8	82.8	98.2	NS	2016	2	4
GEN229	9.8	60	83.3	97.9	NS	2016	3	4
GEN230	11.4	57.2	70.9	95.2	NS	2016	1	4
GEN230	10.6	66.6	94.1	99.1	NS	2016	2	4
GEN230	10.1	NA	80.4	96.8	NS	2016	3	4
GEN231	11.1	57.8	78.7	96.3	NS	2016	1	4
GEN231	11.1	62.6	70.321	95.3862	NS	2017	2	2
GEN231	10.6	57.8	71.0833	96.008	NS	2017	3	2
GEN231	9.8	57.7	71.4644	99.9499	NS	2017	1	2
GEN231	10.4	64.3	95.3	99.4	NS	2016	2	4
GEN231	9.9	NA	83.5	97.4	NS	2016	3	4
GEN232	11.2	55.6	67	94.6	NS	2016	1	4
GEN232	10.3	64.2	85.8	98.5	NS	2016	2	4
GEN232	9.7	NA	72.3	95.1	NS	2016	3	4
GEN233	11	57.8	72.8	94.9	NS	2016	1	4
GEN233	10.2	63.1	80.5	95.2	NS	2016	2	4
GEN233	9.9	61.5	79.3	97.6	NS	2016	3	4
GEN234	10.9	58.1	76.9	95.1	NS	2016	1	4
GEN234	10.7	63.8	88.5	98.6	NS	2016	2	4
GEN234	9.8	59.7	86.9	98.1	NS	2016	3	4
GEN235	11	61.9	84.2	98.1	NS	2016	1	4
GEN235	10.1	NA	91.8	98.8	NS	2016	2	4
GEN235	9.7	NA	88	98.1	NS	2016	3	4
GEN236	11.5	57.9	61.7	92.7	NS	2016	1	4
GEN236	10.5	66.1	84.7	98.3	NS	2016	2	4
GEN236	9.8	60.1	76.2	95.9	NS	2016	3	4
GEN237	10.6	58.1	64.4	94	NS	2016	1	4
GEN237	10.4	64	79.8	97.1	NS	2016	2	4
GEN237	10.3	57.7	69.9	93.5	NS	2016	3	4
GEN238	11	59.9	73.2	94.9	NS	2016	1	4
GEN238	10	64.7	82.1	98	NS	2016	2	4
GEN238	10	NA	72.5	94.8	NS	2016	3	4
GEN239	11.2	57.3	74.6	95.2	NS	2016	1	4
GEN239	9.7	64.2	86.4	98.3	NS	2016	2	4
GEN239	10.4	NA	77	96.1	NS	2016	3	4
GEN240	11	56.4	77.7	95.8	NS	2016	1	4
GEN240	11.5	61.2	63.4102	94.7041	NS	2017	2	3
GEN240	9.6	55.9	60.0502	94.4032	NS	2017	3	3
GEN240	9.3	57.2	61.2638	93.5707	NS	2017	1	3
GEN240	9.7	64.3	91.1	99.1	NS	2016	2	4
GEN240	9.4	57.6	85	98	NS	2016	3	4
GEN241	11	60.5	83.4	97.5	NS	2016	1	5
GEN241	10.7	63.5	85.8	98.1	NS	2016	2	5
GEN241	10.1	NA	92.2	99.1	NS	2016	3	5
GEN242	11.2	62.8	85.2	98.4	NS	2016	1	5
GEN242	10.4	65.4	96.3	99.7	NS	2016	2	5
GEN242	10.5	59.2	92.8	99.2	NS	2016	3	5
GEN243	10.6	62.4	83.8	97	NS	2016	1	5
GEN243	10.3	66.2	88.1	98.1	NS	2016	2	5
GEN243	9.8	63.1	85.3	97.8	NS	2016	3	5
GEN244	11	61.7	84	98.5	NS	2016	1	5
GEN244	10.8	66.8	92.5	99.1	NS	2016	2	5
GEN244	9.9	63.1	93.7	99.2	NS	2016	3	5
GEN245	11.1	60	86.6	98.4	NS	2016	1	5
GEN245	11.8	60.9	70.5918	95.0752	NS	2017	2	3
GEN245	11	57.4	72.8586	94.8847	NS	2017	3	3
GEN245	10.6	58.3	73.6309	96.2788	NS	2017	1	3
GEN245	10.7	65.7	93.8	98.1	NS	2016	2	5
GEN245	10.5	60.6	90.5	99.1	NS	2016	3	5
GEN246	10.9	63.9	94.4	99.3	NS	2016	1	5
GEN246	10.5	66.4	96	99.5	NS	2016	2	5
GEN246	10.3	NA	93.5	99	NS	2016	3	5
GEN247	10.9	60.8	86.1	98	NS	2016	1	5
GEN247	10.7	67.3	91.5	98.4	NS	2016	2	5
GEN247	10.6	61.8	91.4	98.4	NS	2016	3	5
GEN248	10.8	60.6	88	98.7	NS	2016	1	5
GEN248	11.4	61.5	80.01	95.1555	NS	2017	2	2
GEN248	10.6	59.9	88.1444	98.2748	NS	2017	3	2
GEN248	9.8	59.5	85.9378	98.2849	NS	2017	1	2
GEN248	10.7	66.1	95.6	98.7	NS	2016	2	5
GEN248	NA	NA	92.2	98.5	NS	2016	3	5
GEN249	10.6	58.6	80.3	96.4	NS	2016	1	5
GEN249	10.7	64.5	84	97.6	NS	2016	2	5
GEN249	10.5	58.3	82.3	96.7	NS	2016	3	5
GEN250	10.8	60	83.8	98.1	NS	2016	1	5
GEN250	10.6	63	85.6	99.1	NS	2016	2	5
GEN250	10.1	60.5	89.1	98	NS	2016	3	5
GEN251	11.3	59	86.4	98.2	NS	2016	1	5
GEN251	10.1	65.4	93.5	97.1	NS	2016	2	5
GEN251	9.7	61.6	89.8	99	NS	2016	3	5
GEN252	11.4	59.8	83.4	96	NS	2016	1	5
GEN252	11.8	NA	58.2447	89.659	NS	2017	2	2
GEN252	10.9	57.3	72.7783	94.0221	NS	2017	3	2
GEN252	9.8	60.5	75.7372	96.0782	NS	2017	1	2
GEN252	10.4	64.8	91	98.2	NS	2016	2	5
GEN252	9.9	NA	88.5	97.9	NS	2016	3	5
GEN253	11.5	59.6	87.5	98.4	NS	2016	1	5
GEN253	10.7	63.6	95	99.2	NS	2016	2	5
GEN253	10.7	60.6	92.9	99.2	NS	2016	3	5
GEN254	10.8	59.8	81.4	96.6	NS	2016	1	5
GEN254	10.9	64.6	89.1	99.5	NS	2016	2	5
GEN254	10.1	60.3	89.8	98.7	NS	2016	3	5
GEN255	11	62.5	93.3	99.8	NS	2016	1	5
GEN255	10.3	66.3	96.6	99.1	NS	2016	2	5
GEN255	10.1	NA	96.2	99.2	NS	2016	3	5
GEN256	11.3	60.1	87.5	97.8	NS	2016	1	5
GEN256	10.4	64.4	89.2	98.2	NS	2016	2	5
GEN256	10.6	60.7	89.9	98.7	NS	2016	3	5
GEN257	10.5	59.1	78.5	97.2	NS	2016	1	5
GEN257	10.3	62.7	84.4	98.9	NS	2016	2	5
GEN257	10.1	NA	90.6	98.6	NS	2016	3	5
GEN258	10.7	57.4	65.6	94.8	NS	2016	1	5
GEN258	10.2	59.3	73.3	96.1	NS	2016	2	5
GEN258	9.6	NA	86.4	97.6	NS	2016	3	5
GEN259	10.7	61.8	83.3	98	NS	2016	1	5
GEN259	10.5	64.3	83.7	97.9	NS	2016	2	5
GEN259	10.3	60.3	88.7	98.3	NS	2016	3	5
GEN260	11	62.6	88.6	99	NS	2016	1	5
GEN260	10.8	65.1	92.6	98.7	NS	2016	2	5
GEN260	9.8	NA	93.7	98.9	NS	2016	3	5
GEN261	10.7	60	88.1	98.2	NS	2016	1	5
GEN261	10.7	63.5	91.7	98.7	NS	2016	2	5
GEN261	9.7	NA	91.7	98.4	NS	2016	3	5
GEN262	11.4	57.1	79.1	96.2	NS	2016	1	5
GEN262	11.1	62.9	82.8	96.8	NS	2016	2	5
GEN262	9.8	NA	88.3	98	NS	2016	3	5
GEN263	10.2	58.1	84.3	97.3	NS	2016	1	5
GEN263	9.9	60.3	91.2	98.7	NS	2016	2	5
GEN263	9.5	NA	94.6	99	NS	2016	3	5
GEN264	10.5	62.2	91.2	99.1	NS	2016	1	6
GEN264	10.5	64.1	93.7	99.2	NS	2016	2	6
GEN264	10	60.8	95.2	99.1	NS	2016	3	6
GEN265	10.7	60.4	90.5	98.2	NS	2016	1	6
GEN265	10.8	65	90.9	98.1	NS	2016	2	6
GEN265	9.9	NA	96.4	99.1	NS	2016	3	6
GEN266	10.6	61.8	73.3	96.6	NS	2016	1	6
GEN266	11.5	59.8	53.2598	90.0702	NS	2017	2	2
GEN266	10.2	56.6	42.4674	89.2979	NS	2017	3	2
GEN266	9.1	59.9	58.5757	92.658	NS	2017	1	2
GEN266	10.2	64	76.7	97.1	NS	2016	2	6
GEN266	9.5	61.6	80.3	97.3	NS	2016	3	6
GEN267	10.3	63.5	71.5	96.5	NS	2016	1	6
GEN267	10.5	63.8	74.7	96.8	NS	2016	2	6
GEN267	NA	NA	79.5	97.6	NS	2016	3	6
GEN268	10.1	64.3	84.2	99	NS	2016	1	6
GEN268	11.3	61.8	57.5025	91.7954	NS	2017	2	2
GEN268	10.5	59.7	53.7111	92.6881	NS	2017	3	2
GEN268	9.9	63.1	62.7884	93.6108	NS	2017	1	2
GEN268	10.2	65.8	83.7	98	NS	2016	2	6
GEN268	10	61.8	87.3	98.6	NS	2016	3	6
GEN269	10.5	64.1	80.9	96.9	NS	2016	1	6
GEN269	11.5	59.5	59.4183	90.6921	NS	2017	2	2
GEN269	10.3	57.5	55.0752	90.8927	NS	2017	3	2
GEN269	10.2	58.4	50.3109	88.676	NS	2017	1	2
GEN269	10.5	64.3	80.7	97.3	NS	2016	2	6
GEN269	9.9	NA	83.5	97.6	NS	2016	3	6
GEN270	10.7	62.9	80	97.6	NS	2016	1	6
GEN270	11.4	60.1	56.2989	88.9167	NS	2017	2	2
GEN270	10.8	57.6	50.9529	91.2136	NS	2017	3	2
GEN270	10	60.9	50.9127	91.324	NS	2017	1	2
GEN270	11	64	75.1	96.9	NS	2016	2	6
GEN270	9.6	NA	84	98.1	NS	2016	3	6
GEN271	10.3	62.8	75.9	97.1	NS	2016	1	6
GEN271	11.4	58.8	47.8937	87.3821	NS	2017	2	2
GEN271	10.4	55.4	46.8606	88.4453	NS	2017	3	2
GEN271	9.2	60.8	56.8706	91.6951	NS	2017	1	2
GEN271	10	64.3	82.5	98.2	NS	2016	2	6
GEN271	9.1	NA	85.7	98.7	NS	2016	3	6
GEN272	10.8	62	79.1	98	NS	2016	1	6
GEN272	10.2	65	88.6	98.7	NS	2016	2	6
GEN272	9.6	NA	87	98	NS	2016	3	6
GEN273	10.5	61.4	67.7	95.9	NS	2016	1	6
GEN273	10.6	63.6	74.9	97.4	NS	2016	2	6
GEN273	NA	NA	79.2	97.3	NS	2016	3	6
GEN274	10.6	63.5	81	97.7	NS	2016	1	6
GEN274	11.5	59.2	62.3671	93.0993	NS	2017	2	2
GEN274	10.9	57.1	66.0782	94.5537	NS	2017	3	2
GEN274	10.1	59.3	67.7232	95.3962	NS	2017	1	2
GEN274	10.2	64.3	88.2	98.6	NS	2016	2	6
GEN274	9.9	NA	85.7	98.1	NS	2016	3	6
GEN275	11	62.7	83.6	97.9	NS	2016	1	6
GEN275	10.3	63.6	86.5	98.6	NS	2016	2	6
GEN275	9.9	NA	87.6	98.4	NS	2016	3	6
GEN276	10.9	63.2	88.2	98.5	NS	2016	1	6
GEN276	10.6	63.1	89.3	99.1	NS	2016	2	6
GEN276	10.1	NA	94.9	99	NS	2016	3	6
GEN277	10.9	60.2	87.4	99.1	NS	2016	1	6
GEN277	10.6	62.6	88.9	98.7	NS	2016	2	6
GEN277	9.9	61.3	89.3	99.2	NS	2016	3	6
GEN278	10.1	60.7	86.1	98	NS	2016	1	6
GEN278	9.8	64.4	91	98.6	NS	2016	2	6
GEN278	9.2	NA	87.5	98.3	NS	2016	3	6
GEN279	10.9	64.3	87	98.1	NS	2016	1	6
GEN279	11	64.1	88.4	98.9	NS	2016	2	6
GEN279	9.7	NA	95	99.4	NS	2016	3	6
GEN280	11.3	61.3	87.2	98.4	NS	2016	1	6
GEN280	10.8	62.9	92.9	99.2	NS	2016	2	6
GEN280	10.2	59.9	89.2	98.8	NS	2016	3	6
GEN281	10.6	57.8	79.8	96.7	NS	2016	1	6
GEN281	10.8	NA	81.4	97.5	NS	2016	2	6
GEN281	9.8	NA	78.3	97.8	NS	2016	3	6
GEN282	10.9	63.3	87.8	98.5	NS	2016	1	6
GEN282	10.5	64.2	90.5	98.9	NS	2016	2	6
GEN282	9.6	NA	92.5	98.5	NS	2016	3	6
GEN283	11.1	62.6	90.7	98.6	NS	2016	1	6
GEN283	10.5	NA	92	99.2	NS	2016	2	6
GEN283	10	NA	93.6	99.1	NS	2016	3	6
GEN284	10.2	63.4	90.4	98.4	NS	2016	1	6
GEN284	10.2	61.7	87.2	98.2	NS	2016	2	6
GEN284	9.7	NA	94.6	98.2	NS	2016	3	6
GEN285	10.9	65.1	90.4	98.4	NS	2016	1	6
GEN285	10.8	65.3	92.7	98.6	NS	2016	2	6
GEN285	10.2	NA	94.8	99	NS	2016	3	6
GEN286	11	63.7	89.3	99.1	NS	2016	1	6
GEN286	10.4	63.5	85.8	98.6	NS	2016	2	6
GEN286	9.9	NA	93.6	98.7	NS	2016	3	6
GEN287	10.8	64.6	88.1	98.6	NS	2016	1	7
GEN287	10.7	65.4	85.1	94.2	NS	2016	2	7
GEN287	9.1	63.4	94.3	99.6	NS	2016	3	7
GEN288	10.8	63.5	93.8	99.5	NS	2016	1	7
GEN288	10.8	64.2	94.6	99.2	NS	2016	2	7
GEN288	9.6	63.1	95.8	99.2	NS	2016	3	7
GEN289	10.7	64.5	95.2	99.5	NS	2016	1	7
GEN289	10.8	64.5	96.1	99.4	NS	2016	2	7
GEN289	9.5	63.5	97.2	99.3	NS	2016	3	7
GEN290	11	63.9	88.4	98	NS	2016	1	7
GEN290	11	62.8	89.3	98.3	NS	2016	2	7
GEN290	9.8	61	90.2	98.2	NS	2016	3	7
GEN291	11	63.2	93	98.7	NS	2016	1	7
GEN291	10.9	NA	90.7	98.8	NS	2016	2	7
GEN291	10.1	NA	96.4	99.3	NS	2016	3	7
GEN292	11.1	61.9	91.6	99	NS	2016	1	7
GEN292	11.7	NA	92.8	98.5	NS	2016	2	7
GEN292	10	NA	94.4	98.8	NS	2016	3	7
GEN293	10.6	61.4	85.8	98.2	NS	2016	1	7
GEN293	10.5	64.1	86.9	99	NS	2016	2	7
GEN293	10	63	91.2	99.1	NS	2016	3	7
GEN294	10.8	60.9	89	98.5	NS	2016	1	7
GEN294	11	60.7	85.4	98	NS	2016	2	7
GEN294	9.8	NA	94.5	98.9	NS	2016	3	7
GEN295	10.7	61.1	90.5	98.9	NS	2016	1	7
GEN295	11	60.1	87.9	97.7	NS	2016	2	7
GEN295	10	NA	92	99.2	NS	2016	3	7
GEN296	11.1	62.2	83.6	97.6	NS	2016	1	7
GEN296	11.2	63.3	69.0973	93.681	NS	2017	2	2
GEN296	9.9	60.2	67.7031	93.9017	NS	2017	3	2
GEN296	10	61.5	68.5757	95.8977	NS	2017	1	2
GEN296	10.5	63.9	87.9	98.5	NS	2016	2	7
GEN296	9.7	NA	87.1	98.1	NS	2016	3	7
GEN297	10.4	64.7	87.3	98.7	NS	2016	1	7
GEN297	10.3	64.4	90.2	98.8	NS	2016	2	7
GEN297	9.8	NA	92.2	99	NS	2016	3	7
GEN298	11.8	59.9	76.2	96.8	NS	2016	1	7
GEN298	10.8	61.8	79.5	97.6	NS	2016	2	7
GEN298	9.6	60.7	93.1	99	NS	2016	3	7
GEN299	10.8	63	77.9	97.3	NS	2016	1	7
GEN299	10.3	64.1	81	98.2	NS	2016	2	7
GEN299	9.9	NA	89.9	98.6	NS	2016	3	7
GEN300	10.8	61.9	76	97.1	NS	2016	1	7
GEN300	10.4	62.8	75.8	96.7	NS	2016	2	7
GEN300	9.4	NA	85.9	98.3	NS	2016	3	7
GEN301	10.7	62.3	81.9	97.8	NS	2016	1	7
GEN301	10.6	65.5	87.9	99.1	NS	2016	2	7
GEN301	10	NA	93.9	99.2	NS	2016	3	7
GEN302	10.9	62.6	77.2	97.3	NS	2016	1	7
GEN302	11	60.7	54.8245	90.321	NS	2017	2	2
GEN302	10.4	58.4	63.0792	94.6339	NS	2017	3	2
GEN302	9.3	60.1	55.6269	92.6279	NS	2017	1	2
GEN302	10.1	61.7	77.5	97.4	NS	2016	2	7
GEN302	9.9	NA	83.8	98	NS	2016	3	7
GEN303	10.6	61.2	81.9	97.4	NS	2016	1	7
GEN303	11.2	61.1	48.5757	88.5256	NS	2017	2	2
GEN303	10.6	57	58.5456	92.668	NS	2017	3	2
GEN303	9.9	59	60.5918	93.2999	NS	2017	1	2
GEN303	10.4	62.6	81.7	97.3	NS	2016	2	7
GEN303	10	NA	89.3	98.4	NS	2016	3	7
GEN304	10.7	62.6	83.3	97.8	NS	2016	1	7
GEN304	10.4	64.8	82.2	98	NS	2016	2	7
GEN304	9.8	63.7	92.3	99	NS	2016	3	7
GEN305	10.7	62.9	80	97.3	NS	2016	1	7
GEN305	10.4	64.2	85.4	99	NS	2016	2	7
GEN305	9.8	62.4	90.3	98.7	NS	2016	3	7
GEN306	10.7	61.8	83.8	98	NS	2016	1	7
GEN306	10.6	63.7	87	98.5	NS	2016	2	7
GEN306	9.6	62.3	91.5	98.8	NS	2016	3	7
GEN307	11.5	62.6	81.6	98.4	NS	2016	1	7
GEN307	10.8	NA	81.8	98	NS	2016	2	7
GEN307	9.7	61.2	87.5	98.4	NS	2016	3	7
GEN308	10.8	61	71.9	96.5	NS	2016	1	7
GEN308	10.9	60.8	64.3	95.3	NS	2016	2	7
GEN308	9.5	NA	84.6	98.3	NS	2016	3	7
GEN309	11.4	62.3	82.2	98.6	NS	2016	1	7
GEN309	10.8	62.9	76.7	97.6	NS	2016	2	7
GEN309	10	NA	87.1	98.7	NS	2016	3	7
GEN310	11.1	59.3	79.5	97	NS	2016	1	8
GEN310	10.4	63.1	84.3	98	NS	2016	2	8
GEN310	10	NA	79.2	96.3	NS	2016	3	8
GEN311	11.2	58.7	80.7	97.4	NS	2016	1	8
GEN311	11.4	NA	63.2096	93.8215	NS	2017	2	2
GEN311	11	57.7	54.5336	90.0301	NS	2017	3	2
GEN311	10.2	59.7	63.009	94.2227	NS	2017	1	2
GEN311	10.4	63.6	84.3	98.3	NS	2016	2	8
GEN311	9.6	61.3	86.5	98.5	NS	2016	3	8
GEN312	10.8	61	84.7	98.3	NS	2016	1	8
GEN312	11.6	59.1	56.1484	90.3511	NS	2017	2	2
GEN312	10.3	58.4	65.6269	94.7442	NS	2017	3	2
GEN312	9.9	60.5	69.318	96.66	NS	2017	1	2
GEN312	10.5	63.2	88.6	98.9	NS	2016	2	8
GEN312	9.7	61.5	91.5	99.1	NS	2016	3	8
GEN313	10.9	62.1	71.6	96.1	NS	2016	1	8
GEN313	10.8	62.6	76.6	97.2	NS	2016	2	8
GEN313	9.7	64.2	76.9	97.7	NS	2016	3	8
GEN314	10.8	59.9	79.1	97.5	NS	2016	1	8
GEN314	11	63.1	85	98.3	NS	2016	2	8
GEN314	10.3	60.8	86.2	98.4	NS	2016	3	8
GEN315	11	61.5	82.6	97.1	NS	2016	1	8
GEN315	10.9	64.1	89.3	98.9	NS	2016	2	8
GEN315	9.4	62.7	89.6	98.7	NS	2016	3	8
GEN316	11.7	60.3	85.1	98.3	NS	2016	1	8
GEN316	11.1	62.8	88.3	98.5	NS	2016	2	8
GEN316	10.5	63.3	90.8	99	NS	2016	3	8
GEN317	10.7	53.6	80.6	97.4	NS	2016	1	8
GEN317	10.4	56.4	83.3	97.3	NS	2016	2	8
GEN317	9.5	59.8	90.2	98.7	NS	2016	3	8
GEN318	10.9	61.4	88.6	98.8	NS	2016	1	8
GEN318	10.6	62.2	87.3	97.8	NS	2016	2	8
GEN318	9.8	NA	93.2	99	NS	2016	3	8
GEN319	10.3	58.7	84	97.9	NS	2016	1	8
GEN319	10.5	59.7	78.8	96.7	NS	2016	2	8
GEN319	9.9	59.8	84.7	97.8	NS	2016	3	8
GEN320	10.1	65.8	87.8	98.1	NS	2016	1	8
GEN320	10.2	64.6	87.8	98.2	NS	2016	2	8
GEN320	9.2	63.2	91.3	98.7	NS	2016	3	8
GEN321	10.8	63.5	82.7	97.7	NS	2016	1	8
GEN321	10.2	64.8	81.9	97.1	NS	2016	2	8
GEN321	9.6	NA	85.7	97.8	NS	2016	3	8
GEN322	10.8	64.9	81.2	97.3	NS	2016	1	8
GEN322	10.4	65.2	85	97.6	NS	2016	2	8
GEN322	10.4	NA	89.3	98	NS	2016	3	8
GEN323	10.6	64.3	86.6	98.1	NS	2016	1	8
GEN323	11	62.4	84.6	97.5	NS	2016	2	8
GEN323	9.6	62.6	87.5	98.3	NS	2016	3	8
GEN324	11.1	63.7	78.2	96.4	NS	2016	1	8
GEN324	10.4	64.9	80.6	97.3	NS	2016	2	8
GEN324	9.6	NA	87.9	98	NS	2016	3	8
GEN325	9.7	NA	89.9	98.6	NS	2016	3	8
GEN325	10.1	63.9	91.8	98.7	NS	2016	1	8
GEN325	10.6	62.9	87.8	97.8	NS	2016	2	8
GEN326	9.6	64.5	95	99.1	NS	2016	3	8
GEN326	10.2	66.3	94.2	99.5	NS	2016	1	8
GEN326	10.5	65.8	94.9	99	NS	2016	2	8
GEN327	9.6	65.1	92.9	99.1	NS	2016	3	8
GEN327	10.3	64.5	86.5	97.7	NS	2016	1	8
GEN327	11	64.9	88.6	97.8	NS	2016	2	8
GEN328	9.7	NA	83.4	97.7	NS	2016	3	8
GEN328	10.6	60.8	83.8	97.9	NS	2016	1	8
GEN328	10.5	64.5	88.3	98.7	NS	2016	2	8
GEN329	10.1	NA	93.5	98.8	NS	2016	3	8
GEN329	11.1	64.4	92	98.7	NS	2016	1	8
GEN329	11.3	62.1	73.0993	95.7773	NS	2017	2	3
GEN329	10.5	58.6	75.5968	96.5196	NS	2017	3	3
GEN329	10	62.8	85.1555	98.004	NS	2017	1	3
GEN329	10.9	NA	94.4	99.3	NS	2016	2	8
GEN330	9.8	NA	94.2	98.8	NS	2016	3	8
GEN330	10.7	67	94.3	99.3	NS	2016	1	8
GEN330	10.8	67.1	95.9	98.9	NS	2016	2	8
GEN331	9.7	NA	83.1	98.3	NS	2016	3	8
GEN331	11.3	60.5	82.1	96.8	NS	2016	1	8
GEN331	11.4	60.3	81.3	96.7	NS	2016	2	8
GEN332	9.9	57.6	63.6	93.5	NS	2016	3	8
GEN332	11	58	69.7	94.7	NS	2016	1	8
GEN332	10.5	61.3	81.9	98.2	NS	2016	2	8
GEN333	10.3	NA	86.8	97.8	NS	2016	3	9
GEN333	10.1	63.7	92.1	98.7	NS	2016	1	9
GEN333	10.8	62.4	92.5	98.8	NS	2016	2	9
GEN334	9.9	NA	92.6	99	NS	2016	3	9
GEN334	10.8	62.5	95.3	99	NS	2016	1	9
GEN334	11.6	61.3	82.1163	95.7673	NS	2017	2	3
GEN334	10.6	58.9	86.2086	97.4022	NS	2017	3	3
GEN334	9.8	61.2	89.4885	98.6459	NS	2017	1	3
GEN334	11.1	62.9	94.1	98.7	NS	2016	2	9
GEN335	10.4	NA	85	97.7	NS	2016	3	9
GEN335	10.8	62.9	85	97.7	NS	2016	1	9
GEN335	11.1	NA	83.2	97.7	NS	2016	2	9
GEN336	10.1	63.7	90	99.1	NS	2016	3	9
GEN336	11.4	63.9	89.6	98.4	NS	2016	1	9
GEN336	10.9	63.7	84.7	97.8	NS	2016	2	9
GEN337	10.2	60.8	84.2	97.6	NS	2016	3	9
GEN337	10.6	62.9	84.1	97.4	NS	2016	1	9
GEN337	10.9	62.7	83	96	NS	2016	2	9
GEN338	9.8	NA	86.3	98.1	NS	2016	3	9
GEN338	10.4	62.4	77.9	96.8	NS	2016	1	9
GEN338	10.9	60.7	50.5817	89.0572	NS	2017	2	2
GEN338	10.3	57.3	45.9077	90.1204	NS	2017	3	2
GEN338	9.4	61.6	58.2648	91.3842	NS	2017	1	2
GEN338	10.6	62.5	75.7	96.8	NS	2016	2	9
GEN339	9.7	60.8	85.5	96.2	NS	2016	3	9
GEN339	10.4	62.4	81.9	96.3	NS	2016	1	9
GEN339	10.2	62.9	83	96.4	NS	2016	2	9
GEN340	10	62.3	86.5	97.4	NS	2016	3	9
GEN340	11.2	60.4	80.8	97.6	NS	2016	1	9
GEN340	10.8	62	83.6	97.3	NS	2016	2	9
GEN341	9.9	NA	82.8	97.6	NS	2016	3	9
GEN341	10.9	59.9	67.5	94.5	NS	2016	1	9
GEN341	11.1	60.5	73.4	96.3	NS	2016	2	9
GEN342	10.1	61.1	81.4	96.5	NS	2016	3	9
GEN342	10.6	62.5	82.9	97.6	NS	2016	1	9
GEN342	10.5	62.7	78.5	96	NS	2016	2	9
GEN343	9.7	61.4	75	94.9	NS	2016	3	9
GEN343	10.3	63.4	80.2	96.6	NS	2016	1	9
GEN343	10.2	62.8	76.3	96.3	NS	2016	2	9
GEN344	9.8	61.7	81.4	96.2	NS	2016	3	9
GEN344	10.5	61.8	83.7	97.8	NS	2016	1	9
GEN344	10.4	63.4	78.1	95.7	NS	2016	2	9
GEN345	9.9	62	88.7	98.3	NS	2016	3	9
GEN345	10.5	62	79.2	96.6	NS	2016	1	9
GEN345	10.6	61.3	85.6	98.8	NS	2016	2	9
GEN346	9.8	NA	76.3	95.9	NS	2016	3	9
GEN346	11.2	62	81.6	97.6	NS	2016	1	9
GEN346	10.2	61.6	85.8	97.8	NS	2016	2	9
GEN347	9.9	NA	79.2	97.3	NS	2016	3	9
GEN347	10.4	62.1	80.5	97.9	NS	2016	1	9
GEN347	10.7	62.3	80.6	97.1	NS	2016	2	9
GEN348	9.6	60.5	88.3	97.7	NS	2016	3	9
GEN348	10.6	61.5	80.8	96.7	NS	2016	1	9
GEN348	10.7	60.5	64.0722	92.678	NS	2017	2	2
GEN348	10.4	58	64.8646	94.2026	NS	2017	3	2
GEN348	9.6	60.7	64.4634	93.4905	NS	2017	1	2
GEN348	10.2	62.1	91.6	98.4	NS	2016	2	9
GEN349	9.7	NA	81.5	96.2	NS	2016	3	9
GEN349	10.5	59.8	81	97.4	NS	2016	1	9
GEN349	10.7	62.4	90.3	98.7	NS	2016	2	9
GEN350	10	57.7	79	96.9	NS	2016	3	9
GEN350	11.1	57.7	79.2	95.3	NS	2016	1	9
GEN350	11.6	59.6	88.3	96	NS	2016	2	9
GEN351	9.4	NA	84.3	97	NS	2016	3	9
GEN351	10.2	62.4	76.8	96.6	NS	2016	1	9
GEN351	10.5	61.6	80	96.2	NS	2016	2	9
GEN352	9.6	60.7	79.8	96.2	NS	2016	3	9
GEN352	10.6	58.4	69.3	92.7	NS	2016	1	9
GEN352	11.2	60.4	83.3	95.7	NS	2016	2	9
GEN353	10.3	60.2	89.8	98.5	NS	2016	3	9
GEN353	10.7	61.2	84.3	97.5	NS	2016	1	9
GEN353	10.8	NA	90.4	98.2	NS	2016	2	9
GEN354	10.1	60.3	84	97.8	NS	2016	3	9
GEN354	11.1	59.9	77.5	96.1	NS	2016	1	9
GEN354	11.6	NA	87.1	97.6	NS	2016	2	9
GEN355	9.5	62.9	74.4	94.9	NS	2016	3	9
GEN355	11	62.7	66.6	93.4	NS	2016	1	9
GEN355	11.1	62.1	69.4	95.1	NS	2016	2	9
GEN356	10.6	NA	83	97.8	NS	2016	3	10
GEN356	11	61.9	71.7	95.7	NS	2016	1	10
GEN356	11	60.6	66.1184	93.3701	NS	2017	2	3
GEN356	10.1	58.3	59.2277	93.7111	NS	2017	3	3
GEN356	9.2	61.7	65.7272	95.4764	NS	2017	1	3
GEN356	10.9	59.7	65.9	92.9	NS	2016	2	10
GEN357	10.6	63	83.8	97.4	NS	2016	3	10
GEN357	10.9	63	81.9	97.4	NS	2016	1	10
GEN357	11.3	NA	64.7743	92.9689	NS	2017	2	3
GEN357	10.2	59.1	52.4674	92.0863	NS	2017	3	3
GEN357	10	61.8	63.9117	93.1996	NS	2017	1	3
GEN357	11.5	62.7	74	95.7	NS	2016	2	10
GEN358	10.1	NA	74	93.7	NS	2016	3	10
GEN358	10.7	61	63.7	93.6	NS	2016	1	10
GEN358	10.8	59.9	53.5	88.7	NS	2016	2	10
GEN359	9.6	61.8	80	96.3	NS	2016	3	10
GEN359	10.8	64.5	79.6	97.3	NS	2016	1	10
GEN359	10.9	62.1	71	94.3	NS	2016	2	10
GEN360	10.2	58.5	71.3	94.7	NS	2016	3	10
GEN360	11.6	56.8	51.8	90.1	NS	2016	1	10
GEN360	11.6	58	41.2	83.9	NS	2016	2	10
GEN361	10.1	61.2	73.2	93.7	NS	2016	3	10
GEN361	10.7	64.3	74.2	95.5	NS	2016	1	10
GEN361	11.3	60.6	47.2317	88.0742	NS	2017	2	2
GEN361	9.9	57.6	41.1033	86.1284	NS	2017	3	2
GEN361	9.8	60.5	51.7151	89.5286	NS	2017	1	2
GEN361	10.5	64.1	71.3	94.2	NS	2016	2	10
GEN362	10.5	64.3	85.4	98.4	NS	2016	3	10
GEN362	11.1	63	68.2	96	NS	2016	1	10
GEN362	10.8	NA	69.7	94.5	NS	2016	2	10
GEN363	NA	NA	69.5	92.7	NS	2016	3	10
GEN363	10.9	61	56.8	91	NS	2016	1	10
GEN363	10.7	62	64.4	93.3	NS	2016	2	10
GEN364	10.3	NA	77.5	95.8	NS	2016	3	10
GEN364	11.1	63.1	71.6	95.1	NS	2016	1	10
GEN364	10.9	NA	63	91.8	NS	2016	2	10
GEN365	11.1	60.6	85.2	96	NS	2016	3	10
GEN365	11.2	64.6	95.6	99.3	NS	2016	1	10
GEN365	12.4	61.3	74.5336	95.7974	NS	2017	2	3
GEN365	11.3	60.5	87.1214	98.1344	NS	2017	3	3
GEN365	10.5	61.9	89.8295	98.7964	NS	2017	1	3
GEN365	11.5	64.5	93.7	98.6	NS	2016	2	10
GEN366	11.2	NA	89.2	97.8	NS	2016	3	10
GEN366	11.2	65.5	94.2	99.2	NS	2016	1	10
GEN366	11.9	60.3	55.0552	91.2337	NS	2017	2	3
GEN366	11.4	NA	61.0832	92.5276	NS	2017	3	3
GEN366	10.1	60.7	79.6088	98.0341	NS	2017	1	3
GEN366	11.5	63.8	89.6	98.4	NS	2016	2	10
GEN367	10.9	NA	82.1	96.5	NS	2016	3	10
GEN367	11.5	65.1	93.4	99.2	NS	2016	1	10
GEN367	11.2	67.4	91.5	99	NS	2016	2	10
GEN368	10.9	NA	90.8	98.9	NS	2016	3	10
GEN368	11.5	64.1	95	99	NS	2016	1	10
GEN368	11.5	63	93.2	98.7	NS	2016	2	10
GEN369	10.8	NA	93.1	99.9	NS	2016	3	10
GEN369	11.4	62.8	94.8	99.1	NS	2016	1	10
GEN369	11.4	NA	90.6	98.3	NS	2016	2	10
GEN370	11.1	NA	79.9	90.5	NS	2016	3	10
GEN370	12.1	63.3	91.3	98.8	NS	2016	1	10
GEN370	11.8	67.2	93.6	98.5	NS	2016	2	10
GEN371	11.1	NA	79.5	95.2	NS	2016	3	10
GEN371	12.3	67.1	88.5	98.2	NS	2016	1	10
GEN371	12.7	62.3	77.9	95.8	NS	2016	2	10
GEN372	11	NA	81.2	97.3	NS	2016	3	10
GEN372	11.5	66.1	88.2	98.5	NS	2016	1	10
GEN372	11.8	66.3	90.5	98.7	NS	2016	2	10
GEN373	10.7	NA	82.7	97.5	NS	2016	3	10
GEN373	11.6	64.8	88.8	98.5	NS	2016	1	10
GEN373	11.7	64.3	85.9	97.6	NS	2016	2	10
GEN374	10.8	NA	87.2	98.7	NS	2016	3	10
GEN374	11.4	61.4	81	96.7	NS	2016	1	10
GEN374	11.4	NA	68.6861	93.0792	NS	2017	2	2
GEN374	10.4	61.3	83.1194	97.5827	NS	2017	3	2
GEN374	9.9	64.9	88.4855	97.9639	NS	2017	1	2
GEN374	10.9	NA	90.8	99.2	NS	2016	2	10
GEN375	10.3	63.4	84.2	97.3	NS	2016	3	10
GEN375	11.3	61.7	80.9	97.8	NS	2016	1	10
GEN375	11.4	61.3	65.5	92.9	NS	2016	2	10
GEN376	10.9	NA	81.8	94.7	NS	2016	3	10
GEN376	11.5	63.6	93.2	99	NS	2016	1	10
GEN376	11.2	64	88.3	98.3	NS	2016	2	10
GEN377	11.1	NA	97.2	99.4	NS	2016	3	10
GEN377	12.2	63.4	93.3	98.5	NS	2016	1	10
GEN377	12.1	65.4	96	99.3	NS	2016	2	10
GEN378	10	61.9	86.2	98.1	NS	2016	3	10
GEN378	12	62.1	83.2	98.1	NS	2016	1	10
GEN378	11.5	NA	56.7202	91.9759	NS	2017	2	2
GEN378	10.7	60.7	73.992	97.0913	NS	2017	3	2
GEN378	10.3	60.6	70.2006	96.1484	NS	2017	1	2
GEN378	10.8	63.8	84.9	98.2	NS	2016	2	10
GEN379	11.8	56.5	49.3681	89.328	NS	2017	2	4
GEN379	11.4	54.7	51.6048	91.3942	NS	2017	3	4
GEN379	10.3	54.9	66.0481	95.2758	NS	2017	1	4
GEN380	11.2	61.2	70.8927	95.3059	NS	2017	2	4
GEN380	10.8	59	66.5296	95.4764	NS	2017	3	4
GEN380	10	61.4	78.2648	97.4524	NS	2017	1	4
GEN381	11.1	NA	69.8495	93.4604	NS	2017	2	4
GEN381	10.4	55.8	74.0923	95.1755	NS	2017	3	4
GEN381	10	55.6	77.2518	96.8104	NS	2017	1	4
GEN382	11.3	NA	48.7964	89.6289	NS	2017	2	4
GEN382	10.3	59.8	67.8636	97.1214	NS	2017	3	4
GEN382	10	60.6	82.4975	97.5527	NS	2017	1	4
GEN383	11.7	NA	56.6199	90.0401	NS	2017	2	4
GEN383	10.9	56.8	57.3621	91.2939	NS	2017	3	4
GEN383	10.2	56.9	60.7723	93.6108	NS	2017	1	4
GEN384	11.3	62.6	73.3601	95.4363	NS	2017	2	4
GEN384	10.9	58.5	65.9679	94.8646	NS	2017	3	4
GEN384	9.7	59.6	81.1936	97.7131	NS	2017	1	4
GEN385	11.8	63.1	72.7683	95.5667	NS	2017	2	4
GEN385	11.3	62.2	75.5466	96.319	NS	2017	3	4
GEN385	9.9	61.6	87.994	99.0271	NS	2017	1	4
GEN386	11.3	55.8	48.7362	90.0903	NS	2017	2	4
GEN386	10.7	54.8	50.1204	92.1565	NS	2017	3	4
GEN386	9.8	54.1	53.2096	92.1966	NS	2017	1	4
GEN387	11.3	58.2	62.7984	91.8154	NS	2017	2	4
GEN387	10.6	NA	54.7141	90.5416	NS	2017	3	4
GEN387	10.1	54.6	72.2768	95.2156	NS	2017	1	4
GEN388	11	61.1	48.2247	86.1384	NS	2017	2	4
GEN388	10.1	56.7	35.9478	85.988	NS	2017	3	4
GEN388	9.9	58	43.1695	87.2217	NS	2017	1	4
GEN389	11.6	59.4	47.7031	89.8495	NS	2017	2	4
GEN389	10.7	NA	38.1946	84.333	NS	2017	3	4
GEN389	10.2	60	51.4644	92.999	NS	2017	1	4
GEN390	11.4	61	55.1354	88.5557	NS	2017	2	4
GEN390	10.3	NA	38.3952	86.9809	NS	2017	3	4
GEN390	9.4	59.8	64.2126	95.2257	NS	2017	1	4
GEN391	10.9	62.5	59.9498	91.3139	NS	2017	2	4
GEN391	10.4	NA	55.9178	92.6279	NS	2017	3	4
GEN391	9.3	61.6	69.1876	96.6399	NS	2017	1	4
GEN392	11.2	61.1	62.4473	92.8185	NS	2017	2	4
GEN392	10.2	NA	54.5135	92.4674	NS	2017	3	4
GEN392	9.3	58.3	63.34	93.671	NS	2017	1	4
GEN393	12	NA	28.7663	77.6429	NS	2017	2	4
GEN393	10.8	56.4	28.0341	82.0762	NS	2017	3	4
GEN393	10.3	55.8	28.656	80.9428	NS	2017	1	4
GEN394	11	58.3	52.5376	88.0441	NS	2017	2	4
GEN394	10.3	56.3	33.1494	84.1525	NS	2017	3	4
GEN394	9.7	58.1	48.676	91.1735	NS	2017	1	4
GEN395	11	58.3	43.9519	87.673	NS	2017	2	4
GEN395	11.1	56.4	43.6008	91.1635	NS	2017	3	4
GEN395	9.7	58	63.0491	96.0582	NS	2017	1	4
GEN396	11.3	NA	63.4203	92.8786	NS	2017	2	4
GEN396	10.8	58.6	60.4814	92.0662	NS	2017	3	4
GEN396	10.2	59.4	77.4824	96.9709	NS	2017	1	4
GEN397	11.2	63.9	79.0873	96.8205	NS	2017	2	4
GEN397	10.7	61.9	78.0542	97.5025	NS	2017	3	4
GEN397	10	62.3	87.001	99.2377	NS	2017	1	4
GEN398	11.7	60.5	80.2207	96.9609	NS	2017	2	4
GEN398	10.8	58	76.339	95.9779	NS	2017	3	4
GEN398	10.1	60.4	89.99	99.0973	NS	2017	1	4
GEN399	11.6	60	60.8024	92.347	NS	2017	2	4
GEN399	10.4	59	67.6229	95.7372	NS	2017	3	4
GEN399	9.5	60.3	80.4614	97.332	NS	2017	1	4
GEN400	10.8	59.4	60.2608	91.996	NS	2017	2	4
GEN400	10.5	57	74.0923	94.4935	NS	2017	3	4
GEN400	9.4	59.9	94.4333	99.7091	NS	2017	1	4
GEN401	11.7	59.7	61.4243	92.6279	NS	2017	2	5
GEN401	11.5	58.9	58.1946	93.4002	NS	2017	3	5
GEN401	10.4	57.1	61.6951	93.0993	NS	2017	1	5
GEN402	11.1	61.1	64.6038	92.8586	NS	2017	2	5
GEN402	10.2	61.2	61.7653	94.5035	NS	2017	3	5
GEN402	9.6	59	58.8064	92.3771	NS	2017	1	5
GEN403	11.6	NA	64.7543	92.2066	NS	2017	2	5
GEN403	10.5	61.3	65.998	94.7844	NS	2017	3	5
GEN403	10.1	61.3	64.323	93.681	NS	2017	1	5
GEN404	11.7	NA	53.8616	89.1575	NS	2017	2	5
GEN404	11	58.9	48.8064	92.3169	NS	2017	3	5
GEN404	9.7	59.3	57.3821	94.0822	NS	2017	1	5
GEN405	11.5	NA	56.6299	89.8395	NS	2017	2	5
GEN405	10.7	59.1	52.6479	92.8987	NS	2017	3	5
GEN405	10	57.1	51.8556	90.4814	NS	2017	1	5
GEN406	11.4	58.5	65.657	94.7342	NS	2017	2	5
GEN406	11.1	59.6	61.4644	93.992	NS	2017	3	5
GEN406	10.4	60.5	77.5426	96.991	NS	2017	1	5
GEN407	11.5	55.9	46.0381	87.653	NS	2017	2	5
GEN407	10.4	58	49.7192	91.2337	NS	2017	3	5
GEN407	9.4	58	48.1444	91.3039	NS	2017	1	5
GEN408	11.3	55.8	34.6038	77.9037	NS	2017	2	5
GEN408	10.9	59.4	66.9007	93.7312	NS	2017	3	5
GEN408	10.3	55.8	40.9629	85.5767	NS	2017	1	5
GEN409	11.3	61.5	62.3571	92.6479	NS	2017	2	5
GEN409	10.8	59.3	62.2768	94.5436	NS	2017	3	5
GEN409	10.1	57.8	58.0642	93.5807	NS	2017	1	5
GEN410	12	61	58.6259	91.1434	NS	2017	2	5
GEN410	10.6	61	65.6871	94.0221	NS	2017	3	5
GEN410	9.9	60.8	71.4845	94.7844	NS	2017	1	5
GEN411	11.1	NA	49.5587	85.988	NS	2017	2	5
GEN411	10.5	55.7	54.8144	91.5145	NS	2017	3	5
GEN411	10.1	54.9	56.2889	91.3741	NS	2017	1	5
GEN412	11.8	NA	37.9639	83.4303	NS	2017	2	5
GEN412	10.6	55.8	47.9739	89.8897	NS	2017	3	5
GEN412	10.4	NA	44.985	88.4152	NS	2017	1	5
GEN413	11.6	61.3	66.1484	93.2096	NS	2017	2	5
GEN413	10.5	58.5	63.8816	93.5807	NS	2017	3	5
GEN413	10.6	56.7	56.0181	90.8726	NS	2017	1	5
GEN414	10.8	NA	56.8606	92.0963	NS	2017	2	5
GEN414	10.4	58.1	58.3551	90.9027	NS	2017	3	5
GEN414	10.3	NA	53.6209	91.003	NS	2017	1	5
GEN415	11.6	61.5	46.1384	85.8475	NS	2017	2	5
GEN415	10.5	59.8	56.0181	90.662	NS	2017	3	5
GEN415	9.9	NA	46.8104	88.7663	NS	2017	1	5
GEN416	11.7	NA	51.1635	90.6319	NS	2017	2	5
GEN416	10.5	60.5	61.0933	93.4604	NS	2017	3	5
GEN416	9.7	59	54.1725	92.347	NS	2017	1	5
GEN417	11.5	NA	61.1535	92.6881	NS	2017	2	5
GEN417	10.2	56.1	52.8185	90.5216	NS	2017	3	5
GEN417	9.3	56.6	57.653	90.2508	NS	2017	1	5
GEN418	11.2	60.9	62.7683	90.8325	NS	2017	2	5
GEN418	10.9	59.9	56.2989	91.5948	NS	2017	3	5
GEN418	9.9	NA	59.4985	92.0562	NS	2017	1	5
GEN419	11.5	63.9	72.2167	93.8114	NS	2017	2	5
GEN419	10.4	62.9	77.663	96.7803	NS	2017	3	5
GEN419	9.9	NA	75.7773	96.3691	NS	2017	1	5
GEN420	11.6	64.4	78.1244	95.7874	NS	2017	2	5
GEN420	10.5	63.2	80.4112	97.5928	NS	2017	3	5
GEN420	10.2	NA	72.7984	97.2718	NS	2017	1	5
GEN421	11.8	62.3	51.4544	89.8495	NS	2017	2	5
GEN421	10.8	60.9	54.0923	91.2337	NS	2017	3	5
GEN421	10	NA	54.2126	91.4744	NS	2017	1	5
GEN422	11.9	NA	57.1815	91.334	NS	2017	2	5
GEN422	10.8	59.4	58.8365	92.9288	NS	2017	3	5
GEN422	10.2	57.4	60.2307	94.5837	NS	2017	1	5
GEN423	10.9	NA	65.2558	92.5376	NS	2017	2	6
GEN423	10.2	60.2	66.0381	93.3701	NS	2017	3	6
GEN423	10.2	NA	56.3691	91.9258	NS	2017	1	6
GEN424	11.4	NA	60.1304	92.2467	NS	2017	2	6
GEN424	10.7	58.7	64.2427	93.0291	NS	2017	3	6
GEN424	10.7	NA	46.9007	90.4413	NS	2017	1	6
GEN425	10.9	60.4	67.2317	94.674	NS	2017	2	6
GEN425	10.7	NA	72.1966	95.1053	NS	2017	3	6
GEN425	10.5	56.5	59.8897	94.5336	NS	2017	1	6
GEN426	11.1	57.4	53.8114	89.2076	NS	2017	2	6
GEN426	11.1	52.4	51.3741	91.6951	NS	2017	3	6
GEN426	10.3	51.6	50.1304	91.8455	NS	2017	1	6
GEN427	11.3	NA	77.1515	95.4865	NS	2017	2	6
GEN427	11.1	59.7	75.8776	96.349	NS	2017	3	6
GEN427	10.4	58.4	75.7071	97.3521	NS	2017	1	6
GEN428	11.6	NA	52.2267	88.4955	NS	2017	2	6
GEN428	11	57.9	52.8987	91.5045	NS	2017	3	6
GEN428	10.7	NA	53.8616	92.999	NS	2017	1	6
GEN429	11.6	NA	47.3119	90.2508	NS	2017	2	6
GEN429	10.8	57.3	49.318	91.986	NS	2017	3	6
GEN429	10.8	55.7	32.0762	89.7292	NS	2017	1	6
GEN430	11.5	60.7	64.8847	92.6279	NS	2017	2	6
GEN430	10.6	59.8	68.0542	93.9017	NS	2017	3	6
GEN430	10.2	59.7	71.6048	95.657	NS	2017	1	6
GEN431	11.6	59.9	45.9077	86.349	NS	2017	2	6
GEN431	11.3	58.5	39.6389	87.5025	NS	2017	3	6
GEN431	10.4	57.6	34.7643	85.4764	NS	2017	1	6
GEN432	11.9	61	68.1143	94.5336	NS	2017	2	6
GEN432	10.7	60.7	71.5948	95.9779	NS	2017	3	6
GEN432	11	NA	66.0883	95.0552	NS	2017	1	6
GEN433	11.1	NA	52.989	91.5246	NS	2017	2	6
GEN433	11	58.6	59.6389	94.4433	NS	2017	3	6
GEN433	11	NA	47.9238	90.8526	NS	2017	1	6
GEN434	11.4	60.1	53.33	91.3741	NS	2017	2	6
GEN434	10.7	57.8	63.9318	93.651	NS	2017	3	6
GEN434	10.9	NA	45.2457	89.9499	NS	2017	1	6
GEN435	11.6	57.5	53.8917	91.3942	NS	2017	2	6
GEN435	10.6	58.6	61.3039	94.4634	NS	2017	3	6
GEN435	9.9	NA	51.3541	91.4544	NS	2017	1	6
GEN436	11.4	57	47.663	87.9639	NS	2017	2	6
GEN436	10.3	59.9	76.9308	96.6199	NS	2017	3	6
GEN436	10.8	57.7	49.5988	89.8395	NS	2017	1	6
GEN437	11.2	58.9	59.2477	91.2839	NS	2017	2	6
GEN437	10.5	58.2	60.3811	94.3129	NS	2017	3	6
GEN437	10.1	NA	60.2106	93.681	NS	2017	1	6
GEN438	11.7	NA	40.662	84.9448	NS	2017	2	6
GEN438	10.6	57.6	34.343	86.9308	NS	2017	3	6
GEN438	10.1	NA	36.7302	89.6189	NS	2017	1	6
GEN439	10.7	60.1	59.328	92.2969	NS	2017	2	6
GEN439	10.8	56.8	52.6179	89.8195	NS	2017	3	6
GEN439	10.9	NA	38.3751	88.3751	NS	2017	1	6
GEN440	11.1	60.4	52.1765	90	NS	2017	2	6
GEN440	10.3	57.2	40.9328	90.5617	NS	2017	3	6
GEN440	10.8	NA	37.2718	87.2618	NS	2017	1	6
GEN441	11.3	60.4	68.0843	94.9549	NS	2017	2	6
GEN441	10.3	60.4	71.4544	95.6068	NS	2017	3	6
GEN441	10.7	56.6	50.7121	91.6249	NS	2017	1	6
GEN442	11.7	61.5	70.4313	94.5737	NS	2017	2	6
GEN442	10.7	60.6	73.7813	95.5266	NS	2017	3	6
GEN442	10.4	NA	62.668	93.6209	NS	2017	1	6
GEN443	11.4	NA	57.5025	90.8124	NS	2017	2	6
GEN443	10.5	59.8	58.3952	90.7222	NS	2017	3	6
GEN443	10	59.4	55.0351	93.3902	NS	2017	1	6
GEN444	11	NA	54.4333	89.5085	NS	2017	2	6
GEN444	10.3	59.7	66.3089	95.2457	NS	2017	3	6
GEN444	9.9	58.5	60.2808	93.9519	NS	2017	1	6
GEN445	10.8	62.1	69.679	93.5908	NS	2017	2	7
GEN445	10.4	60.6	71.9258	95.5767	NS	2017	3	7
GEN445	9.1	62.6	80.1805	97.673	NS	2017	1	7
GEN446	11.4	NA	48.1946	88.6961	NS	2017	2	7
GEN446	10.5	59.8	64.4433	92.8686	NS	2017	3	7
GEN446	9.8	55.9	41.5848	87.9639	NS	2017	1	7
GEN447	11.3	56.1	41.3039	86.8806	NS	2017	2	7
GEN447	10.7	55.4	32.9689	87.2116	NS	2017	3	7
GEN447	10	56.1	51.0231	92.5878	NS	2017	1	7
GEN448	11.2	60.3	76.6299	95.6269	NS	2017	2	7
GEN448	10.8	59.9	79.4584	96.4393	NS	2017	3	7
GEN448	10.7	56.9	73.4002	95.5065	NS	2017	1	7
GEN449	11.3	59.1	44.6239	84.6841	NS	2017	2	7
GEN449	10.8	55.4	23.7713	78.2146	NS	2017	3	7
GEN449	10.6	56.7	27.1113	81.2337	NS	2017	1	7
GEN450	10.9	61.3	71.2939	96.0181	NS	2017	2	7
GEN450	10.4	58.6	63.2297	95.1354	NS	2017	3	7
GEN450	9.5	60	73.9719	96.8506	NS	2017	1	7
GEN451	10.9	60	45.2357	88.004	NS	2017	2	7
GEN451	10.4	NA	52.1063	91.3641	NS	2017	3	7
GEN451	10	57.8	48.5757	90.8124	NS	2017	1	7
GEN452	11.2	60.4	64.1725	93.4804	NS	2017	2	7
GEN452	10.7	NA	62.6179	94.0221	NS	2017	3	7
GEN452	9.7	58	67.5426	95.8877	NS	2017	1	7
GEN453	11.5	59	61.9759	92.7884	NS	2017	2	7
GEN453	10.5	56.5	59.8094	92.6078	NS	2017	3	7
GEN453	10.5	57.6	56.8606	91.0632	NS	2017	1	7
GEN454	11.1	61.1	59.3882	91.3139	NS	2017	2	7
GEN454	10.6	60.6	68.4654	94.1023	NS	2017	3	7
GEN454	10.7	57.9	48.6359	89.9198	NS	2017	1	7
GEN455	11	NA	81.8255	98.1444	NS	2017	2	7
GEN455	10.1	63.1	84.7944	98.2748	NS	2017	3	7
GEN455	9.8	63.3	83.2698	99.0572	NS	2017	1	7
GEN456	11	62.6	64.0421	91.1334	NS	2017	2	7
GEN456	10.9	58.1	62.0361	93.2899	NS	2017	3	7
GEN456	10.6	61.7	64.6138	94.0321	NS	2017	1	7
GEN457	10.8	NA	61.1033	92.5677	NS	2017	2	7
GEN457	10	57.9	53.7011	91.5145	NS	2017	3	7
GEN457	9.6	58.9	62.8285	94.8044	NS	2017	1	7
GEN458	10.5	63	67.1113	93.2698	NS	2017	2	7
GEN458	10.4	60.7	73.4002	96.349	NS	2017	3	7
GEN458	9.8	60.9	61.1535	93.4403	NS	2017	1	7
GEN459	10.3	59.5	39.1474	89.8395	NS	2017	2	7
GEN459	10.1	57.7	35.8475	90.662	NS	2017	3	7
GEN459	9.4	59.4	47.3521	93.3902	NS	2017	1	7
GEN460	11.6	61.1	54.3531	89.9097	NS	2017	2	7
GEN460	9.9	59.8	63.9218	92.1063	NS	2017	3	7
GEN460	10.2	57.7	49.99	89.2177	NS	2017	1	7
GEN461	11.1	61.6	64.5837	94.323	NS	2017	2	7
GEN461	10.1	57.7	60.2608	94.2728	NS	2017	3	7
GEN461	10.4	58	54.3531	94.8245	NS	2017	1	7
GEN462	10.2	62.2	70.7021	95.9579	NS	2017	2	7
GEN462	10.4	59.9	68.6961	95.8175	NS	2017	3	7
GEN462	10.3	60.5	65.4865	95.1153	NS	2017	1	7
GEN463	10.7	64.3	77.5326	95.326	NS	2017	2	7
GEN463	10.4	NA	76.2086	94.7743	NS	2017	3	7
GEN463	9.7	64.1	85.6068	98.345	NS	2017	1	7
GEN464	10.9	NA	44.7041	86.3691	NS	2017	2	7
GEN464	10.1	54.2	57.4223	93.1996	NS	2017	3	7
GEN464	9.3	56.9	72.3671	96.1284	NS	2017	1	7
GEN465	10.9	61.4	67.3019	92.7282	NS	2017	2	7
GEN465	10.3	NA	70.652	95.4764	NS	2017	3	7
GEN465	9.3	64.5	82.3671	97.8536	NS	2017	1	7
GEN466	11.4	61.4	75.005	95.7874	NS	2017	2	7
GEN466	10.9	NA	82.2869	97.6028	NS	2017	3	7
GEN466	10.1	62.2	91.7252	98.8666	NS	2017	1	7
GEN467	11.2	63.5	86.0883	96.8405	NS	2017	2	8
GEN467	10.7	62.1	86.2588	97.9338	NS	2017	3	8
GEN467	10.2	64	88.3551	98.7563	NS	2017	1	8
GEN468	11.3	NA	63.6409	94.012	NS	2017	2	8
GEN468	10.3	58.5	69.348	94.7342	NS	2017	3	8
GEN468	9.9	59.1	80.341	98.2247	NS	2017	1	8
GEN469	11	62.1	83.2497	96.7803	NS	2017	2	8
GEN469	10.7	60.3	83.2297	98.7864	NS	2017	3	8
GEN469	10.1	59.1	77.7833	98.4152	NS	2017	1	8
GEN470	11.5	59.3	55.2156	89.1274	NS	2017	2	8
GEN470	10.6	58.3	63.4504	92.8786	NS	2017	3	8
GEN470	10.2	59.3	64.8345	93.9318	NS	2017	1	8
GEN471	11.7	59.1	67.2016	92.4173	NS	2017	2	8
GEN471	10.1	58.3	69.9499	95.1856	NS	2017	3	8
GEN471	9.9	60.5	76.6901	97.1615	NS	2017	1	8
GEN472	11.5	57.1	70.682	95.4263	NS	2017	2	8
GEN472	11	57.2	84.8445	98.4052	NS	2017	3	8
GEN472	10.7	56.6	84.0822	98.0241	NS	2017	1	8
GEN473	11.7	63.9	92.0461	98.5155	NS	2017	2	8
GEN473	11.5	61.3	92.5276	99.2778	NS	2017	3	8
GEN473	10.7	63.6	95.6469	99.0171	NS	2017	1	8
GEN474	10.5	60.6	74.2227	94.4935	NS	2017	2	8
GEN474	10	NA	77.3119	97.1715	NS	2017	3	8
GEN474	10	58.9	81.6851	98.325	NS	2017	1	8
GEN475	10.6	NA	79.3079	97.332	NS	2017	2	8
GEN475	10.3	60.7	78.1745	96.5296	NS	2017	3	8
GEN475	9.9	62.9	84.002	98.0843	NS	2017	1	8
GEN476	11.9	NA	43.5105	86.3591	NS	2017	2	8
GEN476	10.6	58.5	63.0491	95.2859	NS	2017	3	8
GEN476	10.6	56.1	52.4975	91.2839	NS	2017	1	8
GEN477	11.3	57.8	82.9689	96.329	NS	2017	2	8
GEN477	10.3	57.7	85.5165	98.0241	NS	2017	3	8
GEN477	10.1	57.1	91.3842	98.8566	NS	2017	1	8
GEN478	12.1	57.5	56.5396	88.7462	NS	2017	2	8
GEN478	10.9	NA	65.0351	93.1494	NS	2017	3	8
GEN478	10.5	58.5	74.664	96.1083	NS	2017	1	8
GEN479	11.4	63	87.7633	97.4423	NS	2017	2	8
GEN479	11	62.3	84.8245	97.001	NS	2017	3	8
GEN479	10.7	63.5	93.2096	99.328	NS	2017	1	8
GEN480	11.4	66.4	89.2979	97.8435	NS	2017	2	8
GEN480	10.4	62.4	87.7332	97.9438	NS	2017	3	8
GEN480	10.4	63.4	94.2728	99.4985	NS	2017	1	8
GEN481	11.4	61.4	66.6901	93.0191	NS	2017	2	8
GEN481	10.5	60.4	76.6299	96.3591	NS	2017	3	8
GEN481	10.3	60.8	78.656	96.7503	NS	2017	1	8
GEN482	11.6	62.7	79.7693	94.9549	NS	2017	2	8
GEN482	10.1	61.3	93.1494	99.0873	NS	2017	3	8
GEN482	10.6	62.5	93.0291	98.8766	NS	2017	1	8
GEN483	11.6	66.3	92.8786	98.9368	NS	2017	2	8
GEN483	10.7	64.3	96.1785	99.7793	NS	2017	3	8
GEN483	11.1	65.1	94.8746	99.1374	NS	2017	1	8
GEN484	10.2	63	60.5617	91.7452	NS	2017	2	8
GEN484	9.8	60.1	67.4122	94.674	NS	2017	3	8
GEN484	9.3	61.4	68.5858	95.3159	NS	2017	1	8
GEN485	11.7	NA	58.6058	91.3942	NS	2017	2	8
GEN485	10.4	57.6	64.1525	93.009	NS	2017	3	8
GEN485	10.2	59.2	77.7232	96.1986	NS	2017	1	8
GEN486	11.6	NA	53.9619	88.8265	NS	2017	2	8
GEN486	10.1	NA	41.5647	85.2156	NS	2017	3	8
GEN486	11.1	53.7	29.6991	81.8255	NS	2017	1	8
GEN487	11.4	NA	66.8004	94.9549	NS	2017	2	8
GEN487	10.2	NA	83.2397	98.345	NS	2017	3	8
GEN487	10.2	61.9	87.7633	99.2879	NS	2017	1	8
GEN488	11.8	66.1	90.3811	98.6359	NS	2017	2	8
GEN488	10.8	NA	91.7854	99.0672	NS	2017	3	8
GEN488	10.9	66.3	97.9037	99.9198	NS	2017	1	8
GEN489	10	62.4	96.3	98.9	NS	2016	3	2
GEN489	9.7	61.9	95.8	99.4	NS	2016	3	1
GEN489	11.2	63.2	94.3	99.4	NS	2016	1	2
GEN489	11.4	64	93.9	99.6	NS	2016	1	1
GEN489	10.1443	70.9325	98.5417	99.7203	SJ	2015	2	K2
GEN489	9.8908	73.7392	97.6221	99.2806	SJ	2015	2	S
GEN489	10.416	72.327	98.6303	99.6401	SJ	2015	2	E2
GEN489	10.4857	70.756	98.3112	99.5403	SJ	2015	2	E1
GEN489	10.3094	71.8328	97.9802	99.65	SJ	2015	2	E2
GEN489	10.8144	71.4268	97.9106	99.6601	SJ	2015	2	K1
GEN489	10.3723	72.1681	98.3102	99.71	SJ	2015	2	E3
GEN489	10.329	71.8857	98.2489	99.6998	SJ	2015	2	E3
GEN489	9.7129	71.0738	97.5405	99.77	SJ	2015	2	C
GEN489	10.0865	70.5265	98.1409	99.7401	SJ	2015	2	E1
GEN489	10.0965	71.6916	91.3812	98.4221	SJ	2015	1	S
GEN489	10.0304	67.7905	96.5897	99.4499	SJ	2015	1	E2
GEN489	10.063	70.1912	94.0593	99.2363	SJ	2015	1	C
GEN489	9.8638	66.7491	95.0285	99.2198	SJ	2015	1	E1
GEN489	9.9542	68.2318	93.8094	99.2399	SJ	2015	1	E1
GEN489	10.4377	69.7322	96.3351	99.5606	SJ	2015	1	E3
GEN489	9.8068	68.2671	96.0851	99.4208	SJ	2015	1	E3
GEN489	9.6656	69.238	94.9815	98.7004	SJ	2015	1	K2
GEN489	10.3794	68.1083	94.9117	99.3714	SJ	2015	1	E2
GEN489	9.8984	73.2096	95.1076	99.4797	SJ	2015	1	K1
GEN489	9.8583	65.4069	91.9205	99.3825	SJ	2016	1	C
GEN489	10.9	65.8	96.4	99.1	NS	2016	2	2
GEN489	11.2	64.8	94.9	99.1	NS	2016	2	1
GEN490	9.3125	73.5626	92.1645	98.8092	SJ	2015	2	S
GEN490	9.8243	66.3078	81.1632	96.2426	SJ	2015	1	S
GEN491	9.6693	71.6739	85.4342	98.2793	SJ	2015	2	S
GEN491	9.9072	72.7153	69.3845	93.8949	SJ	2015	1	S
GEN492	9.4538	69.6793	95.8125	99.2005	SJ	2015	2	C
GEN492	9.5346	68.5672	84.1566	96.9486	SJ	2015	1	C
GEN493	9.1902	69.0614	95.51	99.32	SJ	2015	2	C
[truncated: 815 more rows]

## Sheet: Genotypic Data
Marker	GEN001	GEN002	GEN003	GEN004	GEN005	GEN006	GEN007	GEN008	GEN009	GEN010	GEN011	GEN012	GEN013	GEN014	GEN015	GEN016	GEN017	GEN018	GEN019	GEN020	GEN021	GEN022	GEN023	GEN024	GEN025	GEN026	GEN027	GEN028	GEN029	GEN030	GEN031	GEN032	GEN033	GEN034	GEN035	GEN036	GEN037	GEN038	GEN039	GEN040	GEN041	GEN042	GEN043	GEN044	GEN045	GEN046	GEN047	GEN048	GEN049
SNP001	T/T	T/T	T/T	T/T	T/T	T/T	T/T	T/T	T/T	T/T	T/T	T/T	T/T	T/T	T/T	T/T	T/T	T/T	T/T	T/T	T/T	T/T	T/T	T/T	T/T	T/T	T/T	T/T	T/T	T/T	T/T	T/T	T/T	T/T	T/T	T/T	T/T	T/T	T/T	T/T	T/T	T/T	T/T	T/T	T/T	T/T	T/T	T/T	T/T
SNP002	C/C	T/T	T/T	T/T	T/T	T/T	T/T	T/T	T/T	T/T	T/T	T/T	T/T	T/T	T/T	T/T	T/T	T/T	T/T	T/T	T/T	T/T	T/T	T/T	T/T	T/T	T/T	T/T	T/T	T/T	T/T	T/T	T/T	T/T	T/T	T/T	T/T	T/T	T/T	T/T	T/T	C/T	T/T	T/T	T/T	T/T	T/T	T/T	T/T
SNP003	C/C	C/C	C/C	C/C	C/C	C/C	C/C	C/C	C/C	C/C	C/C	C/C	C/C	C/C	C/C	C/C	C/C	C/C	C/C	C/C	C/C	C/C	C/C	C/C	C/C	C/C	C/C	C/C	C/C	C/C	C/C	C/C	C/C	C/C	C/C	C/C	C/C	C/C	C/C	C/C	C/C	C/C	C/C	C/C	C/C	C/C	C/C	C/C	C/C
SNP004	C/C	G/G	G/G	C/C	C/C	G/G	G/G	C/C	C/C	C/C	G/G	G/G	G/G	C/C	G/G	G/G	C/C	G/G	G/G	G/G	G/G	C/C	G/G	G/G	G/G	G/G	C/C	C/C	NA	G/G	C/C	C/C	C/C	C/C	C/C	C/C	C/C	C/C	C/C	C/C	C/C	C/G	C/C	C/G	G/G	G/G	C/C	C/C	C/C
SNP005	A/A	A/A	A/A	A/A	A/A	A/A	A/A	A/A	A/A	A/A	A/A	A/A	A/A	A/A	A/A	A/A	A/A	A/A	A/A	A/A	A/A	A/A	A/A	A/A	A/A	A/A	A/A	A/A	A/A	A/A	A/A	A/A	A/A	A/A	A/A	A/A	A/A	A/A	A/A	A/A	A/A	A/A	A/A	A/A	A/A	A/A	A/A	A/A	A/A
SNP006	C/C	C/C	C/C	A/A	A/A	C/C	C/C	A/A	A/A	A/A	A/A	A/A	A/A	A/A	C/C	C/C	A/A	C/C	C/C	A/A	C/C	A/A	C/C	C/C	C/C	C/C	C/C	C/C	NA	C/C	C/C	C/C	C/C	A/A	A/A	C/C	A/A	C/C	C/C	C/C	A/A	C/C	C/C	A/C	A/A	C/C	A/A	A/A	A/A
SNP007	T/T	NA	C/C	C/C	C/C	C/C	T/T	C/C	C/C	C/C	C/C	C/C	C/C	C/C	T/T	T/T	C/C	T/T	T/T	C/C	T/T	C/C	T/T	T/T	T/T	T/T	T/T	T/T	C/T	T/T	T/T	T/T	T/T	C/C	C/C	T/T	C/C	T/T	T/T	T/T	C/C	C/T	T/T	C/T	C/C	T/T	C/C	C/C	C/C
SNP008	G/G	G/G	G/G	A/A	A/A	G/G	G/G	A/A	A/A	A/A	A/A	A/A	A/A	A/A	G/G	G/G	A/A	G/G	G/G	A/A	G/G	A/A	G/G	G/G	G/G	G/G	G/G	G/G	A/G	G/G	G/G	G/G	G/G	A/A	A/A	G/G	A/A	G/G	G/G	G/G	A/A	G/G	G/G	A/G	A/A	G/G	A/A	A/A	A/A
SNP009	G/G	G/G	G/G	G/G	G/G	G/G	G/G	G/G	G/G	G/G	G/G	G/G	G/G	G/G	G/G	G/G	G/G	G/G	G/G	G/G	G/G	G/G	G/G	G/G	G/G	G/G	G/G	G/G	G/G	G/G	G/G	G/G	G/G	G/G	G/G	G/G	G/G	G/G	G/G	G/G	G/G	A/G	G/G	G/G	G/G	G/G	G/G	G/G	G/G
SNP010	A/A	G/G	G/G	A/A	A/A	G/G	G/G	A/A	A/A	A/A	G/G	G/G	G/G	A/A	G/G	G/G	A/A	G/G	G/G	G/G	G/G	A/A	G/G	G/G	G/G	G/G	A/A	A/A	A/G	G/G	A/A	A/A	A/A	A/A	A/A	A/A	A/A	A/A	A/A	A/A	A/A	A/G	A/A	A/G	G/G	G/G	A/A	A/A	A/A
SNP011	A/A	G/G	A/A	G/G	G/G	A/A	G/G	A/A	G/G	G/G	G/G	G/G	G/G	G/G	G/G	G/G	G/G	G/G	G/G	G/G	G/G	G/G	G/G	G/G	G/G	G/G	G/G	G/G	G/G	G/G	G/G	G/G	G/G	G/G	G/G	G/G	G/G	G/G	G/G	G/G	G/G	G/G	G/G	G/G	G/G	G/G	G/G	G/G	G/G
SNP012	A/A	G/G	A/A	A/A	A/A	G/G	A/A	G/G	A/A	A/A	A/A	A/A	A/A	A/A	A/A	A/A	A/A	A/A	A/A	A/A	A/A	A/A	A/A	A/A	A/A	A/A	A/A	A/A	A/A	A/A	A/A	A/A	A/A	A/A	A/A	A/A	A/A	A/A	A/A	A/A	A/A	A/A	A/A	A/A	A/A	A/A	A/A	A/A	A/A
SNP013	A/A	A/A	A/A	A/A	A/A	A/A	A/A	A/A	A/A	A/A	A/A	A/A	A/A	A/G	A/A	A/A	A/A	A/A	A/A	A/A	A/A	A/A	A/A	A/A	A/A	A/A	A/A	A/A	A/A	A/A	A/A	A/A	A/A	A/A	A/A	A/A	A/A	A/A	A/A	A/A	A/A	A/A	G/G	A/A	A/A	A/A	G/G	G/G	A/A
SNP014	G/G	A/A	A/A	G/G	G/G	A/A	A/A	G/G	G/G	A/A	A/A	A/A	A/A	A/G	A/A	A/A	A/A	A/A	A/A	A/A	A/A	A/A	A/A	A/A	A/A	A/A	G/G	G/G	A/A	A/A	A/A	A/A	A/A	A/A	A/A	A/A	A/A	A/A	G/G	A/A	A/A	A/G	G/G	A/A	A/A	A/A	G/G	A/A	G/G
SNP015	G/G	A/A	A/A	G/G	G/G	A/A	A/A	A/A	A/A	G/G	G/G	A/A	G/G	A/G	G/G	A/A	G/G	G/G	A/A	A/A	A/A	G/G	A/A	A/A	A/A	A/A	A/A	A/A	A/G	A/A	G/G	G/G	A/A	A/A	G/G	A/A	G/G	A/A	G/G	A/A	G/G	A/A	A/A	G/G	A/A	NA	G/G	G/G	G/G
SNP016	C/C	A/A	A/A	C/C	C/C	A/A	A/A	C/C	C/C	C/C	A/A	A/A	A/A	C/C	A/A	A/A	C/C	A/A	A/A	A/A	A/A	C/C	A/A	A/A	A/A	A/A	C/C	C/C	A/C	A/A	C/C	C/C	C/C	C/C	C/C	C/C	C/C	C/C	C/C	C/C	C/C	C/C	C/C	A/C	A/A	A/A	C/C	C/C	C/C
SNP017	A/A	A/A	A/A	C/C	C/C	A/A	C/C	A/A	C/C	C/C	C/C	C/C	C/C	C/C	C/C	C/C	C/C	C/C	C/C	C/C	C/C	C/C	C/C	C/C	C/C	C/C	C/C	C/C	C/C	C/C	C/C	C/C	C/C	C/C	C/C	C/C	C/C	C/C	C/C	C/C	C/C	C/C	C/C	C/C	C/C	C/C	C/C	C/C	C/C
SNP018	C/C	C/C	C/C	A/A	A/A	C/C	A/A	C/C	A/A	A/A	A/A	A/A	A/A	A/A	A/A	A/A	A/A	A/A	A/A	A/A	A/A	A/A	A/A	A/A	A/A	A/A	A/A	A/A	A/A	A/A	A/A	A/A	A/A	A/A	A/A	A/A	A/A	A/A	A/A	A/A	A/A	A/A	A/A	A/A	A/A	A/A	A/A	A/A	A/A
SNP019	A/A	G/G	G/G	A/A	A/A	G/G	G/G	A/A	A/A	G/G	G/G	G/G	G/G	G/G	G/G	G/G	G/G	G/G	G/G	G/G	G/G	G/G	G/G	G/G	G/G	G/G	G/G	G/G	G/G	G/G	G/G	G/G	G/G	G/G	G/G	G/G	G/G	G/G	G/G	G/G	G/G	NA	A/A	G/G	G/G	G/G	A/A	G/G	A/A
SNP020	G/G	G/G	G/G	G/G	G/G	G/G	G/G	G/G	A/A	G/G	G/G	G/G	G/G	G/G	G/G	G/G	G/G	G/G	G/G	G/G	G/G	G/G	G/G	G/G	G/G	G/G	G/G	G/G	G/G	G/G	G/G	G/G	G/G	G/G	G/G	G/G	G/G	G/G	G/G	G/G	G/G	NA	G/G	G/G	G/G	G/G	G/G	G/G	G/G
SNP021	G/G	G/G	G/G	G/G	G/G	G/G	G/G	G/G	A/A	A/A	A/A	G/G	G/G	A/G	G/G	G/G	G/G	G/G	G/G	A/A	G/G	A/A	G/G	G/G	G/G	G/G	G/G	G/G	A/G	G/G	A/A	A/A	G/G	G/G	A/A	G/G	G/G	G/G	A/A	G/G	G/G	A/A	G/G	G/G	G/G	G/G	G/G	A/A	G/G
SNP022	A/A	A/A	A/A	A/A	A/A	G/G	G/G	A/A	A/A	A/A	G/G	G/G	A/A	A/A	G/G	G/G	A/A	G/G	G/G	A/A	A/A	G/G	G/G	G/G	G/G	G/G	G/G	G/G	A/G	G/G	A/A	G/G	G/G	A/A	G/G	A/A	G/G	A/A	G/G	G/G	A/A	NA	G/G	A/G	G/G	G/G	A/A	A/A	A/A
SNP023	A/A	G/G	G/G	A/A	A/A	A/A	G/G	A/A	A/A	A/A	G/G	A/A	G/G	G/G	A/A	G/G	A/A	G/G	G/G	G/G	G/G	G/G	G/G	G/G	G/G	G/G	G/G	G/G	NA	G/G	G/G	G/G	G/G	A/A	A/A	A/A	A/A	G/G	G/G	G/G	G/G	NA	A/A	G/G	G/G	G/G	A/A	A/A	A/A
SNP024	G/G	G/G	G/G	G/G	G/G	G/G	G/G	G/G	G/G	G/G	G/G	G/G	G/G	G/G	G/G	G/G	G/G	G/G	G/G	G/G	G/G	G/G	G/G	G/G	G/G	G/G	G/G	G/G	G/G	G/G	G/G	G/G	G/G	G/G	G/G	G/G	G/G	G/G	G/G	G/G	G/G	C/G	G/G	G/G	G/G	G/G	G/G	G/G	G/G
SNP025	G/G	G/G	G/G	A/A	G/G	G/G	G/G	A/A	G/G	G/G	G/G	G/G	G/G	G/G	G/G	G/G	G/G	G/G	G/G	G/G	G/G	G/G	G/G	G/G	G/G	G/G	G/G	G/G	G/G	G/G	G/G	G/G	G/G	G/G	G/G	G/G	G/G	G/G	G/G	G/G	G/G	G/G	G/G	G/G	G/G	G/G	G/G	G/G	G/G
SNP026	G/G	G/G	G/G	G/G	G/G	G/G	G/G	G/G	G/G	G/G	G/G	G/G	G/G	G/G	G/G	G/G	G/G	G/G	G/G	G/G	G/G	G/G	G/G	G/G	G/G	G/G	G/G	G/G	G/G	G/G	G/G	G/G	G/G	G/G	G/G	G/G	G/G	G/G	G/G	G/G	G/G	NA	G/G	G/G	G/G	G/G	G/G	G/G	G/G
SNP027	G/G	G/G	G/G	G/G	G/G	A/A	A/A	G/G	G/G	G/G	A/A	A/A	G/G	G/G	A/A	A/A	G/G	A/A	A/A	G/G	G/G	A/A	A/A	A/A	A/A	A/A	A/A	A/A	A/G	A/A	G/G	A/A	A/A	G/G	A/A	G/G	A/A	G/G	A/A	A/A	G/G	A/G	A/A	A/G	A/A	A/A	G/G	G/G	G/G
SNP028	C/C	G/G	C/C	C/C	C/C	C/C	C/C	C/C	C/C	C/C	C/C	C/C	C/C	C/C	C/C	C/C	C/C	C/C	C/C	C/C	C/C	C/C	C/C	C/C	C/C	C/C	C/C	C/C	C/C	C/C	C/C	C/C	C/C	C/C	C/C	C/C	C/C	C/C	C/C	C/C	C/C	C/C	C/C	C/C	C/C	C/G	C/C	C/C	C/C
SNP029	A/A	G/G	G/G	A/A	A/A	A/A	A/A	A/A	A/A	A/A	G/G	A/A	G/G	A/A	G/G	G/G	G/G	G/G	G/G	G/G	A/A	A/A	A/A	A/A	G/G	A/A	G/G	A/A	A/A	G/G	A/A	A/A	A/A	A/A	A/A	A/A	A/A	A/A	A/A	A/A	A/A	A/A	A/A	A/A	A/A	NA	A/A	A/A	A/A
SNP030	G/G	G/G	G/G	G/G	G/G	A/A	A/A	G/G	G/G	G/G	A/A	A/A	G/G	G/G	A/A	A/A	G/G	A/A	A/A	G/G	G/G	A/A	A/A	A/A	A/A	A/A	A/A	A/A	A/G	A/A	G/G	A/A	A/A	G/G	A/A	G/G	A/A	G/G	A/A	A/A	G/G	A/A	A/A	A/G	A/A	A/A	G/G	G/G	G/G
SNP031	G/G	G/G	A/A	G/G	G/G	G/G	G/G	G/G	G/G	G/G	G/G	G/G	G/G	G/G	G/G	G/G	G/G	G/G	G/G	G/G	G/G	G/G	G/G	G/G	G/G	G/G	G/G	G/G	G/G	G/G	G/G	G/G	G/G	G/G	G/G	G/G	G/G	G/G	G/G	G/G	G/G	G/G	G/G	G/G	G/G	G/G	G/G	G/G	G/G
SNP032	A/A	A/A	A/A	A/A	A/A	A/A	A/A	A/A	A/A	A/A	A/A	A/A	A/A	A/A	A/A	A/A	A/A	A/A	A/A	A/A	A/A	A/A	A/A	A/A	A/A	A/A	A/A	A/A	A/A	A/A	A/A	A/A	A/A	A/A	A/A	A/A	A/A	A/A	A/A	A/A	A/A	A/G	A/A	A/A	A/A	A/A	A/A	A/A	A/A
SNP033	G/G	G/G	G/G	G/G	G/G	G/G	G/G	G/G	G/G	G/G	A/A	A/A	G/G	G/G	A/A	G/G	A/A	A/A	A/A	G/G	A/A	A/A	A/A	A/A	A/A	A/A	A/A	A/A	NA	A/A	A/A	A/A	A/A	A/A	A/A	A/A	A/A	G/G	A/A	G/G	A/A	NA	G/G	A/A	A/A	A/A	G/G	G/G	G/G
SNP034	G/G	G/G	G/G	G/G	G/G	G/G	G/G	G/G	G/G	G/G	G/G	G/G	G/G	G/G	G/G	G/G	G/G	G/G	G/G	G/G	G/G	G/G	G/G	G/G	G/G	G/G	G/G	G/G	G/G	G/G	G/G	G/G	G/G	G/G	G/G	G/G	G/G	G/G	G/G	G/G	G/G	G/G	G/G	G/G	G/G	G/G	G/G	G/G	G/G
SNP035	G/G	G/G	G/G	G/G	G/G	G/G	G/G	G/G	G/G	G/G	G/G	G/G	G/G	G/G	G/G	G/G	G/G	G/G	G/G	G/G	G/G	G/G	G/G	G/G	G/G	G/G	G/G	G/G	G/G	G/G	G/G	G/G	G/G	G/G	G/G	G/G	G/G	G/G	G/G	G/G	G/G	G/G	G/G	G/G	G/G	G/G	G/G	G/G	G/G
SNP036	G/G	G/G	G/G	G/G	A/A	G/G	G/G	G/G	G/G	A/A	G/G	A/A	G/G	G/G	A/A	A/A	A/A	G/G	G/G	G/G	G/G	G/G	G/G	G/G	G/G	G/G	G/G	G/G	A/G	G/G	G/G	G/G	G/G	G/G	A/A	A/A	A/A	G/G	G/G	G/G	G/G	G/G	G/G	G/G	G/G	G/G	A/A	G/G	A/A
SNP037	C/C	A/A	A/A	A/A	C/C	A/A	C/C	A/A	A/A	C/C	C/C	C/C	C/C	C/C	C/C	C/C	C/C	C/C	C/C	C/C	C/C	C/C	C/C	C/C	C/C	C/C	C/C	C/C	C/C	C/C	C/C	C/C	C/C	C/C	C/C	C/C	C/C	C/C	C/C	C/C	C/C	A/C	C/C	C/C	C/C	A/C	C/C	C/C	C/C
SNP038	G/G	A/A	G/G	G/G	A/A	G/G	G/G	G/G	G/G	A/A	G/G	G/G	G/G	G/G	A/A	G/G	G/G	G/G	G/G	G/G	G/G	G/G	G/G	G/G	G/G	G/G	G/G	G/G	A/G	G/G	G/G	G/G	G/G	A/A	A/A	A/A	A/A	G/G	G/G	G/G	G/G	G/G	G/G	G/G	G/G	A/G	G/G	G/G	A/A
SNP039	C/C	C/C	C/C	C/C	C/C	C/C	C/C	C/C	C/C	C/C	C/C	C/C	C/C	C/C	C/C	C/C	C/C	C/C	C/C	C/C	C/C	C/C	C/C	C/C	C/C	C/C	C/C	C/C	C/C	C/C	C/C	C/C	C/C	C/C	C/C	C/C	C/C	C/C	C/C	C/C	C/C	C/C	C/C	C/C	C/C	C/C	C/C	C/C	C/C
SNP040	G/G	G/G	G/G	G/G	G/G	G/G	G/G	G/G	A/A	G/G	G/G	G/G	G/G	G/G	G/G	G/G	G/G	G/G	G/G	G/G	G/G	G/G	G/G	G/G	G/G	G/G	G/G	G/G	G/G	G/G	G/G	G/G	G/G	G/G	G/G	G/G	G/G	G/G	G/G	G/G	G/G	A/G	G/G	G/G	G/G	G/G	G/G	G/G	G/G
SNP041	A/A	A/A	A/A	G/G	G/G	A/A	G/G	A/A	G/G	G/G	G/G	G/G	G/G	G/G	G/G	G/G	G/G	G/G	G/G	G/G	G/G	G/G	G/G	G/G	G/G	G/G	G/G	G/G	G/G	G/G	G/G	G/G	G/G	G/G	G/G	G/G	G/G	G/G	G/G	G/G	G/G	G/G	G/G	G/G	G/G	G/G	G/G	G/G	G/G
SNP042	G/G	G/G	G/G	A/A	A/A	G/G	A/A	G/G	A/A	A/A	A/A	A/A	A/A	A/A	A/A	A/A	A/A	A/A	A/A	A/A	A/A	A/A	A/A	A/A	A/A	A/A	A/A	A/A	A/A	A/A	A/A	A/A	A/A	A/A	A/A	A/A	A/A	A/A	A/A	A/A	A/A	A/A	A/A	A/A	A/A	A/A	A/A	A/A	A/A
SNP043	A/A	A/A	A/A	A/A	A/A	A/A	A/A	A/A	A/A	A/A	A/A	A/A	A/A	A/A	A/A	A/A	A/A	A/A	A/A	A/A	A/A	A/A	A/A	A/A	A/A	A/A	A/A	A/A	A/A	A/A	A/A	A/A	A/A	A/A	A/A	A/A	A/A	A/A	A/A	A/A	A/A	A/G	A/A	A/A	A/A	A/A	A/A	A/A	A/A
SNP044	G/G	G/G	G/G	G/G	A/A	G/G	A/A	G/G	G/G	A/A	A/A	A/A	A/A	A/A	A/A	A/A	A/A	A/A	A/A	A/A	A/A	A/A	A/A	A/A	A/A	A/A	A/A	A/A	A/A	A/A	A/A	A/A	A/A	A/A	A/A	A/A	A/A	A/A	A/A	A/A	A/A	A/G	A/A	A/A	A/A	A/G	A/A	A/A	A/A
SNP045	G/G	G/G	G/G	G/G	G/G	G/G	G/G	G/G	G/G	G/G	G/G	G/G	G/G	G/G	G/G	G/G	G/G	G/G	G/G	G/G	G/G	G/G	G/G	G/G	G/G	G/G	G/G	G/G	G/G	G/G	G/G	G/G	G/G	G/G	G/G	G/G	G/G	G/G	G/G	G/G	G/G	G/G	G/G	G/G	G/G	G/G	G/G	G/G	G/G
SNP046	A/A	G/G	A/A	A/A	A/A	A/A	A/A	G/G	A/A	A/A	A/A	A/A	A/A	A/A	A/A	A/A	A/A	A/A	A/A	A/A	A/A	A/A	A/A	A/A	A/A	A/A	A/A	A/A	A/A	A/A	A/A	A/A	A/A	A/A	A/A	A/A	A/A	A/A	A/A	A/A	A/A	A/A	A/A	A/A	A/A	A/A	A/A	A/A	A/A
SNP047	G/G	C/C	C/C	C/C	C/C	C/C	C/C	C/C	C/C	C/C	C/C	C/C	C/C	C/C	C/C	C/C	C/C	C/C	C/C	C/C	C/C	C/C	C/C	C/C	C/C	C/C	C/C	C/C	C/C	C/C	C/C	C/C	C/C	C/C	C/C	C/C	C/C	C/C	C/C	C/C	C/C	C/C	C/C	C/C	C/C	C/C	C/C	C/C	C/C
SNP048	A/A	A/A	A/A	A/A	A/A	G/G	A/A	A/A	A/A	A/A	A/A	A/A	A/A	A/G	G/G	A/A	A/A	A/A	G/G	A/A	A/A	A/A	G/G	G/G	A/A	A/A	G/G	A/A	A/G	A/A	A/A	A/A	A/A	A/A	A/A	A/A	A/A	A/A	A/A	A/A	A/A	A/G	A/A	A/A	A/A	A/G	A/A	A/A	A/A
SNP049	G/G	G/G	G/G	G/G	G/G	G/G	G/G	G/G	G/G	G/G	G/G	G/G	G/G	G/G	G/G	G/G	G/G	G/G	G/G	G/G	G/G	G/G	G/G	G/G	G/G	G/G	G/G	G/G	G/G	G/G	G/G	G/G	G/G	G/G	G/G	G/G	G/G	G/G	G/G	G/G	G/G	G/G	G/G	G/G	G/G	G/G	G/G	G/G	G/G
SNP050	C/C	NA	G/G	G/G	G/G	G/G	G/G	G/G	G/G	G/G	G/G	G/G	G/G	G/G	G/G	G/G	G/G	G/G	G/G	G/G	G/G	G/G	G/G	G/G	G/G	G/G	G/G	G/G	G/G	G/G	G/G	G/G	G/G	G/G	G/G	G/G	G/G	G/G	G/G	G/G	G/G	G/G	G/G	G/G	G/G	G/G	G/G	G/G	G/G
SNP051	C/C	A/A	A/A	C/C	C/C	A/A	C/C	C/C	C/C	C/C	C/C	A/A	A/A	C/C	A/A	A/A	C/C	A/A	A/A	A/A	A/A	C/C	A/A	A/A	A/A	A/A	C/C	C/C	A/C	A/A	C/C	C/C	C/C	C/C	C/C	C/C	C/C	C/C	C/C	C/C	C/C	C/C	C/C	A/C	A/A	A/A	C/C	C/C	C/C
SNP052	C/C	G/G	C/C	C/C	C/C	C/C	C/C	C/C	G/G	C/C	C/C	C/C	C/C	C/C	C/C	C/C	C/C	C/C	C/C	C/C	C/C	C/C	C/C	C/C	C/C	C/C	C/C	C/C	C/C	C/C	C/C	C/C	C/C	C/C	C/C	C/C	C/C	C/C	C/C	C/C	C/C	C/C	C/C	C/C	C/C	C/C	C/C	C/C	C/C
SNP053	G/G	G/G	G/G	G/G	G/G	G/G	G/G	G/G	G/G	G/G	G/G	G/G	G/G	G/G	G/G	G/G	G/G	G/G	G/G	G/G	G/G	G/G	G/G	G/G	G/G	G/G	G/G	G/G	G/G	G/G	G/G	G/G	G/G	G/G	G/G	G/G	G/G	G/G	G/G	G/G	G/G	A/G	G/G	G/G	G/G	G/G	G/G	G/G	G/G
SNP054	G/G	A/A	A/A	A/A	A/A	A/A	A/A	A/A	A/A	A/A	A/A	A/A	A/A	A/A	A/A	A/A	A/A	A/A	A/A	A/A	A/A	A/A	A/A	A/A	A/A	A/A	A/A	A/A	A/A	A/A	A/A	A/A	A/A	A/A	A/A	A/A	A/A	A/A	A/A	A/A	A/A	A/A	A/A	A/A	A/A	A/A	A/A	A/A	A/A
SNP055	C/C	A/A	C/C	C/C	C/C	A/A	A/A	A/A	C/C	A/A	A/A	A/A	A/A	NA	A/A	A/A	A/A	A/A	A/A	A/A	A/A	A/A	A/A	A/A	A/A	A/A	A/A	A/A	A/A	A/A	A/A	A/A	A/A	A/A	A/A	A/A	A/A	A/A	A/A	A/A	A/A	A/A	A/A	A/A	C/C	NA	A/A	C/C	C/C
SNP056	G/G	NA	G/G	A/G	A/G	NA	G/G	G/G	G/G	NA	NA	G/G	NA	G/G	A/G	A/G	G/G	A/G	NA	G/G	NA	G/G	A/G	A/G	G/G	A/G	NA	G/G	NA	G/G	A/G	A/G	NA	A/G	NA	A/G	G/G	A/G	A/G	NA	NA	NA	A/G	A/G	A/G	A/G	NA	NA	NA
SNP057	G/G	G/G	G/G	G/G	G/G	G/G	G/G	G/G	G/G	G/G	G/G	G/G	G/G	G/G	G/G	G/G	G/G	G/G	G/G	G/G	G/G	G/G	G/G	G/G	G/G	G/G	G/G	G/G	G/G	G/G	G/G	G/G	G/G	G/G	G/G	G/G	G/G	G/G	G/G	G/G	G/G	A/G	G/G	G/G	G/G	G/G	G/G	G/G	G/G
SNP058	G/G	G/G	G/G	G/G	G/G	A/A	G/G	G/G	G/G	G/G	G/G	G/G	G/G	G/G	G/G	G/G	G/G	G/G	G/G	G/G	G/G	G/G	G/G	G/G	G/G	G/G	G/G	G/G	G/G	G/G	G/G	G/G	G/G	G/G	G/G	G/G	G/G	G/G	G/G	G/G	G/G	NA	G/G	G/G	G/G	G/G	G/G	G/G	G/G
SNP059	A/A	A/A	A/A	A/A	A/A	A/A	A/A	A/A	A/A	A/A	A/A	A/A	A/A	A/A	A/A	A/A	A/A	A/A	A/A	A/A	A/A	A/A	A/A	A/A	A/A	A/A	A/A	A/A	A/A	A/A	A/A	A/A	A/A	A/A	A/A	A/A	A/A	A/A	A/A	A/A	A/A	A/A	A/A	A/A	A/A	A/A	A/A	A/A	A/A
SNP060	A/A	A/A	A/A	A/A	A/A	A/A	A/A	A/A	A/A	A/A	A/A	A/A	A/A	A/A	A/A	A/A	A/A	A/A	A/A	A/A	A/A	A/A	A/A	A/A	A/A	A/A	A/A	A/A	A/A	A/A	A/A	A/A	A/A	A/A	A/A	A/A	A/A	A/A	A/A	A/A	A/A	A/A	A/A	A/A	A/A	A/A	A/A	A/A	A/A
SNP061	A/A	A/A	G/G	A/A	A/A	A/A	A/A	A/A	A/A	G/G	G/G	G/G	G/G	NA	A/A	G/G	A/A	A/A	A/A	G/G	G/G	G/G	A/A	A/A	A/A	A/A	A/A	A/A	A/G	A/A	A/A	G/G	G/G	G/G	A/A	A/A	A/A	G/G	G/G	G/G	G/G	NA	A/A	A/G	A/A	A/A	A/A	A/A	G/G
SNP062	G/G	A/A	G/G	A/A	G/G	A/A	A/A	A/A	A/A	G/G	A/A	G/G	A/A	A/G	G/G	G/G	G/G	A/A	A/A	A/A	A/A	A/A	A/A	A/A	A/A	A/A	A/A	A/A	A/G	A/A	A/A	A/A	A/A	A/A	G/G	G/G	G/G	A/A	A/A	A/A	A/A	A/G	G/G	A/A	A/A	A/A	G/G	G/G	G/G
SNP063	A/A	G/G	G/G	G/G	G/G	G/G	G/G	A/A	A/A	G/G	G/G	G/G	G/G	G/G	G/G	G/G	G/G	G/G	G/G	G/G	G/G	G/G	A/A	A/A	G/G	G/G	G/G	A/A	A/G	G/G	G/G	A/A	A/A	A/A	G/G	A/A	A/A	A/A	A/A	G/G	G/G	NA	G/G	G/G	G/G	G/G	G/G	G/G	G/G
SNP064	A/A	A/A	A/A	A/A	A/A	A/A	A/A	A/A	A/A	A/A	A/A	A/A	A/A	A/A	A/A	A/A	A/A	A/A	A/A	A/A	A/A	A/A	A/A	A/A	A/A	A/A	A/A	A/A	A/A	A/A	A/A	A/A	A/A	A/A	A/A	A/A	A/A	A/A	A/A	A/A	A/A	A/A	A/A	A/A	A/A	A/A	A/A	A/A	A/A
SNP065	A/A	A/A	A/A	A/A	A/A	A/A	A/A	A/A	A/A	A/A	A/A	A/A	A/A	A/A	A/A	A/A	A/A	A/A	A/A	A/A	A/A	A/A	A/A	A/A	A/A	A/A	A/A	A/A	A/A	A/A	A/A	A/A	A/A	A/A	A/A	A/A	A/A	A/A	A/A	A/A	A/A	A/A	A/A	A/A	A/A	A/A	A/A	A/A	A/A
SNP066	A/A	A/A	A/A	A/A	A/A	A/A	A/A	A/A	A/A	A/A	A/A	A/A	A/A	A/A	A/A	A/A	A/A	A/A	A/A	A/A	A/A	A/A	A/A	A/A	A/A	A/A	A/A	A/A	A/A	A/A	A/A	A/A	A/A	A/A	A/A	A/A	A/A	A/A	A/A	A/A	A/A	A/A	A/A	A/A	A/A	A/A	A/A	A/A	A/A
SNP067	C/C	C/C	C/C	C/C	C/C	C/C	C/C	C/C	C/C	C/C	C/C	C/C	C/C	C/C	C/C	C/C	C/C	C/C	C/C	C/C	C/C	C/C	C/C	C/C	C/C	C/C	C/C	C/C	C/C	C/C	C/C	C/C	C/C	C/C	C/C	C/C	C/C	C/C	C/C	C/C	C/C	C/G	C/C	C/C	C/C	C/C	C/C	C/C	C/C
SNP068	C/C	C/C	C/C	C/C	C/C	C/C	C/C	C/C	C/C	C/C	A/A	A/A	A/A	C/C	A/A	A/A	C/C	A/A	C/C	C/C	A/A	A/A	C/C	C/C	C/C	A/A	C/C	C/C	C/C	A/A	C/C	C/C	C/C	C/C	C/C	C/C	C/C	C/C	C/C	C/C	C/C	C/C	A/A	A/C	C/C	C/C	C/C	C/C	C/C
SNP069	G/G	A/A	A/A	A/A	A/A	A/A	G/G	A/A	A/A	A/A	A/A	A/A	A/A	A/A	A/A	A/A	A/A	A/A	A/A	A/A	A/A	A/A	A/A	A/A	G/G	G/G	A/A	G/G	A/A	G/G	A/A	G/G	G/G	A/A	G/G	G/G	G/G	G/G	A/A	G/G	A/A	A/A	A/A	A/A	A/A	A/A	A/A	A/A	A/A
SNP070	C/C	C/C	C/C	C/C	C/C	C/C	C/C	C/C	C/C	C/C	C/C	C/C	C/C	C/C	C/C	C/C	C/C	C/C	C/C	C/C	C/C	C/C	C/C	C/C	C/C	C/C	C/C	C/C	C/C	C/C	C/C	C/C	C/C	C/C	C/C	C/C	C/C	C/C	C/C	C/C	C/C	C/C	C/C	C/C	C/C	C/C	C/C	C/C	C/C
SNP071	G/G	G/G	G/G	G/G	G/G	G/G	G/G	G/G	A/A	G/G	G/G	G/G	G/G	G/G	G/G	G/G	G/G	G/G	G/G	G/G	G/G	G/G	G/G	G/G	G/G	G/G	G/G	G/G	G/G	G/G	G/G	G/G	G/G	G/G	G/G	G/G	G/G	G/G	G/G	G/G	G/G	G/G	G/G	G/G	G/G	G/G	G/G	G/G	G/G
SNP072	G/G	G/G	G/G	G/G	G/G	G/G	G/G	G/G	A/A	G/G	G/G	G/G	G/G	G/G	G/G	G/G	G/G	G/G	G/G	G/G	G/G	G/G	G/G	G/G	G/G	G/G	G/G	G/G	G/G	G/G	G/G	G/G	G/G	G/G	G/G	G/G	G/G	G/G	G/G	G/G	G/G	NA	G/G	G/G	G/G	G/G	G/G	G/G	G/G
SNP073	G/G	G/G	G/G	G/G	G/G	G/G	G/G	G/G	G/G	G/G	G/G	A/A	G/G	G/G	A/A	G/G	A/A	A/A	A/A	G/G	A/A	A/A	A/A	A/A	A/A	A/A	A/A	A/A	NA	A/A	A/A	A/A	A/A	A/A	A/A	G/G	A/A	G/G	A/A	G/G	A/A	NA	G/G	A/A	A/A	A/A	G/G	G/G	G/G
SNP074	A/A	G/G	G/G	G/G	G/G	G/G	G/G	G/G	G/G	G/G	G/G	G/G	G/G	G/G	G/G	G/G	G/G	G/G	G/G	G/G	G/G	G/G	G/G	G/G	G/G	G/G	G/G	G/G	G/G	G/G	G/G	G/G	G/G	G/G	G/G	G/G	G/G	G/G	G/G	G/G	G/G	G/G	G/G	G/G	G/G	G/G	G/G	G/G	G/G
SNP075	G/G	G/G	G/G	G/G	G/G	G/G	G/G	G/G	G/G	G/G	G/G	G/G	G/G	G/G	G/G	G/G	G/G	G/G	G/G	G/G	G/G	G/G	G/G	G/G	G/G	G/G	G/G	G/G	G/G	G/G	G/G	G/G	G/G	G/G	G/G	G/G	G/G	G/G	G/G	G/G	G/G	G/G	G/G	G/G	G/G	G/G	G/G	G/G	G/G
SNP076	A/A	A/A	A/A	C/C	A/A	A/A	A/A	A/A	A/A	C/C	A/A	A/A	C/C	C/C	A/A	A/A	A/A	A/A	A/A	A/A	C/C	C/C	A/A	A/A	A/A	A/A	A/A	A/A	A/C	A/A	C/C	A/A	A/A	A/A	A/A	A/A	A/A	A/A	A/A	C/C	A/A	A/A	A/A	A/C	C/C	A/C	C/C	C/C	C/C
SNP077	C/C	C/C	C/C	C/C	C/C	C/C	C/C	C/C	C/C	C/C	C/C	C/C	C/C	C/C	C/C	C/C	C/C	C/C	C/C	C/C	C/C	C/C	C/C	C/C	C/C	C/C	C/C	C/C	C/C	C/C	C/C	C/C	C/C	C/C	C/C	C/C	C/C	C/C	C/C	C/C	C/C	NA	C/C	C/C	C/C	C/C	C/C	C/C	C/C
SNP078	A/A	A/A	A/A	A/A	A/A	A/A	A/A	A/A	A/A	A/A	A/A	A/A	A/A	A/A	A/A	A/A	A/A	A/A	A/A	A/A	A/A	A/A	A/A	A/A	A/A	A/A	A/A	A/A	A/A	A/A	A/A	A/A	A/A	A/A	A/A	A/A	A/A	A/A	A/A	A/A	A/A	A/A	A/A	A/A	A/A	A/A	A/A	A/A	A/A
SNP079	A/A	G/G	G/G	G/G	G/G	G/G	G/G	G/G	G/G	A/A	A/A	G/G	A/A	A/G	G/G	A/A	G/G	G/G	G/G	G/G	G/G	A/A	G/G	G/G	G/G	G/G	G/G	G/G	G/G	G/G	A/A	G/G	A/A	A/A	A/A	G/G	G/G	A/A	A/A	A/A	G/G	A/G	G/G	G/G	G/G	G/G	A/A	A/A	A/A
SNP080	C/C	C/C	C/C	C/C	C/C	C/C	C/C	C/C	C/C	C/C	C/C	C/C	C/C	C/C	C/C	C/C	C/C	C/C	C/C	C/C	C/C	C/C	C/C	C/C	C/C	C/C	C/C	C/C	C/C	C/C	C/C	C/C	C/C	C/C	C/C	C/C	C/C	C/C	C/C	C/C	C/C	C/C	C/C	C/C	C/C	C/C	C/C	C/C	C/C
SNP081	G/G	G/G	G/G	G/G	G/G	G/G	G/G	G/G	G/G	G/G	A/A	A/A	A/A	G/G	A/A	A/A	G/G	A/A	G/G	G/G	G/G	A/A	G/G	G/G	G/G	G/G	G/G	G/G	G/G	A/A	G/G	G/G	G/G	G/G	G/G	G/G	G/G	G/G	G/G	G/G	G/G	A/G	A/A	A/G	G/G	G/G	G/G	G/G	G/G
SNP082	A/A	C/C	C/C	A/A	A/A	C/C	C/C	C/C	C/C	A/A	A/A	A/A	A/A	A/A	A/A	A/A	A/A	A/A	A/A	A/A	A/A	A/A	A/A	A/A	A/A	A/A	A/A	A/A	A/A	A/A	A/A	A/A	A/A	A/A	A/A	A/A	A/A	A/A	A/A	A/A	A/A	NA	A/A	A/A	A/A	A/A	A/A	A/A	A/A
SNP083	G/G	G/G	G/G	G/G	G/G	G/G	G/G	G/G	G/G	G/G	G/G	G/G	G/G	G/G	G/G	G/G	G/G	G/G	G/G	G/G	G/G	G/G	G/G	G/G	G/G	G/G	G/G	G/G	G/G	G/G	G/G	G/G	G/G	G/G	G/G	G/G	G/G	G/G	G/G	G/G	G/G	G/G	G/G	G/G	G/G	G/G	G/G	G/G	G/G
SNP084	G/G	G/G	A/A	A/A	G/G	A/A	G/G	G/G	A/A	G/G	G/G	G/G	G/G	G/G	G/G	G/G	G/G	G/G	G/G	G/G	G/G	G/G	G/G	G/G	G/G	G/G	G/G	G/G	G/G	G/G	G/G	G/G	G/G	G/G	G/G	G/G	G/G	G/G	G/G	G/G	G/G	G/G	G/G	G/G	G/G	A/A	A/A	G/G	G/G
SNP085	A/A	A/A	A/A	A/A	A/A	A/A	A/A	A/A	A/A	A/A	G/G	G/G	A/A	A/A	G/G	A/A	G/G	G/G	G/G	A/A	G/G	G/G	G/G	G/G	G/G	G/G	G/G	G/G	G/G	G/G	G/G	G/G	G/G	G/G	G/G	G/G	G/G	A/A	G/G	A/A	G/G	G/G	A/A	G/G	G/G	G/G	A/A	A/A	A/A
SNP086	A/A	A/A	A/A	A/A	A/A	A/A	A/A	A/A	A/A	A/A	A/A	A/A	A/A	A/A	A/A	A/A	A/A	A/A	A/A	A/A	A/A	A/A	A/A	A/A	A/A	A/A	A/A	A/A	A/A	A/A	A/A	A/A	A/A	A/A	A/A	A/A	A/A	A/A	A/A	A/A	A/A	NA	A/A	A/A	A/A	A/A	A/A	A/A	A/A
SNP087	G/G	G/G	G/G	G/G	G/G	G/G	G/G	G/G	G/G	G/G	G/G	G/G	G/G	G/G	G/G	G/G	G/G	G/G	G/G	G/G	G/G	G/G	G/G	G/G	G/G	G/G	G/G	G/G	G/G	G/G	G/G	G/G	G/G	G/G	G/G	G/G	G/G	G/G	G/G	G/G	G/G	G/G	G/G	G/G	G/G	G/G	G/G	G/G	G/G
SNP088	A/A	A/A	G/G	G/G	G/G	A/A	G/G	A/A	G/G	G/G	G/G	G/G	G/G	G/G	G/G	G/G	G/G	G/G	G/G	G/G	G/G	G/G	G/G	G/G	G/G	G/G	G/G	G/G	G/G	G/G	G/G	G/G	G/G	G/G	G/G	G/G	G/G	G/G	G/G	G/G	G/G	G/G	G/G	G/G	G/G	G/G	G/G	G/G	G/G
SNP089	G/G	G/G	G/G	A/A	A/A	G/G	A/A	G/G	G/G	A/A	A/A	G/G	A/A	A/A	G/G	A/A	A/A	G/G	G/G	G/G	G/G	A/A	A/A	A/A	G/G	A/A	G/G	G/G	A/A	G/G	A/A	A/A	A/A	A/A	A/A	A/A	A/A	A/A	A/A	A/A	A/A	A/A	A/A	A/A	G/G	A/G	A/A	A/A	A/A
SNP090	A/A	G/G	A/A	A/A	A/A	A/A	A/A	A/A	A/A	A/A	A/A	NA	NA	A/A	A/A	A/A	A/A	A/A	NA	NA	NA	A/A	NA	NA	NA	A/A	NA	NA	NA	A/A	NA	NA	NA	NA	NA	NA	A/A	A/A	NA	NA	A/A	NA	NA	NA	NA	NA	A/A	A/A	NA
SNP091	G/G	G/G	A/A	G/G	G/G	G/G	G/G	G/G	G/G	G/G	G/G	G/G	G/G	G/G	G/G	G/G	G/G	G/G	G/G	G/G	G/G	G/G	G/G	G/G	G/G	G/G	G/G	G/G	G/G	G/G	G/G	G/G	G/G	G/G	G/G	G/G	G/G	G/G	G/G	G/G	G/G	G/G	G/G	G/G	G/G	G/G	G/G	G/G	G/G
SNP092	C/C	C/C	A/A	A/A	C/C	C/C	A/A	C/C	C/C	C/C	A/A	A/A	C/C	C/C	A/A	C/C	A/A	C/C	A/A	C/C	A/A	A/A	A/A	A/A	A/A	A/A	A/A	A/A	A/C	A/A	A/A	A/A	C/C	A/A	A/A	A/A	A/A	C/C	A/A	C/C	A/A	A/C	C/C	A/A	A/A	A/A	C/C	C/C	C/C
SNP093	G/G	G/G	G/G	G/G	G/G	G/G	G/G	G/G	G/G	G/G	G/G	G/G	G/G	G/G	G/G	G/G	G/G	G/G	G/G	G/G	G/G	G/G	G/G	G/G	G/G	G/G	G/G	G/G	G/G	G/G	G/G	G/G	G/G	G/G	G/G	G/G	G/G	G/G	G/G	G/G	G/G	G/G	G/G	G/G	G/G	G/G	G/G	G/G	G/G
SNP094	C/C	C/C	A/A	A/A	C/C	A/A	C/C	A/A	C/C	C/C	C/C	A/A	C/C	C/C	A/A	C/C	C/C	A/A	A/A	A/A	A/A	C/C	C/C	C/C	A/A	C/C	A/A	A/A	C/C	A/A	C/C	C/C	C/C	C/C	C/C	C/C	C/C	C/C	C/C	C/C	C/C	C/C	C/C	C/C	A/A	A/C	C/C	C/C	C/C
SNP095	A/A	A/A	A/A	A/A	A/A	A/A	A/A	A/A	A/A	A/A	A/A	A/A	A/A	A/A	A/A	A/A	A/A	A/A	A/A	A/A	A/A	A/A	A/A	A/A	A/A	A/A	A/A	A/A	A/A	A/A	A/A	A/A	A/A	A/A	A/A	A/A	A/A	A/A	A/A	A/A	A/A	NA	A/A	A/A	A/A	A/A	A/A	A/A	A/A
SNP096	G/G	A/A	G/G	A/A	G/G	G/G	A/A	G/G	A/A	G/G	G/G	A/A	G/G	A/G	A/A	G/G	A/A	G/G	A/A	A/A	A/A	G/G	A/A	A/A	A/A	A/A	A/A	A/A	A/G	A/A	A/A	A/A	G/G	G/G	G/G	A/A	A/A	G/G	G/G	G/G	A/A	A/G	A/A	A/A	A/A	A/A	G/G	A/A	A/A
SNP097	A/A	G/G	G/G	G/G	G/G	G/G	G/G	G/G	G/G	G/G	G/G	G/G	G/G	G/G	G/G	G/G	G/G	G/G	G/G	G/G	G/G	G/G	G/G	G/G	G/G	G/G	G/G	G/G	G/G	G/G	G/G	G/G	G/G	G/G	G/G	G/G	G/G	G/G	G/G	G/G	G/G	G/G	G/G	G/G	G/G	G/G	G/G	G/G	G/G
SNP098	C/C	C/C	C/C	A/A	A/A	C/C	A/A	C/C	A/A	A/A	A/A	A/A	A/A	A/A	A/A	A/A	A/A	A/A	A/A	A/A	A/A	A/A	A/A	A/A	A/A	A/A	A/A	A/A	A/A	A/A	A/A	A/A	A/A	A/A	A/A	A/A	A/A	A/A	A/A	A/A	A/A	A/A	A/A	A/A	A/A	A/A	A/A	A/A	A/A
SNP099	A/A	G/G	G/G	G/G	G/G	G/G	A/A	G/G	G/G	G/G	G/G	G/G	G/G	G/G	G/G	G/G	G/G	G/G	G/G	G/G	G/G	G/G	G/G	G/G	A/A	A/A	G/G	A/A	G/G	A/A	G/G	A/A	A/A	G/G	A/A	A/A	A/A	A/A	G/G	A/A	G/G	NA	G/G	G/G	G/G	G/G	G/G	G/G	G/G
SNP100	G/G	G/G	G/G	G/G	A/A	G/G	G/G	G/G	G/G	G/G	G/G	G/G	G/G	G/G	G/G	G/G	G/G	G/G	G/G	G/G	G/G	G/G	G/G	G/G	G/G	G/G	G/G	G/G	G/G	G/G	G/G	G/G	G/G	G/G	G/G	G/G	G/G	G/G	G/G	G/G	G/G	A/G	G/G	G/G	G/G	G/G	G/G	G/G	G/G
SNP101	G/G	G/G	G/G	G/G	G/G	G/G	G/G	G/G	A/A	G/G	G/G	G/G	G/G	G/G	G/G	G/G	G/G	G/G	G/G	G/G	G/G	G/G	G/G	G/G	G/G	G/G	G/G	G/G	G/G	G/G	G/G	G/G	G/G	G/G	G/G	G/G	G/G	G/G	G/G	G/G	G/G	G/G	G/G	G/G	G/G	G/G	G/G	G/G	G/G
SNP102	A/A	G/G	G/G	G/G	A/A	G/G	A/A	G/G	G/G	A/A	A/A	A/A	A/A	A/A	A/A	A/A	A/A	A/A	A/A	A/A	A/A	A/A	A/A	A/A	A/A	A/A	A/A	A/A	A/A	A/A	A/A	A/A	A/A	A/A	A/A	A/A	A/A	A/A	A/A	A/A	A/A	A/G	A/A	A/A	A/A	A/G	A/A	A/A	A/A
SNP103	A/A	A/A	G/G	A/A	A/A	A/A	A/A	A/A	A/A	A/A	A/A	A/A	A/A	A/A	A/A	A/A	A/A	A/A	A/A	A/A	A/A	A/A	A/A	A/A	A/A	A/A	A/A	A/A	A/A	A/A	A/A	A/A	A/A	A/A	A/A	A/A	A/A	A/A	A/A	A/A	A/A	A/G	A/A	A/A	A/A	A/A	A/A	A/A	A/A
SNP104	T/T	T/T	T/T	T/T	T/T	T/T	T/T	T/T	T/T	T/T	T/T	T/T	T/T	T/T	T/T	T/T	T/T	T/T	T/T	T/T	T/T	T/T	T/T	T/T	T/T	T/T	T/T	T/T	T/T	T/T	T/T	T/T	T/T	T/T	T/T	T/T	T/T	T/T	T/T	T/T	T/T	T/T	T/T	T/T	T/T	T/T	T/T	T/T	T/T
SNP105	A/A	A/A	A/A	A/A	A/A	A/A	A/A	A/A	A/A	A/A	A/A	A/A	A/A	A/A	A/A	A/A	A/A	A/A	A/A	A/A	A/A	A/A	A/A	A/A	A/A	A/A	A/A	A/A	A/A	A/A	A/A	A/A	A/A	A/A	A/A	A/A	A/A	A/A	A/A	A/A	A/A	A/A	A/A	A/A	A/A	A/A	A/A	A/A	A/A
SNP106	A/A	A/A	A/A	A/A	A/A	A/A	A/A	A/A	A/A	A/A	A/A	A/A	A/A	A/A	A/A	A/A	A/A	A/A	A/A	A/A	A/A	A/A	A/A	A/A	A/A	A/A	A/A	A/A	A/A	A/A	A/A	A/A	A/A	A/A	A/A	A/A	A/A	A/A	A/A	A/A	A/A	A/A	A/A	A/A	A/A	A/A	A/A	A/A	A/A
SNP107	G/G	G/G	A/A	A/A	A/A	A/A	A/A	A/A	A/A	A/A	A/A	A/A	A/A	NA	A/A	A/A	A/A	A/A	A/A	A/A	A/A	A/A	A/A	A/A	A/A	A/A	A/A	A/A	A/A	A/A	A/A	A/A	A/A	A/A	A/A	A/A	A/A	A/A	A/A	A/A	A/A	A/G	G/G	A/A	A/A	A/G	A/A	G/G	A/A
SNP108	A/A	A/A	A/A	G/G	A/A	A/A	A/A	G/G	G/G	A/A	A/A	A/A	A/A	A/A	A/A	A/A	A/A	A/A	A/A	A/A	A/A	A/A	A/A	A/A	A/A	A/A	A/A	A/A	A/A	A/A	A/A	A/A	A/A	A/A	A/A	A/A	A/A	A/A	A/A	A/A	A/A	A/A	A/A	A/A	A/A	A/A	A/A	A/A	A/A
SNP109	A/A	A/A	A/A	A/A	A/A	A/A	A/A	A/A	A/A	A/A	A/A	A/A	A/A	A/A	A/A	A/A	A/A	A/A	A/A	A/A	A/A	A/A	A/A	A/A	A/A	A/A	A/A	A/A	A/A	A/A	A/A	A/A	A/A	A/A	A/A	A/A	A/A	A/A	A/A	A/A	A/A	A/A	A/A	A/A	A/A	A/A	A/A	A/A	A/A
SNP110	G/G	G/G	G/G	G/G	G/G	G/G	G/G	G/G	G/G	G/G	G/G	G/G	G/G	G/G	G/G	G/G	G/G	G/G	G/G	G/G	G/G	G/G	G/G	G/G	G/G	G/G	G/G	G/G	G/G	G/G	G/G	G/G	G/G	G/G	G/G	G/G	G/G	G/G	G/G	G/G	G/G	A/G	G/G	G/G	G/G	G/G	G/G	G/G	G/G
SNP111	C/C	C/C	C/C	C/C	C/C	C/C	C/C	C/C	C/C	C/C	C/C	C/C	C/C	C/C	C/C	C/C	C/C	C/C	C/C	C/C	C/C	C/C	C/C	C/C	C/C	C/C	C/C	C/C	C/C	C/C	C/C	C/C	C/C	C/C	C/C	C/C	C/C	C/C	C/C	C/C	C/C	C/C	C/C	C/C	C/C	C/C	C/C	C/C	C/C
SNP112	A/A	G/G	A/A	A/A	A/A	A/A	A/A	A/A	A/A	A/A	A/A	A/A	A/A	A/A	A/A	A/A	A/A	A/A	A/A	A/A	A/A	A/A	A/A	A/A	A/A	A/A	A/A	A/A	A/A	A/A	A/A	A/A	A/A	A/A	A/A	A/A	A/A	A/A	A/A	A/A	A/A	A/A	A/A	A/A	A/A	A/A	A/A	A/A	A/A
SNP113	G/G	A/A	A/A	G/G	G/G	G/G	G/G	G/G	G/G	G/G	G/G	G/G	G/G	A/G	G/G	G/G	G/G	G/G	G/G	G/G	G/G	G/G	G/G	G/G	G/G	G/G	G/G	G/G	G/G	G/G	G/G	G/G	G/G	G/G	G/G	G/G	G/G	G/G	G/G	G/G	G/G	A/G	A/A	A/G	A/A	A/A	G/G	A/A	A/A
SNP114	A/A	G/G	G/G	A/A	A/A	G/G	G/G	A/A	A/A	A/A	G/G	G/G	G/G	A/A	G/G	G/G	A/A	G/G	G/G	G/G	G/G	A/A	G/G	G/G	G/G	G/G	A/A	A/A	A/G	G/G	A/A	A/A	A/A	A/A	A/A	A/A	A/A	A/A	A/A	A/A	A/A	A/A	A/A	A/G	G/G	G/G	A/A	A/A	A/A
SNP115	A/A	G/G	A/A	A/A	A/A	A/A	A/A	G/G	G/G	G/G	G/G	G/G	A/A	NA	G/G	A/A	G/G	A/A	A/A	G/G	A/A	A/A	A/A	A/A	A/A	A/A	A/A	A/A	A/G	A/A	A/A	G/G	G/G	A/A	G/G	G/G	A/A	G/G	G/G	G/G	G/G	A/A	A/A	A/G	A/A	A/G	G/G	G/G	A/A
SNP116	G/G	A/A	A/A	G/G	G/G	A/A	G/G	G/G	G/G	G/G	G/G	A/A	A/A	G/G	A/A	A/A	G/G	A/A	A/A	A/A	A/A	G/G	A/A	A/A	A/A	A/A	G/G	G/G	A/G	A/A	G/G	G/G	G/G	G/G	G/G	G/G	G/G	G/G	G/G	G/G	G/G	G/G	G/G	A/G	A/A	A/A	G/G	G/G	G/G
SNP117	G/G	G/G	G/G	G/G	G/G	G/G	G/G	G/G	G/G	G/G	G/G	G/G	G/G	G/G	G/G	G/G	G/G	G/G	G/G	G/G	G/G	G/G	G/G	G/G	G/G	G/G	G/G	G/G	G/G	G/G	G/G	G/G	G/G	G/G	G/G	G/G	G/G	G/G	G/G	G/G	G/G	G/G	G/G	G/G	G/G	G/G	G/G	G/G	G/G
SNP118	G/G	G/G	G/G	G/G	G/G	G/G	G/G	G/G	G/G	G/G	G/G	G/G	G/G	G/G	G/G	G/G	G/G	G/G	G/G	G/G	G/G	G/G	G/G	G/G	G/G	G/G	G/G	G/G	G/G	G/G	G/G	G/G	G/G	G/G	G/G	G/G	G/G	G/G	G/G	G/G	G/G	A/G	G/G	G/G	G/G	G/G	G/G	G/G	G/G
SNP119	G/G	G/G	G/G	G/G	G/G	A/A	G/G	G/G	G/G	G/G	G/G	G/G	G/G	A/G	A/A	G/G	G/G	G/G	A/A	G/G	G/G	G/G	A/A	A/A	G/G	G/G	A/A	G/G	A/G	G/G	G/G	G/G	G/G	G/G	G/G	G/G	G/G	G/G	G/G	G/G	G/G	G/G	G/G	G/G	G/G	A/G	G/G	G/G	G/G
SNP120	A/A	A/A	A/A	A/A	A/A	A/A	A/A	A/A	A/A	A/A	A/A	A/A	A/A	A/A	A/A	A/A	A/A	A/A	A/A	A/A	A/A	A/A	A/A	A/A	A/A	A/A	A/A	A/A	A/A	A/A	A/A	A/A	A/A	A/A	A/A	A/A	A/A	A/A	A/A	A/A	A/A	NA	A/A	A/A	A/A	A/A	A/A	A/A	A/A
SNP121	A/A	A/A	A/A	A/A	A/A	A/A	A/A	A/A	A/A	A/A	A/A	A/A	A/A	A/A	A/A	A/A	A/A	A/A	A/A	A/A	A/A	A/A	A/A	A/A	A/A	A/A	A/A	A/A	A/A	A/A	A/A	A/A	A/A	A/A	A/A	A/A	A/A	A/A	A/A	A/A	A/A	A/A	A/A	A/A	A/A	A/A	A/A	A/A	A/A
SNP122	C/C	C/C	C/C	C/C	C/C	C/C	C/C	C/C	C/C	C/C	C/C	C/C	C/C	C/C	C/C	C/C	C/C	C/C	C/C	C/C	C/C	C/C	C/C	C/C	C/C	C/C	C/C	C/C	C/C	C/C	C/C	C/C	C/C	C/C	C/C	C/C	C/C	C/C	C/C	C/C	C/C	C/C	C/C	C/C	C/C	C/C	C/C	C/C	C/C
SNP123	G/G	A/A	A/A	A/A	A/A	A/A	G/G	A/A	A/A	A/A	A/A	A/A	A/A	A/G	G/G	A/A	A/A	A/A	G/G	A/A	A/A	A/A	G/G	G/G	G/G	G/G	G/G	G/G	A/G	G/G	G/G	G/G	G/G	A/A	G/G	G/G	G/G	G/G	A/A	G/G	A/A	A/G	A/A	A/G	A/A	A/G	A/A	A/A	A/A
SNP124	C/C	C/C	C/C	C/C	C/C	C/C	C/C	C/C	C/C	A/A	C/C	C/C	C/C	NA	C/C	C/C	A/A	C/C	C/C	C/C	C/C	A/A	C/C	C/C	C/C	C/C	C/C	C/C	A/C	C/C	A/A	A/A	A/A	A/A	A/A	A/A	A/A	A/A	C/C	A/A	A/A	NA	C/C	A/C	C/C	C/C	C/C	A/A	C/C
SNP125	A/A	A/A	A/A	A/A	A/A	A/A	A/A	A/A	A/A	A/A	A/A	A/A	A/A	A/A	A/A	A/A	A/A	A/A	A/A	A/A	A/A	A/A	A/A	A/A	A/A	A/A	A/A	A/A	A/A	A/A	A/A	A/A	A/A	A/A	A/A	A/A	A/A	A/A	A/A	A/A	A/A	A/A	A/A	A/A	A/A	A/A	A/A	A/A	A/A
SNP126	A/A	A/A	A/A	A/A	A/A	A/A	A/A	A/A	A/A	A/A	A/A	A/A	A/A	A/A	A/A	A/A	A/A	A/A	A/A	A/A	A/A	A/A	A/A	A/A	A/A	A/A	A/A	A/A	A/A	A/A	A/A	A/A	A/A	A/A	A/A	A/A	A/A	A/A	A/A	A/A	A/A	A/A	A/A	A/A	A/A	A/A	A/A	A/A	A/A
SNP127	T/T	T/T	T/T	T/T	T/T	T/T	T/T	T/T	T/T	T/T	T/T	T/T	T/T	T/T	T/T	T/T	T/T	T/T	T/T	T/T	T/T	T/T	T/T	T/T	T/T	T/T	T/T	T/T	T/T	T/T	T/T	T/T	T/T	T/T	T/T	T/T	T/T	T/T	T/T	T/T	T/T	A/T	T/T	T/T	T/T	T/T	T/T	T/T	T/T
SNP128	G/G	G/G	G/G	G/G	G/G	G/G	G/G	G/G	G/G	G/G	G/G	G/G	G/G	G/G	G/G	G/G	G/G	G/G	G/G	G/G	G/G	G/G	G/G	G/G	G/G	G/G	G/G	G/G	G/G	G/G	G/G	G/G	G/G	G/G	G/G	G/G	G/G	G/G	G/G	G/G	G/G	C/G	G/G	G/G	G/G	G/G	G/G	G/G	G/G
SNP129	A/A	T/T	T/T	A/A	A/A	T/T	T/T	T/T	T/T	A/A	A/A	A/A	A/A	A/T	T/T	A/A	A/A	A/A	T/T	A/A	A/A	T/T	T/T	T/T	T/T	T/T	T/T	T/T	A/T	T/T	A/A	A/A	T/T	A/A	T/T	T/T	T/T	A/A	T/T	T/T	A/A	A/T	A/A	A/A	A/A	T/T	A/A	A/A	A/A
SNP130	A/A	A/A	A/A	A/A	A/A	G/G	G/G	A/A	G/G	A/A	G/G	G/G	A/A	A/A	G/G	G/G	A/A	G/G	G/G	A/A	A/A	G/G	G/G	G/G	G/G	G/G	G/G	G/G	A/G	G/G	A/A	G/G	G/G	A/A	G/G	A/A	G/G	A/A	G/G	G/G	A/A	A/G	G/G	A/G	G/G	G/G	A/A	A/A	A/A
SNP131	G/G	G/G	G/G	A/A	G/G	G/G	G/G	G/G	G/G	G/G	A/A	A/A	G/G	NA	A/A	G/G	A/A	A/A	G/G	A/A	G/G	G/G	A/A	A/A	A/A	A/A	A/A	A/A	A/G	A/A	G/G	A/A	G/G	G/G	G/G	G/G	G/G	G/G	A/A	A/A	A/A	G/G	G/G	A/A	G/G	A/G	G/G	G/G	G/G
SNP132	A/A	A/A	A/A	A/A	A/A	A/A	A/A	A/A	A/A	A/A	A/A	A/A	A/A	A/A	A/A	A/A	A/A	A/A	A/A	A/A	A/A	A/A	A/A	A/A	A/A	A/A	A/A	A/A	A/A	A/A	A/A	A/A	A/A	A/A	A/A	A/A	A/A	A/A	A/A	A/A	A/A	A/G	A/A	A/A	A/A	A/A	A/A	A/A	A/A
SNP133	A/A	C/C	A/A	A/A	C/C	A/A	C/C	A/A	C/C	C/C	A/A	C/C	A/A	A/C	A/A	C/C	A/A	A/A	C/C	C/C	C/C	C/C	C/C	C/C	C/C	C/C	C/C	C/C	C/C	C/C	C/C	C/C	C/C	C/C	C/C	C/C	C/C	C/C	C/C	C/C	C/C	A/C	A/A	A/C	A/A	NA	A/A	C/C	A/A
SNP134	C/C	G/G	G/G	G/G	G/G	G/G	G/G	G/G	G/G	G/G	G/G	G/G	G/G	G/G	G/G	G/G	G/G	G/G	G/G	G/G	G/G	G/G	G/G	G/G	G/G	G/G	G/G	G/G	G/G	G/G	G/G	G/G	G/G	G/G	G/G	G/G	G/G	G/G	G/G	G/G	G/G	G/G	G/G	G/G	G/G	G/G	G/G	G/G	G/G
SNP135	G/G	G/G	G/G	A/A	A/A	G/G	G/G	A/A	A/A	A/A	G/G	A/A	A/A	A/G	G/G	G/G	A/A	G/G	G/G	A/A	A/A	G/G	G/G	G/G	G/G	G/G	G/G	G/G	A/G	G/G	A/A	G/G	G/G	A/A	G/G	G/G	G/G	G/G	G/G	G/G	A/A	G/G	G/G	A/G	G/G	G/G	A/A	A/A	A/A
SNP136	G/G	A/A	A/A	G/G	G/G	A/A	A/A	G/G	A/A	G/G	G/G	A/A	A/A	NA	A/A	A/A	A/A	A/A	A/A	A/A	G/G	A/A	A/A	A/A	A/A	A/A	A/A	A/A	A/G	A/A	A/A	G/G	A/A	G/G	G/G	G/G	G/G	A/A	A/A	G/G	A/A	A/G	A/A	A/G	A/A	A/A	G/G	G/G	G/G
SNP137	A/A	A/A	A/A	A/A	A/A	A/A	A/A	A/A	A/A	A/A	A/A	A/A	A/A	A/A	A/A	A/A	A/A	A/A	A/A	A/A	A/A	A/A	A/A	A/A	A/A	A/A	A/A	A/A	A/A	A/A	A/A	A/A	A/A	A/A	A/A	A/A	A/A	A/A	A/A	A/A	A/A	A/A	A/A	A/A	A/A	A/A	A/A	A/A	A/A
SNP138	A/A	G/G	G/G	A/A	A/A	A/A	G/G	G/G	G/G	A/A	A/A	A/A	G/G	A/G	A/A	A/A	G/G	A/A	G/G	A/A	G/G	G/G	G/G	G/G	G/G	G/G	G/G	G/G	A/G	G/G	G/G	A/A	A/A	G/G	A/A	A/A	A/A	A/A	A/A	G/G	A/A	A/G	G/G	A/G	G/G	G/G	A/A	G/G	A/A
SNP139	A/A	G/G	A/A	A/A	A/A	G/G	A/A	A/A	A/A	A/A	A/A	A/A	A/A	A/A	A/A	A/A	A/A	A/A	A/A	A/A	A/A	A/A	A/A	A/A	A/A	A/A	A/A	A/A	A/A	A/A	A/A	A/A	A/A	A/A	A/A	A/A	A/A	A/A	A/A	A/A	A/A	A/A	A/A	A/A	A/A	A/A	A/A	A/A	A/A
SNP140	G/G	G/G	A/A	A/A	G/G	A/A	G/G	A/A	A/A	G/G	G/G	G/G	G/G	G/G	G/G	G/G	G/G	G/G	G/G	G/G	G/G	G/G	G/G	G/G	G/G	G/G	G/G	G/G	G/G	G/G	G/G	G/G	G/G	G/G	G/G	G/G	G/G	G/G	G/G	G/G	G/G	G/G	G/G	G/G	G/G	G/G	G/G	G/G	G/G
SNP141	A/A	A/A	A/A	A/A	A/A	A/A	A/A	A/A	G/G	A/A	A/A	A/A	A/A	A/A	A/A	A/A	A/A	A/A	A/A	A/A	A/A	A/A	A/A	A/A	A/A	A/A	A/A	A/A	A/A	A/A	A/A	A/A	A/A	A/A	A/A	A/A	A/A	A/A	A/A	A/A	A/A	A/A	A/A	A/A	A/A	A/A	A/A	A/A	A/A
SNP142	G/G	NA	A/A	A/A	A/A	A/A	A/A	A/A	A/A	A/A	A/A	A/A	A/A	NA	A/A	A/A	A/A	A/A	A/A	A/A	A/A	A/A	A/A	A/A	A/A	A/A	A/A	A/A	A/A	A/A	A/A	A/A	A/A	A/A	A/A	A/A	A/A	A/A	A/A	A/A	A/A	A/A	G/G	A/A	A/A	A/G	G/G	G/G	A/A
SNP143	G/G	NA	G/G	G/G	A/A	G/G	G/G	G/G	G/G	A/A	G/G	G/G	G/G	G/G	A/A	G/G	G/G	G/G	G/G	G/G	G/G	G/G	G/G	G/G	G/G	G/G	G/G	G/G	A/G	G/G	G/G	G/G	G/G	A/A	A/A	A/A	A/A	G/G	G/G	G/G	G/G	G/G	G/G	G/G	G/G	A/G	G/G	G/G	A/A
SNP144	A/A	A/A	A/A	A/A	A/A	A/A	A/A	A/A	A/A	A/A	A/A	A/A	A/A	A/A	A/A	A/A	A/A	A/A	A/A	A/A	A/A	A/A	A/A	A/A	A/A	A/A	A/A	A/A	A/A	A/A	A/A	A/A	A/A	A/A	A/A	A/A	A/A	A/A	A/A	A/A	A/A	A/C	A/A	A/A	A/A	A/A	A/A	A/A	A/A
SNP145	G/G	G/G	G/G	G/G	G/G	G/G	G/G	G/G	A/A	G/G	A/A	A/A	G/G	G/G	A/A	G/G	A/A	A/A	A/A	G/G	A/A	A/A	A/A	A/A	A/A	A/A	A/A	A/A	A/G	A/A	A/A	A/A	A/A	A/A	A/A	A/A	A/A	G/G	A/A	G/G	A/A	A/G	G/G	A/A	A/A	A/A	G/G	G/G	G/G
SNP146	A/A	A/A	A/A	A/A	A/A	C/C	A/A	A/A	A/A	A/A	A/A	A/A	A/A	A/A	A/A	A/A	A/A	A/A	A/A	A/A	A/A	A/A	A/A	A/A	A/A	A/A	A/A	A/A	A/A	A/A	A/A	A/A	A/A	A/A	A/A	A/A	A/A	A/A	A/A	A/A	A/A	A/C	A/A	A/A	A/A	A/A	A/A	A/A	A/A
SNP147	A/A	G/G	G/G	A/A	A/A	A/A	A/A	A/A	A/A	A/A	A/A	A/A	A/A	A/A	A/A	A/A	A/A	A/A	A/A	A/A	A/A	A/A	A/A	A/A	A/A	A/A	A/A	A/A	A/A	A/A	A/A	A/A	A/A	A/A	A/A	A/A	A/A	A/A	A/A	A/A	A/A	A/A	A/A	A/A	A/A	A/G	A/A	A/A	A/A
SNP148	G/G	G/G	G/G	G/G	G/G	G/G	G/G	G/G	G/G	G/G	G/G	G/G	G/G	G/G	G/G	G/G	G/G	G/G	G/G	G/G	G/G	G/G	G/G	G/G	G/G	G/G	G/G	G/G	G/G	G/G	G/G	G/G	G/G	G/G	G/G	G/G	G/G	G/G	G/G	G/G	G/G	A/G	G/G	G/G	G/G	G/G	G/G	G/G	G/G
SNP149	A/A	G/G	G/G	A/A	A/A	A/A	G/G	G/G	G/G	G/G	G/G	G/G	G/G	NA	G/G	G/G	G/G	G/G	G/G	G/G	G/G	G/G	G/G	G/G	G/G	G/G	G/G	G/G	G/G	G/G	G/G	G/G	G/G	G/G	G/G	G/G	G/G	G/G	G/G	G/G	G/G	A/G	G/G	G/G	G/G	G/G	G/G	G/G	A/A
SNP150	G/G	A/A	G/G	G/G	A/A	G/G	A/A	G/G	G/G	A/A	A/A	A/A	A/A	A/A	A/A	A/A	A/A	A/A	A/A	A/A	A/A	A/A	A/A	A/A	A/A	A/A	A/A	A/A	A/A	A/A	A/A	A/A	A/A	A/A	A/A	A/A	A/A	A/A	A/A	A/A	A/A	NA	A/A	A/A	A/A	A/A	A/A	A/A	A/A
SNP151	A/A	G/G	G/G	A/A	A/A	G/G	G/G	A/A	A/A	A/A	G/G	G/G	G/G	A/A	G/G	G/G	A/A	G/G	G/G	G/G	G/G	A/A	G/G	G/G	G/G	G/G	A/A	A/A	A/G	G/G	A/A	A/A	A/A	A/A	A/A	A/A	A/A	A/A	A/A	A/A	A/A	A/G	A/A	A/G	G/G	G/G	A/A	A/A	A/A
SNP152	A/A	A/A	C/C	A/A	A/A	A/A	A/A	A/A	A/A	A/A	A/A	A/A	A/A	A/A	A/A	A/A	A/A	A/A	A/A	A/A	A/A	A/A	A/A	A/A	A/A	A/A	A/A	A/A	A/A	A/A	A/A	A/A	A/A	A/A	A/A	A/A	A/A	A/A	A/A	A/A	A/A	A/C	A/A	A/A	A/A	A/A	A/A	A/A	A/A
SNP153	G/G	G/G	G/G	G/G	G/G	G/G	G/G	G/G	G/G	G/G	G/G	G/G	G/G	G/G	G/G	G/G	G/G	G/G	G/G	G/G	G/G	G/G	G/G	G/G	G/G	G/G	G/G	G/G	G/G	G/G	G/G	G/G	G/G	G/G	G/G	G/G	G/G	G/G	G/G	G/G	G/G	G/G	G/G	G/G	G/G	G/G	G/G	G/G	G/G
SNP154	A/A	G/G	A/A	G/G	G/G	G/G	A/A	A/A	G/G	G/G	A/A	A/A	G/G	G/G	A/A	A/A	A/A	G/G	G/G	G/G	A/A	A/A	A/A	A/A	A/A	A/A	A/A	A/A	A/G	A/A	G/G	G/G	A/A	A/A	A/A	G/G	A/A	G/G	A/A	G/G	G/G	A/G	G/G	G/G	A/A	A/G	G/G	G/G	G/G
SNP155	G/G	A/A	A/A	A/A	G/G	A/A	A/A	A/A	A/A	G/G	A/A	G/G	A/A	A/G	G/G	A/A	G/G	A/A	A/A	A/A	A/A	A/A	A/A	A/A	A/A	A/A	A/A	A/A	A/G	A/A	A/A	A/A	A/A	G/G	G/G	G/G	G/G	A/A	A/A	A/A	A/A	A/A	G/G	A/A	A/A	A/A	G/G	G/G	G/G
SNP156	A/A	G/G	G/G	G/G	G/G	G/G	G/G	G/G	G/G	G/G	G/G	G/G	G/G	NA	G/G	G/G	G/G	G/G	G/G	G/G	G/G	G/G	G/G	A/A	A/A	G/G	G/G	A/A	A/G	G/G	A/A	A/A	A/A	G/G	G/G	G/G	G/G	A/A	A/A	A/A	A/A	G/G	A/A	A/G	A/A	G/G	A/A	A/A	G/G
SNP157	A/A	A/A	A/A	A/A	A/A	A/A	A/A	G/G	G/G	A/A	A/A	A/A	A/A	A/A	A/A	A/A	A/A	A/A	A/A	A/A	A/A	A/A	A/A	A/A	A/A	A/A	A/A	A/A	A/A	A/A	A/A	A/A	A/A	A/A	A/A	A/A	A/A	A/A	A/A	A/A	A/A	A/G	A/A	A/A	A/A	A/A	A/A	A/A	A/A
SNP158	G/G	G/G	C/C	G/G	G/G	G/G	G/G	C/C	G/G	G/G	G/G	G/G	G/G	G/G	G/G	G/G	G/G	G/G	G/G	G/G	G/G	G/G	G/G	G/G	G/G	G/G	G/G	G/G	G/G	G/G	G/G	G/G	G/G	G/G	G/G	G/G	G/G	G/G	G/G	G/G	G/G	NA	G/G	G/G	G/G	G/G	G/G	G/G	G/G
SNP159	C/C	A/A	A/A	C/C	C/C	C/C	A/A	A/A	A/A	C/C	C/C	C/C	A/A	A/C	C/C	C/C	A/A	C/C	A/A	C/C	A/A	A/A	A/A	A/A	A/A	A/A	A/A	A/A	A/C	A/A	A/A	C/C	C/C	A/A	C/C	C/C	C/C	C/C	C/C	A/A	C/C	NA	A/A	A/C	A/A	A/A	C/C	A/A	C/C
SNP160	G/G	G/G	G/G	G/G	G/G	G/G	G/G	G/G	G/G	G/G	G/G	G/G	G/G	G/G	G/G	G/G	G/G	G/G	G/G	G/G	G/G	G/G	G/G	G/G	G/G	G/G	G/G	G/G	G/G	G/G	G/G	G/G	G/G	G/G	G/G	G/G	G/G	G/G	G/G	G/G	G/G	A/G	G/G	G/G	G/G	G/G	G/G	G/G	G/G
SNP161	A/A	A/A	A/A	A/A	A/A	A/A	A/A	A/A	A/A	A/A	A/A	A/A	A/A	A/A	A/A	A/A	A/A	A/A	A/A	A/A	A/A	A/A	A/A	A/A	A/A	A/A	A/A	A/A	A/A	A/A	A/A	A/A	A/A	A/A	A/A	A/A	A/A	A/A	A/A	A/A	A/A	A/G	A/A	A/A	A/A	A/A	A/A	A/A	A/A
SNP162	A/A	A/A	C/C	C/C	C/C	C/C	C/C	C/C	C/C	C/C	C/C	C/C	C/C	NA	C/C	C/C	C/C	C/C	C/C	C/C	C/C	C/C	C/C	C/C	C/C	C/C	C/C	C/C	C/C	C/C	C/C	C/C	C/C	C/C	C/C	C/C	C/C	C/C	C/C	C/C	C/C	A/C	A/A	C/C	C/C	A/C	A/A	A/A	C/C
SNP163	G/G	A/A	A/A	G/G	G/G	A/A	A/A	G/G	A/A	A/A	A/A	A/A	A/A	NA	A/A	A/A	A/A	A/A	A/A	A/A	A/A	A/A	A/A	A/A	A/A	A/A	A/A	A/A	A/A	A/A	A/A	A/A	A/A	A/A	A/A	A/A	A/A	A/A	A/A	A/A	A/A	A/G	A/A	A/G	G/G	A/A	G/G	G/G	A/A
SNP164	G/G	A/A	A/A	A/A	G/G	G/G	G/G	G/G	G/G	G/G	G/G	G/G	G/G	G/G	G/G	G/G	G/G	G/G	G/G	G/G	G/G	G/G	G/G	G/G	G/G	G/G	G/G	G/G	G/G	G/G	G/G	G/G	G/G	G/G	G/G	G/G	G/G	G/G	G/G	G/G	G/G	G/G	G/G	G/G	G/G	G/G	G/G	G/G	G/G
SNP165	G/G	G/G	G/G	G/G	G/G	G/G	G/G	G/G	A/A	G/G	G/G	G/G	G/G	G/G	G/G	G/G	G/G	G/G	G/G	G/G	G/G	G/G	G/G	G/G	G/G	G/G	G/G	G/G	G/G	G/G	G/G	G/G	G/G	G/G	G/G	G/G	G/G	G/G	G/G	G/G	G/G	G/G	G/G	G/G	G/G	G/G	G/G	G/G	G/G
SNP166	A/A	A/A	A/A	A/A	A/A	A/A	A/A	A/A	A/A	A/A	A/A	A/A	A/A	A/A	A/A	A/A	A/A	A/A	A/A	A/A	A/A	A/A	A/A	A/A	A/A	A/A	A/A	A/A	A/A	A/A	A/A	A/A	A/A	A/A	A/A	A/A	A/A	A/A	A/A	A/A	A/A	A/A	A/A	A/A	A/A	A/A	A/A	A/A	A/A
SNP167	A/A	T/T	T/T	T/T	T/T	T/T	T/T	T/T	T/T	T/T	T/T	T/T	T/T	T/T	T/T	T/T	T/T	T/T	T/T	T/T	T/T	T/T	T/T	T/T	T/T	T/T	T/T	T/T	T/T	T/T	T/T	T/T	T/T	T/T	T/T	T/T	T/T	T/T	T/T	T/T	T/T	T/T	A/A	T/T	T/T	T/T	A/A	A/A	T/T
SNP168	A/A	A/A	A/A	G/G	A/A	A/A	G/G	G/G	G/G	A/A	G/G	A/A	G/G	A/A	A/A	A/A	A/A	A/A	G/G	G/G	G/G	G/G	G/G	G/G	G/G	G/G	G/G	G/G	A/G	G/G	G/G	G/G	G/G	G/G	A/A	A/A	A/A	G/G	G/G	G/G	A/A	A/G	A/A	A/A	A/A	A/A	A/A	A/A	A/A
SNP169	C/C	C/C	C/C	C/C	C/C	C/C	C/C	C/C	G/G	C/C	C/C	C/C	C/C	C/C	C/C	C/C	C/C	C/C	C/C	C/C	C/C	C/C	C/C	C/C	C/C	C/C	C/C	C/C	C/C	C/C	C/C	C/C	C/C	C/C	C/C	C/C	C/C	C/C	C/C	C/C	C/C	C/G	C/C	C/C	C/C	C/C	C/C	C/C	C/C
SNP170	A/A	A/A	A/A	A/A	A/A	A/A	A/A	A/A	A/A	A/A	A/A	A/A	A/A	A/A	A/A	A/A	A/A	A/A	A/A	A/A	A/A	A/A	A/A	A/A	A/A	A/A	A/A	A/A	A/A	A/A	A/A	A/A	A/A	A/A	A/A	A/A	A/A	A/A	A/A	A/A	A/A	NA	A/A	A/A	A/A	A/A	A/A	A/A	A/A
SNP171	G/G	G/G	G/G	G/G	G/G	G/G	G/G	G/G	A/A	G/G	G/G	G/G	G/G	G/G	G/G	G/G	G/G	G/G	G/G	G/G	G/G	G/G	G/G	G/G	G/G	G/G	G/G	G/G	G/G	G/G	G/G	G/G	G/G	G/G	G/G	G/G	G/G	G/G	G/G	G/G	G/G	A/G	G/G	G/G	G/G	G/G	G/G	G/G	G/G
SNP172	A/A	A/A	G/G	A/A	A/A	A/A	A/A	A/A	A/A	A/A	A/A	A/A	A/A	A/A	A/A	A/A	A/A	A/A	A/A	A/A	A/A	A/A	A/A	A/A	A/A	A/A	A/A	A/A	A/A	A/A	A/A	A/A	A/A	A/A	A/A	A/A	A/A	A/A	A/A	A/A	A/A	A/A	A/A	A/A	A/A	A/A	A/A	A/A	A/A
SNP173	G/G	C/C	C/C	G/G	C/C	C/C	C/C	C/C	C/C	G/G	G/G	G/G	G/G	NA	G/G	C/C	G/G	G/G	C/C	G/G	G/G	C/C	C/C	C/C	C/C	C/C	C/C	C/C	C/G	C/C	C/C	G/G	C/C	C/C	G/G	C/C	G/G	C/C	G/G	C/C	C/C	NA	C/C	C/C	G/G	NA	G/G	G/G	G/G
SNP174	C/C	C/C	C/C	C/C	C/C	C/C	C/C	C/C	C/C	C/C	C/C	C/C	C/C	C/C	C/C	C/C	C/C	C/C	C/C	C/C	C/C	C/C	C/C	C/C	C/C	C/C	C/C	C/C	C/C	C/C	C/C	C/C	C/C	C/C	C/C	C/C	C/C	C/C	C/C	C/C	C/C	C/C	C/C	C/C	C/C	C/C	C/C	C/C	C/C
SNP175	A/A	A/A	A/A	A/A	A/A	A/A	A/A	A/A	A/A	A/A	A/A	A/A	A/A	A/A	A/A	A/A	A/A	A/A	A/A	A/A	A/A	A/A	A/A	A/A	A/A	A/A	A/A	A/A	A/A	A/A	A/A	A/A	A/A	A/A	A/A	A/A	A/A	A/A	A/A	A/A	A/A	A/A	A/A	A/A	A/A	A/A	A/A	A/A	A/A
SNP176	G/G	A/A	G/G	A/A	A/A	G/G	A/A	A/A	G/G	A/A	A/A	A/A	A/A	A/A	A/A	A/A	A/A	A/A	A/A	A/A	A/A	A/A	A/A	A/A	A/A	A/A	A/A	A/A	A/A	A/A	A/A	A/A	A/A	A/A	A/A	A/A	A/A	A/A	A/A	A/A	A/A	NA	A/A	A/A	A/A	A/A	A/A	A/A	A/A
SNP177	G/G	A/A	A/A	A/A	A/A	A/A	A/A	A/A	A/A	A/A	A/A	A/A	A/A	A/G	A/A	A/A	A/A	A/A	A/A	A/A	A/A	A/A	A/A	A/A	A/A	A/A	A/A	A/A	A/A	A/A	A/A	A/A	A/A	A/A	A/A	A/A	A/A	A/A	A/A	A/A	A/A	A/A	G/G	A/A	A/A	A/A	G/G	G/G	A/A
SNP178	A/A	A/A	G/G	A/A	A/A	A/A	A/A	A/A	G/G	A/A	A/A	A/A	A/A	A/A	A/A	A/A	A/A	A/A	A/A	A/A	A/A	A/A	A/A	A/A	A/A	A/A	A/A	A/A	A/A	A/A	A/A	A/A	A/A	A/A	A/A	A/A	A/A	A/A	A/A	A/A	A/A	A/A	A/A	A/A	A/A	A/A	A/A	A/A	A/A
SNP179	G/G	A/A	A/A	G/G	G/G	A/A	G/G	G/G	G/G	A/A	A/A	A/A	A/A	NA	A/A	A/A	A/A	A/A	A/A	A/A	A/A	A/A	A/A	A/A	A/A	A/A	G/G	G/G	A/A	A/A	A/A	A/A	G/G	A/A	A/A	G/G	A/A	A/A	A/A	A/A	G/G	A/A	G/G	A/G	A/A	A/A	G/G	A/A	G/G
SNP180	C/C	C/C	G/G	G/G	G/G	G/G	C/C	C/C	C/C	C/C	G/G	C/C	G/G	G/G	G/G	G/G	G/G	G/G	G/G	G/G	C/C	C/C	C/C	C/C	G/G	C/C	G/G	C/C	C/C	G/G	C/C	C/C	C/C	C/C	C/C	C/C	C/C	C/C	C/C	C/C	C/C	C/C	G/G	C/G	G/G	C/G	C/C	G/G	G/G
SNP181	A/A	NA	C/C	C/C	A/A	C/C	C/C	C/C	C/C	C/C	A/A	C/C	A/A	A/C	A/A	A/A	A/A	A/A	A/A	C/C	A/A	A/A	A/A	A/A	A/A	A/A	A/A	A/A	NA	A/A	C/C	C/C	A/A	A/A	A/A	A/A	A/A	A/A	C/C	A/A	A/A	C/C	A/A	A/A	A/A	A/A	A/A	C/C	C/C
SNP182	G/G	NA	A/A	A/A	G/G	A/A	A/A	A/A	A/A	A/A	G/G	A/A	G/G	A/G	G/G	G/G	G/G	G/G	G/G	A/A	G/G	G/G	G/G	G/G	G/G	G/G	G/G	G/G	NA	G/G	A/A	A/A	G/G	G/G	G/G	G/G	G/G	G/G	A/A	G/G	G/G	NA	G/G	G/G	G/G	G/G	G/G	A/A	A/A
SNP183	G/G	A/A	A/A	G/G	G/G	A/A	A/A	G/G	G/G	G/G	A/A	A/A	A/A	G/G	A/A	A/A	G/G	A/A	A/A	A/A	A/A	G/G	A/A	A/A	A/A	A/A	G/G	G/G	A/G	A/A	G/G	G/G	G/G	G/G	G/G	G/G	G/G	G/G	G/G	G/G	G/G	A/G	G/G	A/G	A/A	A/A	G/G	G/G	G/G
SNP184	G/G	A/A	A/A	A/A	A/A	A/A	A/A	G/G	A/A	A/A	A/A	A/A	A/A	A/A	A/A	A/A	A/A	A/A	A/A	A/A	A/A	A/A	A/A	A/A	A/A	A/A	A/A	A/A	A/A	A/A	A/A	A/A	A/A	A/A	A/A	A/A	A/A	A/A	A/A	A/A	A/A	A/A	A/A	A/A	A/A	A/A	A/A	A/A	A/A
SNP185	G/G	G/G	G/G	G/G	G/G	G/G	A/A	G/G	A/A	A/A	A/A	A/A	A/A	A/G	A/A	A/A	A/A	A/A	A/A	A/A	A/A	A/A	A/A	A/A	A/A	A/A	A/A	A/A	A/A	A/A	A/A	A/A	A/A	A/A	A/A	A/A	A/A	A/A	A/A	A/A	A/A	A/A	A/A	A/G	G/G	A/A	G/G	G/G	A/A
SNP186	NA	NA	NA	A/A	A/A	NA	A/A	NA	G/G	A/A	A/A	A/A	A/A	A/A	A/A	A/A	A/A	A/A	A/A	A/A	A/A	A/A	A/A	A/A	A/A	A/A	A/A	A/A	A/A	A/A	A/A	A/A	A/A	A/A	A/A	A/A	A/A	A/A	A/A	A/A	A/A	A/A	A/A	A/A	A/A	A/A	A/A	A/A	A/A
SNP187	G/G	A/A	A/A	G/G	G/G	A/A	G/G	A/A	G/G	G/G	G/G	G/G	G/G	G/G	G/G	G/G	G/G	G/G	G/G	G/G	G/G	G/G	G/G	G/G	G/G	G/G	G/G	G/G	G/G	G/G	G/G	G/G	G/G	G/G	G/G	G/G	G/G	G/G	G/G	G/G	G/G	G/G	G/G	G/G	G/G	G/G	G/G	G/G	G/G
SNP188	A/A	G/G	G/G	A/A	A/A	A/A	G/G	G/G	G/G	G/G	G/G	G/G	G/G	A/G	G/G	G/G	G/G	G/G	G/G	G/G	G/G	G/G	G/G	G/G	G/G	G/G	G/G	G/G	G/G	G/G	G/G	G/G	G/G	G/G	G/G	G/G	G/G	G/G	G/G	G/G	G/G	G/G	A/A	A/G	A/A	G/G	A/A	G/G	A/A
SNP189	G/G	G/G	G/G	G/G	G/G	G/G	G/G	G/G	G/G	G/G	G/G	G/G	G/G	G/G	G/G	G/G	G/G	G/G	G/G	G/G	G/G	G/G	G/G	G/G	G/G	G/G	G/G	G/G	G/G	G/G	G/G	G/G	G/G	G/G	G/G	G/G	G/G	G/G	G/G	G/G	G/G	G/G	G/G	G/G	G/G	G/G	G/G	G/G	G/G
SNP190	A/A	A/A	A/A	A/A	A/A	A/A	A/A	A/A	A/A	A/A	A/A	A/A	A/A	A/A	A/A	A/A	A/A	A/A	A/A	A/A	A/A	A/A	A/A	A/A	A/A	A/A	A/A	A/A	A/A	A/A	A/A	A/A	A/A	A/A	A/A	A/A	A/A	A/A	A/A	A/A	A/A	A/A	A/A	A/A	A/A	A/A	A/A	A/A	A/A
SNP191	C/C	A/A	A/A	A/A	A/A	A/A	A/A	A/A	A/A	A/A	A/A	A/A	A/A	A/A	A/A	A/A	A/A	A/A	A/A	A/A	A/A	A/A	A/A	A/A	A/A	A/A	A/A	A/A	A/A	A/A	A/A	A/A	A/A	A/A	A/A	A/A	A/A	A/A	A/A	A/A	A/A	A/C	A/A	A/A	A/A	A/A	A/A	A/A	A/A
SNP192	G/G	A/A	A/A	G/G	G/G	A/A	G/G	G/G	G/G	A/A	A/A	A/A	A/A	NA	A/A	A/A	A/A	A/A	A/A	A/A	A/A	A/A	A/A	A/A	A/A	A/A	G/G	G/G	A/A	A/A	A/A	A/A	G/G	A/A	A/A	G/G	A/A	A/A	A/A	A/A	G/G	A/A	G/G	A/G	A/A	A/A	G/G	A/A	G/G
SNP193	C/C	C/C	C/C	C/C	C/C	C/C	C/C	C/C	C/C	C/C	C/C	C/C	C/C	C/C	C/C	C/C	C/C	C/C	C/C	C/C	C/C	C/C	C/C	C/C	C/C	C/C	C/C	C/C	C/C	C/C	C/C	C/C	C/C	C/C	C/C	C/C	C/C	C/C	C/C	C/C	C/C	C/G	C/C	C/C	C/C	C/C	C/C	C/C	C/C
SNP194	A/A	G/G	A/A	G/G	G/G	G/G	G/G	G/G	G/G	G/G	G/G	G/G	G/G	G/G	G/G	G/G	G/G	G/G	G/G	G/G	G/G	G/G	G/G	G/G	G/G	G/G	G/G	G/G	G/G	G/G	G/G	G/G	G/G	G/G	G/G	G/G	G/G	G/G	G/G	G/G	G/G	G/G	G/G	G/G	G/G	G/G	G/G	G/G	G/G
SNP195	NA	G/G	G/G	NA	NA	A/A	G/G	NA	G/G	NA	G/G	G/G	G/G	NA	A/A	G/G	G/G	G/G	A/A	G/G	G/G	G/G	A/A	A/A	G/G	G/G	A/A	G/G	NA	G/G	G/G	G/G	G/G	G/G	G/G	G/G	G/G	G/G	G/G	G/G	G/G	G/G	G/G	G/G	G/G	NA	G/G	G/G	G/G
SNP196	NA	C/C	NA	A/A	A/A	C/C	C/C	C/C	C/C	C/C	C/C	C/C	C/C	C/C	C/C	C/C	C/C	C/C	C/C	C/C	C/C	C/C	C/C	C/C	C/C	C/C	C/C	C/C	C/C	C/C	C/C	C/C	C/C	C/C	C/C	C/C	C/C	C/C	C/C	C/C	C/C	C/C	C/C	C/C	A/C	A/C	C/C	NA	A/C
SNP197	G/G	G/G	G/G	G/G	G/G	G/G	G/G	G/G	G/G	G/G	G/G	G/G	G/G	G/G	G/G	G/G	G/G	G/G	G/G	G/G	G/G	G/G	G/G	G/G	G/G	G/G	G/G	G/G	G/G	G/G	G/G	G/G	G/G	G/G	G/G	G/G	G/G	G/G	G/G	G/G	G/G	G/G	G/G	G/G	G/G	G/G	G/G	G/G	G/G
SNP198	G/G	G/G	G/G	G/G	G/G	G/G	G/G	G/G	A/A	G/G	G/G	G/G	G/G	G/G	A/A	A/A	G/G	A/A	A/A	A/A	A/A	A/A	A/A	A/A	A/A	A/A	A/A	A/A	A/G	A/A	A/A	A/A	A/A	A/A	A/A	G/G	A/A	G/G	A/A	G/G	A/A	A/G	G/G	A/A	A/A	A/A	G/G	G/G	G/G
SNP199	G/G	G/G	G/G	G/G	G/G	G/G	G/G	G/G	G/G	G/G	G/G	G/G	G/G	G/G	G/G	G/G	G/G	G/G	G/G	G/G	G/G	G/G	G/G	G/G	G/G	G/G	G/G	G/G	G/G	G/G	G/G	G/G	G/G	G/G	G/G	G/G	G/G	G/G	G/G	G/G	G/G	G/G	G/G	G/G	G/G	G/G	G/G	G/G	G/G
SNP200	A/A	A/A	A/A	A/A	A/A	A/A	A/A	G/G	A/A	A/A	A/A	A/A	A/A	A/A	A/A	A/A	A/A	A/A	A/A	A/A	A/A	A/A	A/A	A/A	A/A	A/A	A/A	A/A	A/A	A/A	A/A	A/A	A/A	A/A	A/A	A/A	A/A	A/A	A/A	A/A	A/A	A/A	A/A	A/A	A/A	A/A	A/A	A/A	A/A
SNP201	A/A	A/A	A/A	A/A	A/A	A/A	A/A	A/A	A/A	A/A	A/A	A/A	A/A	A/A	A/A	A/A	A/A	A/A	A/A	A/A	A/A	A/A	A/A	A/A	A/A	A/A	A/A	A/A	A/A	A/A	A/A	A/A	A/A	A/A	A/A	A/A	A/A	A/A	A/A	A/A	A/A	A/A	A/A	A/A	A/A	A/A	A/A	A/A	A/A
SNP202	A/A	A/A	A/A	A/A	A/A	C/C	C/C	A/A	A/A	A/A	C/C	C/C	A/A	A/A	C/C	C/C	A/A	C/C	C/C	A/A	A/A	C/C	C/C	C/C	C/C	C/C	C/C	C/C	NA	C/C	A/A	C/C	C/C	A/A	C/C	A/A	C/C	A/A	C/C	C/C	A/A	NA	C/C	A/C	C/C	C/C	A/A	A/A	A/A
SNP203	A/A	A/A	G/G	A/A	A/A	A/A	A/A	G/G	A/A	A/A	A/A	G/G	A/A	A/A	G/G	A/A	G/G	G/G	G/G	G/G	G/G	A/A	G/G	G/G	G/G	G/G	G/G	G/G	A/G	G/G	A/A	G/G	A/A	A/A	A/A	G/G	G/G	A/A	A/A	A/A	G/G	A/A	A/A	A/G	G/G	A/G	A/A	A/A	A/A
SNP204	A/A	A/A	G/G	G/G	A/A	G/G	G/G	G/G	G/G	A/A	G/G	A/A	G/G	NA	A/A	G/G	A/A	G/G	G/G	G/G	G/G	G/G	G/G	G/G	G/G	G/G	G/G	G/G	A/G	G/G	G/G	G/G	G/G	A/A	A/A	A/A	A/A	G/G	G/G	G/G	G/G	A/G	A/A	G/G	G/G	NA	A/A	A/A	A/A
SNP205	A/A	A/A	A/A	A/A	A/A	A/A	A/A	A/A	G/G	A/A	A/A	A/A	A/A	A/A	A/A	A/A	A/A	A/A	A/A	A/A	A/A	A/A	A/A	A/A	A/A	A/A	A/A	A/A	A/A	A/A	A/A	A/A	A/A	A/A	A/A	A/A	A/A	A/A	A/A	A/A	A/A	A/A	A/A	A/A	A/A	A/A	A/A	A/A	A/A
SNP206	A/A	G/G	G/G	A/A	A/A	A/A	G/G	A/A	G/G	G/G	G/G	G/G	G/G	A/G	G/G	G/G	G/G	G/G	G/G	G/G	G/G	G/G	G/G	G/G	G/G	G/G	G/G	G/G	G/G	G/G	G/G	G/G	G/G	G/G	G/G	G/G	G/G	G/G	G/G	G/G	G/G	G/G	A/A	A/G	G/G	G/G	G/G	A/A	A/A
SNP207	C/C	G/G	C/C	C/C	C/C	C/C	G/G	G/G	G/G	C/C	C/C	C/C	C/C	C/G	G/G	C/C	C/C	C/C	G/G	G/G	C/C	G/G	G/G	G/G	G/G	G/G	G/G	G/G	C/G	G/G	C/C	C/C	G/G	G/G	G/G	G/G	G/G	C/C	G/G	G/G	C/C	C/G	C/C	C/C	C/C	G/G	C/C	C/C	C/C
SNP208	G/G	G/G	G/G	G/G	G/G	G/G	G/G	G/G	G/G	G/G	G/G	G/G	G/G	G/G	G/G	G/G	G/G	G/G	G/G	G/G	G/G	G/G	G/G	G/G	G/G	G/G	G/G	G/G	G/G	G/G	G/G	G/G	G/G	G/G	G/G	G/G	G/G	G/G	G/G	G/G	G/G	G/G	G/G	G/G	G/G	G/G	G/G	G/G	G/G
SNP209	A/A	G/G	G/G	A/A	A/A	G/G	G/G	G/G	G/G	G/G	G/G	G/G	G/G	A/G	G/G	G/G	G/G	G/G	G/G	G/G	G/G	G/G	G/G	G/G	G/G	G/G	G/G	G/G	G/G	G/G	G/G	G/G	G/G	G/G	G/G	G/G	G/G	G/G	G/G	G/G	G/G	A/G	G/G	G/G	A/A	G/G	G/G	G/G	G/G
SNP210	C/C	A/A	A/A	C/C	C/C	A/A	A/A	C/C	C/C	C/C	A/A	A/A	A/A	C/C	A/A	A/A	C/C	A/A	A/A	A/A	A/A	C/C	A/A	A/A	A/A	A/A	C/C	C/C	A/A	A/A	C/C	C/C	C/C	C/C	C/C	C/C	C/C	C/C	C/C	C/C	C/C	C/C	C/C	A/C	A/A	A/A	C/C	C/C	C/C
SNP211	A/A	T/T	T/T	A/A	A/A	A/A	A/A	A/A	T/T	A/A	A/A	A/A	A/A	A/A	A/A	A/A	A/A	A/A	A/A	A/A	A/A	A/A	A/A	A/A	A/A	A/A	A/A	A/A	A/A	A/A	A/A	A/A	A/A	A/A	A/A	A/A	A/A	A/A	A/A	A/A	A/A	A/T	A/A	A/A	A/A	A/T	A/A	A/A	A/A
SNP212	C/C	C/C	C/C	G/G	G/G	C/C	C/C	G/G	G/G	G/G	C/C	G/G	G/G	C/G	C/C	C/C	G/G	C/C	C/C	G/G	G/G	C/C	C/C	C/C	C/C	C/C	C/C	C/C	C/G	C/C	G/G	C/C	C/C	G/G	C/C	C/C	C/C	G/G	C/C	C/C	G/G	C/C	C/C	C/G	C/C	C/C	G/G	G/G	G/G
SNP213	A/A	G/G	A/A	G/G	G/G	A/A	G/G	A/A	A/A	G/G	G/G	G/G	G/G	G/G	G/G	G/G	G/G	G/G	G/G	G/G	G/G	G/G	G/G	G/G	G/G	G/G	G/G	G/G	G/G	G/G	G/G	G/G	G/G	G/G	G/G	G/G	G/G	G/G	G/G	G/G	G/G	G/G	G/G	G/G	G/G	G/G	G/G	G/G	G/G
SNP214	A/A	G/G	G/G	A/A	A/A	G/G	G/G	A/A	A/A	G/G	G/G	G/G	G/G	NA	G/G	G/G	G/G	G/G	G/G	G/G	G/G	G/G	G/G	G/G	G/G	G/G	G/G	G/G	G/G	G/G	G/G	G/G	G/G	G/G	G/G	G/G	G/G	G/G	G/G	G/G	G/G	G/G	A/A	G/G	G/G	G/G	A/A	G/G	A/A
SNP215	C/C	C/C	C/C	C/C	C/C	C/C	C/C	C/C	C/C	C/C	C/C	C/C	C/C	C/C	C/C	C/C	C/C	C/C	C/C	C/C	C/C	C/C	C/C	C/C	C/C	C/C	C/C	C/C	C/C	C/C	C/C	C/C	C/C	C/C	C/C	C/C	C/C	C/C	C/C	C/C	C/C	C/C	C/C	C/C	C/C	C/C	C/C	C/C	C/C
SNP216	A/A	A/A	A/A	A/A	A/A	C/C	C/C	A/A	A/A	A/A	C/C	C/C	A/A	A/A	C/C	C/C	A/A	C/C	C/C	A/A	A/A	C/C	C/C	C/C	C/C	C/C	C/C	C/C	A/C	C/C	A/A	C/C	C/C	A/A	C/C	A/A	C/C	A/A	C/C	C/C	A/A	NA	C/C	A/C	C/C	C/C	A/A	A/A	A/A
SNP217	A/A	A/A	A/A	A/A	G/G	A/A	A/A	A/A	A/A	A/A	A/A	A/A	A/A	A/A	A/A	A/A	A/A	A/A	A/A	A/A	A/A	A/A	A/A	A/A	A/A	A/A	A/A	A/A	A/A	A/A	A/A	A/A	A/A	A/A	A/A	A/A	A/A	A/A	A/A	A/A	A/A	A/A	A/A	A/A	A/A	A/A	A/A	A/A	A/A
SNP218	A/A	A/A	G/G	G/G	G/G	G/G	A/A	A/A	A/A	G/G	A/A	G/G	G/G	G/G	A/A	A/A	G/G	A/A	A/A	G/G	G/G	G/G	A/A	A/A	A/A	A/A	A/A	A/A	A/G	A/A	A/A	A/A	A/A	G/G	G/G	A/A	G/G	A/A	A/A	A/A	G/G	A/G	A/A	A/G	G/G	A/A	G/G	G/G	G/G
SNP219	A/A	A/A	A/A	G/G	G/G	A/A	G/G	A/A	G/G	G/G	G/G	G/G	G/G	G/G	G/G	G/G	G/G	G/G	G/G	G/G	G/G	G/G	G/G	G/G	G/G	G/G	G/G	G/G	G/G	G/G	G/G	G/G	G/G	G/G	G/G	G/G	G/G	G/G	G/G	G/G	G/G	G/G	G/G	G/G	G/G	G/G	G/G	G/G	G/G
SNP220	G/G	G/G	G/G	A/A	A/A	G/G	A/A	G/G	A/A	A/A	A/A	A/A	A/A	A/A	A/A	A/A	A/A	A/A	A/A	A/A	A/A	A/A	A/A	A/A	A/A	A/A	A/A	A/A	A/A	A/A	A/A	A/A	A/A	A/A	A/A	A/A	A/A	A/A	A/A	A/A	A/A	A/A	A/A	A/A	A/A	A/A	A/A	A/A	A/A
SNP221	G/G	G/G	G/G	G/G	G/G	G/G	G/G	G/G	G/G	G/G	G/G	G/G	G/G	G/G	G/G	G/G	G/G	G/G	G/G	G/G	G/G	G/G	G/G	G/G	G/G	G/G	G/G	G/G	G/G	G/G	G/G	G/G	G/G	G/G	G/G	G/G	G/G	G/G	G/G	G/G	G/G	NA	G/G	G/G	G/G	G/G	G/G	G/G	G/G
SNP222	G/G	G/G	G/G	G/G	G/G	G/G	G/G	G/G	G/G	G/G	G/G	G/G	G/G	G/G	G/G	G/G	G/G	G/G	G/G	G/G	G/G	G/G	G/G	G/G	G/G	G/G	G/G	G/G	G/G	G/G	G/G	G/G	G/G	G/G	G/G	G/G	G/G	G/G	G/G	G/G	G/G	A/G	G/G	G/G	G/G	G/G	G/G	G/G	G/G
SNP223	A/A	G/G	G/G	A/A	A/A	G/G	A/A	A/A	A/A	A/A	A/A	NA	NA	A/A	NA	NA	A/A	NA	A/G	A/G	NA	A/A	NA	NA	NA	G/G	A/A	A/A	A/G	G/G	A/A	A/A	A/A	A/A	A/A	A/A	A/A	A/A	A/A	A/A	A/A	A/A	A/A	A/G	NA	NA	A/A	A/A	A/A
SNP224	G/G	G/G	G/G	G/G	G/G	G/G	G/G	G/G	G/G	G/G	G/G	G/G	G/G	G/G	G/G	G/G	G/G	G/G	G/G	G/G	G/G	G/G	G/G	G/G	G/G	G/G	G/G	G/G	G/G	G/G	G/G	G/G	G/G	G/G	G/G	G/G	G/G	G/G	G/G	G/G	G/G	G/G	G/G	G/G	G/G	G/G	G/G	G/G	G/G
SNP225	C/C	NA	NA	C/C	C/C	C/C	G/G	C/C	C/C	C/C	NA	C/C	G/G	C/G	C/C	C/C	C/C	G/G	NA	NA	NA	NA	NA	NA	G/G	G/G	NA	NA	C/G	NA	NA	NA	G/G	C/C	C/C	C/C	C/C	NA	NA	G/G	NA	C/G	C/C	NA	G/G	NA	C/C	C/C	C/C
SNP226	A/A	A/A	A/A	A/A	A/A	A/A	A/A	A/A	A/A	A/A	A/A	A/A	A/A	A/A	A/A	A/A	A/A	A/A	A/A	A/A	A/A	A/A	A/A	A/A	A/A	A/A	A/A	A/A	A/A	A/A	A/A	A/A	A/A	A/A	A/A	A/A	A/A	A/A	A/A	A/A	A/A	A/A	A/A	A/A	A/A	A/A	A/A	A/A	A/A
SNP227	C/C	C/C	C/C	C/C	C/C	A/A	A/A	NA	A/A	C/C	A/A	A/A	C/C	C/C	A/A	A/A	C/C	A/A	A/A	C/C	C/C	A/A	A/A	A/A	A/A	A/A	A/A	A/A	NA	A/A	C/C	A/A	A/A	C/C	A/A	C/C	A/A	C/C	A/A	A/A	C/C	NA	A/A	A/C	A/A	A/A	C/C	C/C	C/C
SNP228	A/A	G/G	G/G	G/G	G/G	G/G	G/G	A/A	G/G	G/G	G/G	G/G	G/G	G/G	G/G	G/G	G/G	G/G	G/G	G/G	G/G	G/G	G/G	G/G	G/G	G/G	G/G	G/G	G/G	G/G	G/G	G/G	G/G	G/G	G/G	G/G	G/G	G/G	G/G	G/G	G/G	G/G	G/G	G/G	G/G	G/G	G/G	G/G	G/G
SNP229	G/G	G/G	G/G	A/A	A/A	G/G	G/G	G/G	G/G	G/G	G/G	G/G	G/G	A/G	G/G	G/G	G/G	G/G	G/G	G/G	G/G	G/G	G/G	G/G	G/G	G/G	G/G	G/G	G/G	G/G	G/G	G/G	G/G	G/G	G/G	G/G	G/G	G/G	G/G	G/G	G/G	A/G	G/G	A/G	A/A	G/G	A/A	A/A	G/G
SNP230	G/G	G/G	G/G	G/G	G/G	G/G	G/G	G/G	G/G	G/G	G/G	G/G	G/G	G/G	G/G	G/G	G/G	G/G	G/G	G/G	G/G	G/G	G/G	G/G	G/G	G/G	G/G	G/G	G/G	G/G	G/G	G/G	G/G	G/G	G/G	G/G	G/G	G/G	G/G	G/G	G/G	A/G	G/G	G/G	G/G	G/G	G/G	G/G	G/G
SNP231	A/A	C/C	C/C	C/C	A/A	C/C	C/C	C/C	C/C	C/C	C/C	C/C	C/C	C/C	C/C	C/C	C/C	C/C	C/C	C/C	C/C	C/C	A/A	A/A	A/A	A/A	A/A	A/A	C/C	C/C	C/C	A/A	A/A	A/A	A/A	A/A	A/A	A/A	C/C	A/A	A/A	A/A	C/C	A/C	A/A	A/A	A/A	A/A	C/C
SNP232	G/G	G/G	G/G	A/A	G/G	G/G	G/G	G/G	A/A	G/G	G/G	G/G	G/G	A/G	G/G	G/G	G/G	G/G	G/G	G/G	G/G	G/G	G/G	G/G	G/G	G/G	G/G	G/G	G/G	G/G	G/G	G/G	G/G	G/G	G/G	G/G	G/G	G/G	G/G	G/G	G/G	G/G	A/A	G/G	G/G	G/G	G/G	A/A	A/A
SNP233	C/C	A/A	A/A	A/A	A/A	A/A	C/C	A/A	A/A	A/A	A/A	A/A	A/A	A/A	A/A	A/A	A/A	A/A	A/A	A/A	A/A	A/A	A/A	A/A	C/C	C/C	A/A	C/C	A/A	C/C	A/A	C/C	C/C	A/A	C/C	C/C	C/C	C/C	A/A	C/C	A/A	NA	A/A	A/A	A/A	A/A	A/A	A/A	A/A
SNP234	G/G	NA	A/A	G/G	G/G	G/G	G/G	G/G	G/G	G/G	G/G	G/G	G/G	G/G	G/G	G/G	G/G	G/G	G/G	G/G	G/G	G/G	G/G	G/G	G/G	G/G	G/G	G/G	G/G	G/G	G/G	G/G	G/G	G/G	G/G	G/G	G/G	G/G	G/G	G/G	G/G	G/G	G/G	G/G	G/G	A/G	G/G	G/G	G/G
SNP235	G/G	G/G	G/G	G/G	G/G	A/A	A/A	G/G	G/G	G/G	A/A	A/A	G/G	G/G	A/A	A/A	G/G	A/A	A/A	G/G	G/G	A/A	A/A	A/A	A/A	A/A	A/A	A/A	A/G	A/A	G/G	A/A	A/A	G/G	A/A	G/G	A/A	G/G	A/A	A/A	G/G	A/G	A/A	A/G	A/A	A/A	G/G	G/G	G/G
SNP236	C/C	C/C	C/C	C/C	C/C	C/C	C/C	C/C	C/C	C/C	C/C	C/C	C/C	C/C	C/C	C/C	C/C	C/C	C/C	C/C	C/C	C/C	C/C	C/C	C/C	C/C	C/C	C/C	C/C	C/C	C/C	C/C	C/C	C/C	C/C	C/C	C/C	C/C	C/C	C/C	C/C	C/G	C/C	C/C	C/C	C/C	C/C	C/C	C/C
SNP237	G/G	G/G	G/G	G/G	G/G	G/G	G/G	G/G	G/G	G/G	G/G	G/G	G/G	G/G	G/G	G/G	G/G	G/G	G/G	G/G	G/G	G/G	G/G	G/G	G/G	G/G	G/G	G/G	G/G	G/G	G/G	G/G	G/G	G/G	G/G	G/G	G/G	G/G	G/G	G/G	G/G	NA	G/G	G/G	G/G	G/G	G/G	G/G	G/G
SNP238	A/A	A/A	A/A	A/A	A/A	A/A	A/A	A/A	A/A	A/A	A/A	A/A	A/A	A/A	A/A	A/A	A/A	A/A	A/A	A/A	A/A	A/A	A/A	A/A	A/A	A/A	A/A	A/A	A/A	A/A	A/A	A/A	A/A	A/A	A/A	A/A	A/A	A/A	A/A	A/A	A/A	A/A	A/A	A/A	A/A	A/A	A/A	A/A	A/A
SNP239	A/A	A/A	A/A	G/G	G/G	A/A	G/G	G/G	A/A	G/G	G/G	NA	NA	G/G	NA	NA	G/G	G/G	NA	NA	NA	G/G	NA	NA	G/G	G/G	G/G	NA	G/G	G/G	NA	NA	NA	G/G	G/G	NA	NA	G/G	G/G	G/G	G/G	G/G	G/G	G/G	G/G	NA	G/G	G/G	G/G
SNP240	G/G	G/G	G/G	A/A	A/A	G/G	G/G	G/G	A/A	A/A	A/A	A/A	A/A	A/A	A/A	A/A	A/A	A/A	A/A	A/A	A/A	A/A	A/A	A/A	A/A	A/A	A/A	A/A	A/A	A/A	A/A	A/A	A/A	A/A	A/A	A/A	A/A	A/A	A/A	A/A	A/A	A/A	A/A	A/A	A/A	A/A	A/A	A/A	A/A
SNP241	A/A	G/G	G/G	A/A	A/A	G/G	G/G	A/A	A/A	A/A	G/G	G/G	G/G	A/A	G/G	G/G	A/A	G/G	G/G	G/G	G/G	A/A	G/G	G/G	G/G	G/G	A/A	A/A	A/G	G/G	A/A	A/A	A/A	A/A	A/A	A/A	A/A	A/A	A/A	A/A	A/A	A/A	A/A	A/G	G/G	G/G	A/A	A/A	A/A
SNP242	C/C	NA	C/C	C/C	C/C	C/C	C/C	C/C	C/C	C/C	C/C	C/C	C/C	C/C	C/C	C/C	C/C	C/C	C/C	C/C	C/C	C/C	C/C	C/C	C/C	C/C	C/C	C/C	C/C	C/C	C/C	C/C	C/C	C/C	C/C	C/C	C/C	C/C	C/C	C/C	C/C	C/C	C/C	C/C	C/C	C/C	C/C	C/C	C/C
SNP243	T/T	A/A	T/T	A/A	T/T	A/A	A/A	A/A	T/T	A/A	A/A	A/A	A/A	A/T	A/A	A/A	A/A	A/A	A/A	A/A	A/A	A/A	A/A	A/A	A/A	A/A	A/A	A/A	A/A	A/A	A/A	A/A	A/A	A/A	A/A	A/A	A/A	A/A	A/A	A/A	A/A	A/T	T/T	A/T	A/A	A/T	A/A	A/A	A/A
SNP244	G/G	G/G	G/G	G/G	G/G	G/G	G/G	G/G	G/G	G/G	G/G	G/G	G/G	G/G	G/G	G/G	G/G	G/G	G/G	G/G	G/G	G/G	G/G	G/G	G/G	G/G	G/G	G/G	G/G	G/G	G/G	G/G	G/G	G/G	G/G	G/G	G/G	G/G	G/G	G/G	G/G	A/G	G/G	G/G	G/G	G/G	G/G	G/G	G/G
SNP245	C/C	C/C	C/C	C/C	G/G	C/C	C/C	C/C	C/C	C/C	C/C	C/C	C/C	C/C	C/C	C/C	C/C	C/C	C/C	C/C	C/C	C/C	C/C	C/C	C/C	C/C	C/C	C/C	C/C	C/C	C/C	C/C	C/C	C/C	C/C	C/C	C/C	C/C	C/C	C/C	C/C	C/G	C/C	C/C	C/C	C/C	C/C	C/C	C/C
SNP246	A/A	A/A	A/A	A/A	G/G	A/A	A/A	A/A	A/A	G/G	A/A	G/G	G/G	A/A	A/A	G/G	A/A	A/A	G/G	G/G	G/G	G/G	A/A	A/A	A/A	A/A	A/A	A/A	NA	A/A	G/G	G/G	G/G	A/A	A/A	A/A	A/A	G/G	A/A	G/G	G/G	NA	A/A	A/G	A/A	A/A	A/A	G/G	A/A
SNP247	C/C	G/G	G/G	G/G	G/G	G/G	C/C	G/G	G/G	G/G	G/G	G/G	G/G	G/G	G/G	G/G	G/G	G/G	G/G	G/G	G/G	G/G	G/G	G/G	C/C	C/C	G/G	C/C	G/G	C/C	G/G	C/C	C/C	G/G	C/C	C/C	C/C	C/C	G/G	C/C	G/G	G/G	G/G	G/G	G/G	G/G	G/G	G/G	G/G
SNP248	G/G	G/G	G/G	G/G	G/G	G/G	G/G	G/G	G/G	G/G	G/G	G/G	G/G	G/G	G/G	G/G	G/G	G/G	G/G	G/G	G/G	G/G	G/G	G/G	G/G	G/G	G/G	G/G	G/G	G/G	G/G	G/G	G/G	G/G	G/G	G/G	G/G	G/G	G/G	G/G	G/G	NA	G/G	G/G	G/G	G/G	G/G	G/G	G/G
SNP249	A/A	G/G	A/A	A/A	A/A	G/G	A/A	A/A	A/A	A/A	A/A	A/A	A/A	A/A	A/A	A/A	A/A	A/A	A/A	A/A	A/A	A/A	A/A	A/A	A/A	A/A	A/A	A/A	A/A	A/A	A/A	A/A	A/A	A/A	A/A	A/A	A/A	A/A	A/A	A/A	A/A	A/A	A/A	A/A	A/A	A/A	A/A	A/A	A/A
SNP250	A/A	G/G	G/G	A/A	A/A	A/A	A/A	A/A	A/A	A/A	A/A	A/A	A/A	A/A	A/A	A/A	A/A	A/A	A/A	A/A	A/A	A/A	A/A	A/A	A/A	A/A	A/A	A/A	A/A	A/A	A/A	A/A	A/A	A/A	A/A	A/A	A/A	A/A	A/A	A/A	A/A	A/A	A/A	A/A	A/A	A/G	A/A	A/A	A/A
SNP251	A/A	A/A	A/A	A/A	A/A	A/A	A/A	A/A	G/G	A/A	A/A	G/G	A/A	A/A	G/G	G/G	G/G	G/G	G/G	A/A	G/G	G/G	G/G	G/G	G/G	G/G	G/G	G/G	A/G	G/G	G/G	G/G	G/G	G/G	G/G	A/A	G/G	A/A	G/G	A/A	G/G	G/G	A/A	G/G	G/G	G/G	A/A	A/A	A/A
SNP252	T/T	A/A	A/A	T/T	T/T	A/A	T/T	A/A	A/A	T/T	T/T	T/T	A/A	A/T	A/A	A/A	T/T	A/A	A/A	T/T	A/A	T/T	A/A	A/A	T/T	A/A	A/A	A/A	A/T	A/A	T/T	T/T	T/T	T/T	T/T	T/T	T/T	T/T	T/T	T/T	T/T	A/T	A/A	A/T	A/A	A/T	A/A	T/T	T/T
SNP253	G/G	G/G	G/G	G/G	A/A	G/G	G/G	G/G	G/G	A/A	A/A	A/A	A/A	NA	G/G	A/A	G/G	A/A	G/G	G/G	G/G	G/G	G/G	G/G	G/G	G/G	G/G	G/G	A/G	G/G	G/G	G/G	G/G	A/A	A/A	A/A	A/A	A/A	G/G	A/A	G/G	NA	G/G	A/G	G/G	A/G	A/A	A/A	A/A
SNP254	G/G	G/G	G/G	G/G	G/G	A/A	A/A	G/G	G/G	G/G	A/A	A/A	G/G	G/G	A/A	A/A	G/G	A/A	A/A	G/G	G/G	A/A	A/A	A/A	A/A	A/A	A/A	A/A	A/G	A/A	G/G	A/A	A/A	G/G	A/A	G/G	A/A	G/G	A/A	A/A	G/G	A/G	A/A	A/G	A/A	A/A	G/G	G/G	G/G
SNP255	A/A	A/A	A/A	A/A	A/A	A/A	A/A	A/A	A/A	A/A	A/A	A/A	A/A	A/A	A/A	A/A	A/A	A/A	A/A	A/A	A/A	A/A	A/A	A/A	A/A	A/A	A/A	A/A	A/A	A/A	A/A	A/A	A/A	A/A	A/A	A/A	A/A	A/A	A/A	A/A	A/A	A/A	A/A	A/A	A/A	A/A	A/A	A/A	A/A
SNP256	A/A	G/G	G/G	G/G	G/G	G/G	A/A	G/G	G/G	G/G	G/G	G/G	G/G	G/G	G/G	G/G	G/G	G/G	G/G	G/G	G/G	G/G	G/G	G/G	A/A	A/A	G/G	A/A	G/G	A/A	G/G	A/A	A/A	G/G	A/A	A/A	A/A	A/A	G/G	A/A	G/G	G/G	G/G	G/G	G/G	G/G	G/G	G/G	G/G
SNP257	A/A	A/A	A/A	A/A	A/A	A/A	A/A	A/A	A/A	A/A	A/A	A/A	A/A	A/A	A/A	A/A	A/A	A/A	A/A	A/A	A/A	A/A	A/A	A/A	A/A	A/A	A/A	A/A	A/A	A/A	A/A	A/A	A/A	A/A	A/A	A/A	A/A	A/A	A/A	A/A	A/A	A/A	A/A	A/A	A/A	A/A	A/A	A/A	A/A
SNP258	A/A	G/G	A/A	A/A	A/A	A/A	G/G	A/A	A/A	A/A	A/A	G/G	A/A	A/A	G/G	A/A	G/G	G/G	G/G	G/G	G/G	A/A	A/A	G/G	A/A	A/A	A/A	G/G	A/A	A/A	A/A	A/A	A/A	A/A	A/A	A/A	A/A	A/A	A/A	A/A	A/A	A/A	A/A	A/A	G/G	A/A	A/A	A/A	A/A
SNP259	C/C	C/C	C/C	C/C	C/C	C/C	C/C	C/C	C/C	C/C	C/C	C/C	C/C	C/C	C/C	C/C	C/C	C/C	C/C	C/C	C/C	C/C	C/C	C/C	C/C	C/C	C/C	C/C	C/C	C/C	C/C	C/C	C/C	C/C	C/C	C/C	C/C	C/C	C/C	C/C	C/C	C/C	C/C	C/C	C/C	C/C	C/C	C/C	C/C
SNP260	A/A	A/A	A/A	A/A	A/A	A/A	A/A	A/A	A/A	A/A	A/A	A/A	A/A	A/A	A/A	A/A	A/A	A/A	A/A	A/A	A/A	A/A	A/A	A/A	A/A	A/A	A/A	A/A	A/A	A/A	A/A	A/A	A/A	A/A	A/A	A/A	A/A	A/A	A/A	A/A	A/A	A/A	A/A	A/A	A/A	A/A	A/A	A/A	A/A
SNP261	A/A	G/G	G/G	A/A	A/A	A/A	A/A	G/G	G/G	A/A	G/G	A/A	G/G	A/A	G/G	G/G	G/G	G/G	G/G	G/G	A/A	A/A	A/A	A/A	G/G	A/A	G/G	A/A	A/A	G/G	A/A	A/A	A/A	A/A	A/A	A/A	A/A	A/A	A/A	A/A	A/A	A/A	A/A	A/A	A/A	A/G	A/A	A/A	A/A
SNP262	G/G	G/G	G/G	G/G	A/A	G/G	A/A	G/G	G/G	A/A	A/A	A/A	A/A	A/A	A/A	A/A	A/A	A/A	A/A	A/A	A/A	A/A	A/A	A/A	A/A	A/A	A/A	A/A	A/A	A/A	A/A	A/A	A/A	A/A	A/A	A/A	A/A	A/A	A/A	A/A	A/A	A/G	A/A	A/A	A/A	A/G	A/A	A/A	A/A
SNP263	A/A	A/A	A/A	A/A	A/A	A/A	A/A	A/A	C/C	A/A	A/A	A/A	A/A	A/A	A/A	A/A	A/A	A/A	A/A	A/A	A/A	A/A	A/A	A/A	A/A	A/A	A/A	A/A	A/A	A/A	A/A	A/A	A/A	A/A	A/A	A/A	A/A	A/A	A/A	A/A	A/A	A/C	A/A	A/A	A/A	A/A	A/A	A/A	A/A
SNP264	A/A	A/A	A/A	A/A	A/A	A/A	A/A	A/A	A/A	A/A	A/A	C/C	A/A	A/A	C/C	A/A	C/C	C/C	C/C	A/A	C/C	C/C	C/C	C/C	C/C	C/C	C/C	C/C	A/C	C/C	C/C	C/C	C/C	C/C	C/C	A/A	C/C	A/A	C/C	A/A	C/C	A/C	A/A	C/C	C/C	C/C	A/A	A/A	A/A
SNP265	G/G	G/G	G/G	G/G	G/G	G/G	G/G	G/G	G/G	G/G	G/G	G/G	G/G	G/G	G/G	G/G	G/G	G/G	G/G	G/G	G/G	G/G	G/G	G/G	G/G	G/G	G/G	G/G	G/G	G/G	G/G	G/G	G/G	G/G	G/G	G/G	G/G	G/G	G/G	G/G	G/G	G/G	G/G	G/G	G/G	G/G	G/G	G/G	G/G
SNP266	G/G	G/G	G/G	G/G	G/G	G/G	G/G	G/G	G/G	G/G	G/G	G/G	G/G	G/G	G/G	G/G	G/G	G/G	G/G	G/G	G/G	G/G	G/G	G/G	G/G	G/G	G/G	G/G	G/G	G/G	G/G	G/G	G/G	G/G	G/G	G/G	G/G	G/G	G/G	G/G	G/G	G/G	G/G	G/G	G/G	G/G	G/G	G/G	G/G
SNP267	C/C	C/C	C/C	C/C	C/C	A/A	A/A	C/C	C/C	C/C	A/A	C/C	C/C	A/C	A/A	A/A	C/C	A/A	A/A	C/C	C/C	A/A	A/A	A/A	A/A	A/A	A/A	A/A	A/C	A/A	C/C	A/A	A/A	C/C	A/A	A/A	A/A	C/C	A/A	A/A	C/C	A/C	A/A	A/C	A/A	A/A	C/C	C/C	C/C
SNP268	G/G	G/G	G/G	G/G	G/G	G/G	G/G	G/G	G/G	G/G	G/G	G/G	G/G	G/G	G/G	G/G	G/G	G/G	G/G	G/G	G/G	G/G	G/G	G/G	G/G	G/G	G/G	G/G	G/G	G/G	G/G	G/G	G/G	G/G	G/G	G/G	G/G	G/G	G/G	G/G	G/G	G/G	G/G	G/G	G/G	G/G	G/G	G/G	G/G
SNP269	A/A	G/G	A/A	A/A	A/A	A/A	A/A	G/G	G/G	G/G	G/G	G/G	G/G	A/A	A/A	G/G	G/G	G/G	A/A	G/G	G/G	G/G	A/A	A/A	A/A	A/A	A/A	A/A	A/G	A/A	G/G	A/A	A/A	G/G	A/A	A/A	A/A	A/A	G/G	A/A	G/G	A/G	A/A	A/G	A/A	A/A	A/A	A/A	G/G
SNP270	G/G	A/A	A/A	G/G	G/G	A/A	A/A	G/G	G/G	G/G	A/A	A/A	A/A	G/G	A/A	A/A	G/G	A/A	A/A	A/A	A/A	G/G	A/A	A/A	A/A	A/A	G/G	G/G	A/G	A/A	G/G	G/G	G/G	G/G	G/G	G/G	G/G	G/G	G/G	G/G	G/G	A/G	G/G	A/G	A/A	A/A	G/G	G/G	G/G
SNP271	G/G	G/G	G/G	G/G	G/G	G/G	G/G	G/G	G/G	G/G	G/G	G/G	G/G	G/G	G/G	G/G	G/G	G/G	G/G	G/G	G/G	G/G	G/G	G/G	G/G	G/G	G/G	G/G	G/G	G/G	G/G	G/G	G/G	G/G	G/G	G/G	G/G	G/G	G/G	G/G	G/G	G/G	G/G	G/G	G/G	G/G	G/G	G/G	G/G
SNP272	G/G	G/G	A/A	G/G	G/G	G/G	G/G	G/G	G/G	G/G	G/G	G/G	G/G	G/G	G/G	G/G	G/G	G/G	G/G	G/G	G/G	G/G	G/G	G/G	G/G	G/G	G/G	G/G	G/G	G/G	G/G	G/G	G/G	G/G	G/G	G/G	G/G	G/G	G/G	G/G	G/G	G/G	G/G	G/G	G/G	G/G	G/G	G/G	G/G
SNP273	C/C	A/A	C/C	C/C	C/C	C/C	A/A	C/C	C/C	C/C	C/C	C/C	C/C	C/C	C/C	C/C	C/C	C/C	C/C	C/C	C/C	C/C	C/C	C/C	C/C	C/C	C/C	C/C	C/C	C/C	C/C	C/C	C/C	C/C	C/C	C/C	C/C	C/C	C/C	C/C	C/C	C/C	C/C	C/C	C/C	NA	C/C	C/C	C/C
SNP274	A/A	G/G	G/G	G/G	G/G	G/G	A/A	G/G	G/G	G/G	G/G	G/G	G/G	A/G	A/A	G/G	G/G	G/G	A/A	G/G	G/G	G/G	A/A	A/A	A/A	A/A	A/A	A/A	A/G	A/A	A/A	A/A	A/A	G/G	A/A	A/A	A/A	A/A	G/G	A/A	G/G	NA	G/G	A/G	G/G	A/G	G/G	G/G	G/G
SNP275	G/G	G/G	G/G	G/G	G/G	G/G	G/G	G/G	G/G	G/G	G/G	G/G	G/G	G/G	G/G	G/G	G/G	G/G	G/G	G/G	G/G	G/G	G/G	G/G	G/G	G/G	G/G	G/G	G/G	G/G	G/G	G/G	G/G	G/G	G/G	G/G	G/G	G/G	G/G	G/G	G/G	G/G	G/G	G/G	G/G	G/G	G/G	G/G	G/G
SNP276	G/G	G/G	G/G	G/G	G/G	G/G	G/G	G/G	A/A	G/G	G/G	G/G	G/G	G/G	G/G	G/G	G/G	G/G	G/G	G/G	G/G	G/G	G/G	G/G	G/G	G/G	G/G	G/G	G/G	G/G	G/G	G/G	G/G	G/G	G/G	G/G	G/G	G/G	G/G	G/G	G/G	G/G	G/G	G/G	G/G	G/G	G/G	G/G	G/G
SNP277	A/A	A/A	A/A	A/A	A/A	A/A	A/A	A/A	A/A	A/A	G/G	G/G	A/A	A/A	G/G	A/A	G/G	G/G	G/G	A/A	G/G	G/G	G/G	G/G	G/G	G/G	G/G	G/G	A/G	G/G	G/G	G/G	G/G	G/G	G/G	G/G	G/G	A/A	G/G	A/A	G/G	NA	A/A	G/G	G/G	G/G	A/A	A/A	A/A
SNP278	A/A	A/A	A/A	A/A	A/A	A/A	A/A	A/A	A/A	A/A	A/A	A/A	A/A	A/A	A/A	A/A	A/A	A/A	A/A	A/A	A/A	A/A	A/A	A/A	A/A	A/A	A/A	A/A	A/A	A/A	A/A	A/A	A/A	A/A	A/A	A/A	A/A	A/A	A/A	A/A	A/A	A/A	A/A	A/A	A/A	A/A	A/A	A/A	A/A
SNP279	NA	NA	NA	G/G	G/G	G/G	G/G	NA	G/G	NA	G/G	G/G	G/G	G/G	G/G	G/G	G/G	G/G	G/G	G/G	G/G	G/G	G/G	G/G	G/G	G/G	G/G	G/G	G/G	G/G	G/G	G/G	G/G	G/G	G/G	NA	G/G	G/G	G/G	G/G	G/G	NA	G/G	G/G	G/G	G/G	G/G	G/G	G/G
SNP280	G/G	G/G	G/G	G/G	G/G	A/A	A/A	G/G	G/G	G/G	A/A	A/A	G/G	G/G	A/A	A/A	G/G	A/A	A/A	G/G	G/G	A/A	A/A	A/A	A/A	A/A	A/A	A/A	A/G	A/A	G/G	A/A	A/A	G/G	A/A	G/G	A/A	G/G	A/A	A/A	G/G	A/G	A/A	A/G	A/A	A/A	G/G	G/G	G/G
SNP281	A/A	A/A	A/A	A/A	A/A	G/G	G/G	A/A	A/A	A/A	G/G	G/G	A/A	A/A	G/G	G/G	A/A	G/G	G/G	A/A	A/A	G/G	G/G	G/G	G/G	G/G	G/G	G/G	NA	G/G	A/A	G/G	G/G	A/A	G/G	A/A	G/G	A/A	G/G	G/G	A/A	NA	G/G	A/G	G/G	G/G	A/A	A/A	A/A
SNP282	A/A	A/A	A/A	A/A	A/A	A/A	A/A	A/A	A/A	A/A	A/A	A/A	A/A	A/A	A/A	A/A	A/A	A/A	A/A	A/A	A/A	A/A	A/A	A/A	A/A	A/A	A/A	A/A	A/A	A/A	A/A	A/A	A/A	A/A	A/A	A/A	A/A	A/A	A/A	A/A	A/A	A/A	A/A	A/A	A/A	A/A	A/A	A/A	A/A
SNP283	A/A	A/A	A/A	A/A	A/A	A/A	A/A	A/A	A/A	A/A	A/A	A/A	A/A	A/A	A/A	A/A	A/A	A/A	A/A	A/A	A/A	A/A	A/A	A/A	A/A	A/A	A/A	A/A	A/A	A/A	A/A	A/A	A/A	A/A	A/A	A/A	A/A	A/A	A/A	A/A	A/A	A/A	A/A	A/A	A/A	A/A	A/A	A/A	A/A
SNP284	G/G	G/G	C/C	G/G	G/G	C/C	G/G	G/G	G/G	G/G	G/G	C/C	G/G	G/G	C/C	G/G	G/G	C/C	C/C	C/C	C/C	G/G	G/G	G/G	C/C	G/G	C/C	C/C	G/G	C/C	G/G	G/G	G/G	G/G	G/G	G/G	G/G	G/G	G/G	G/G	G/G	G/G	G/G	G/G	C/C	C/C	G/G	G/G	G/G
SNP285	C/C	C/C	C/C	C/C	C/C	C/C	C/C	C/C	C/C	C/C	C/C	C/C	C/C	C/C	C/C	C/C	C/C	C/C	C/C	C/C	C/C	C/C	C/C	C/C	C/C	C/C	C/C	C/C	C/C	C/C	C/C	C/C	C/C	C/C	C/C	C/C	C/C	C/C	C/C	C/C	C/C	C/C	C/C	C/C	C/C	C/C	C/C	C/C	C/C
SNP286	G/G	G/G	G/G	A/A	G/G	G/G	G/G	G/G	G/G	A/A	G/G	G/G	A/A	A/A	G/G	G/G	G/G	G/G	G/G	G/G	A/A	A/A	G/G	G/G	G/G	G/G	G/G	G/G	A/G	G/G	A/A	G/G	G/G	G/G	G/G	G/G	G/G	G/G	G/G	A/A	G/G	G/G	G/G	A/G	A/A	NA	A/A	A/A	A/A
SNP287	G/G	G/G	A/A	A/A	G/G	A/A	G/G	G/G	A/A	G/G	G/G	G/G	G/G	G/G	G/G	G/G	G/G	G/G	G/G	G/G	G/G	G/G	G/G	G/G	G/G	G/G	G/G	G/G	G/G	G/G	G/G	G/G	G/G	G/G	G/G	G/G	G/G	G/G	G/G	G/G	G/G	G/G	G/G	G/G	G/G	A/G	A/A	G/G	G/G
SNP288	A/A	A/A	G/G	A/A	A/A	G/G	A/A	G/G	G/G	A/A	G/G	G/G	A/A	A/A	G/G	G/G	G/G	G/G	G/G	G/G	A/A	A/A	G/G	G/G	G/G	G/G	G/G	G/G	A/G	G/G	A/A	G/G	G/G	G/G	G/G	G/G	G/G	G/G	G/G	A/A	G/G	G/G	G/G	A/G	A/A	A/A	A/A	A/A	A/A
SNP289	A/A	A/A	A/A	A/A	A/A	A/A	A/A	A/A	A/A	A/A	A/A	A/A	A/A	A/A	A/A	A/A	A/A	A/A	A/A	A/A	A/A	A/A	A/A	A/A	A/A	A/A	A/A	A/A	A/A	A/A	A/A	A/A	A/A	A/A	A/A	A/A	A/A	A/A	A/A	A/A	A/A	A/A	A/A	A/A	A/A	A/A	A/A	A/A	A/A
SNP290	G/G	G/G	A/A	G/G	G/G	G/G	G/G	G/G	A/A	G/G	G/G	G/G	G/G	G/G	G/G	G/G	G/G	G/G	G/G	G/G	G/G	G/G	G/G	G/G	G/G	G/G	G/G	G/G	G/G	G/G	G/G	G/G	G/G	G/G	G/G	G/G	G/G	G/G	G/G	G/G	G/G	G/G	G/G	G/G	G/G	G/G	G/G	G/G	G/G
SNP291	G/G	G/G	G/G	G/G	G/G	G/G	G/G	G/G	G/G	G/G	G/G	G/G	G/G	G/G	G/G	G/G	G/G	G/G	G/G	G/G	G/G	G/G	G/G	G/G	G/G	G/G	G/G	G/G	G/G	G/G	G/G	G/G	G/G	G/G	G/G	G/G	G/G	G/G	G/G	G/G	G/G	NA	G/G	G/G	G/G	G/G	G/G	G/G	G/G
SNP292	T/T	A/A	A/A	T/T	T/T	A/A	T/T	T/T	T/T	T/T	T/T	A/A	A/A	T/T	A/A	A/A	T/T	A/A	A/A	A/A	A/A	T/T	A/A	A/A	A/A	A/A	T/T	T/T	A/T	A/A	T/T	T/T	T/T	T/T	T/T	T/T	T/T	T/T	T/T	T/T	T/T	T/T	T/T	A/T	A/A	A/A	T/T	T/T	T/T
SNP293	C/C	A/A	C/C	C/C	C/C	C/C	C/C	C/C	A/A	C/C	C/C	C/C	C/C	C/C	C/C	C/C	C/C	C/C	C/C	C/C	C/C	C/C	C/C	C/C	C/C	C/C	C/C	C/C	C/C	C/C	C/C	C/C	C/C	C/C	C/C	C/C	C/C	C/C	C/C	C/C	C/C	C/C	C/C	C/C	C/C	A/C	C/C	C/C	C/C
SNP294	A/A	G/G	G/G	A/A	A/A	G/G	G/G	G/G	G/G	G/G	G/G	G/G	G/G	NA	G/G	G/G	G/G	G/G	G/G	G/G	G/G	G/G	G/G	G/G	G/G	G/G	G/G	G/G	G/G	G/G	G/G	G/G	G/G	G/G	G/G	G/G	G/G	G/G	G/G	G/G	G/G	G/G	A/A	G/G	A/A	G/G	A/A	G/G	A/A
SNP295	A/A	A/A	A/A	A/A	A/A	A/A	A/A	A/A	A/A	A/A	A/A	A/A	A/A	A/A	A/A	A/A	A/A	A/A	A/A	A/A	A/A	A/A	A/A	A/A	A/A	A/A	A/A	A/A	A/A	A/A	A/A	A/A	A/A	A/A	A/A	A/A	A/A	A/A	A/A	A/A	A/A	A/A	A/A	A/A	A/A	A/A	A/A	A/A	A/A
SNP296	A/A	A/A	A/A	A/A	C/C	A/A	A/A	A/A	A/A	A/A	A/A	A/A	A/A	A/C	A/A	A/A	A/A	A/A	A/A	A/A	A/A	A/A	C/C	C/C	C/C	C/C	C/C	C/C	A/A	A/A	A/A	C/C	C/C	C/C	C/C	C/C	C/C	C/C	A/A	C/C	C/C	NA	A/A	A/C	C/C	NA	C/C	C/C	A/A
SNP297	C/C	A/A	A/A	A/A	A/A	A/A	A/A	A/A	A/A	A/A	A/A	A/A	A/A	A/A	A/A	A/A	A/A	A/A	A/A	A/A	A/A	A/A	A/A	A/A	A/A	A/A	A/A	A/A	A/A	A/A	A/A	A/A	A/A	A/A	A/A	A/A	A/A	A/A	A/A	A/A	A/A	A/A	A/A	A/A	A/A	A/A	A/A	A/A	A/A
SNP298	G/G	G/G	A/A	G/G	G/G	A/A	A/A	G/G	G/G	G/G	G/G	NA	G/G	G/G	NA	G/G	G/G	G/G	G/G	NA	G/G	G/G	G/G	NA	G/G	NA	G/G	NA	G/G	G/G	G/G	G/G	G/G	G/G	G/G	G/G	G/G	G/G	NA	G/G	G/G	G/G	G/G	G/G	G/G	G/G	G/G	G/G	G/G
SNP299	A/A	A/A	A/A	A/A	A/A	A/A	A/A	A/A	A/A	A/A	A/A	A/A	A/A	A/A	A/A	A/A	A/A	A/A	A/A	A/A	A/A	A/A	A/A	A/A	A/A	A/A	A/A	A/A	A/A	A/A	A/A	A/A	A/A	A/A	A/A	A/A	A/A	A/A	A/A	A/A	A/A	A/G	A/A	A/A	A/A	A/A	A/A	A/A	A/A
SNP300	A/A	G/G	A/A	A/A	G/G	A/A	G/G	A/A	A/A	G/G	G/G	G/G	G/G	G/G	G/G	G/G	G/G	G/G	G/G	G/G	G/G	G/G	G/G	G/G	G/G	G/G	G/G	G/G	G/G	G/G	G/G	G/G	G/G	G/G	G/G	G/G	G/G	G/G	G/G	G/G	G/G	A/G	G/G	G/G	G/G	G/G	G/G	G/G	G/G
SNP301	G/G	G/G	A/A	A/A	A/A	A/A	G/G	G/G	G/G	G/G	A/A	G/G	A/A	A/A	A/A	A/A	A/A	A/A	A/A	A/A	G/G	G/G	G/G	G/G	A/A	G/G	A/A	G/G	G/G	A/A	G/G	G/G	G/G	G/G	G/G	G/G	G/G	G/G	G/G	G/G	G/G	G/G	A/A	A/G	A/A	A/G	G/G	A/A	A/A
SNP302	A/A	A/A	A/A	A/A	A/A	C/C	C/C	A/A	A/A	A/A	C/C	C/C	A/A	A/A	C/C	C/C	A/A	C/C	C/C	A/A	A/A	C/C	C/C	C/C	C/C	C/C	C/C	C/C	A/C	C/C	A/A	C/C	C/C	A/A	C/C	A/A	C/C	A/A	C/C	C/C	A/A	A/C	C/C	A/C	C/C	C/C	A/A	A/A	A/A
SNP303	A/A	G/G	G/G	G/G	A/A	G/G	G/G	G/G	G/G	A/A	G/G	A/A	G/G	NA	A/A	G/G	A/A	G/G	G/G	G/G	G/G	G/G	G/G	G/G	G/G	G/G	G/G	G/G	A/G	G/G	G/G	G/G	G/G	A/A	A/A	A/A	A/A	G/G	G/G	G/G	G/G	NA	A/A	G/G	G/G	G/G	A/A	A/A	A/A
SNP304	G/G	A/A	A/A	G/G	G/G	G/G	A/A	G/G	G/G	G/G	A/A	G/G	A/A	NA	G/G	G/G	G/G	A/A	A/A	A/A	A/A	A/A	A/A	A/A	A/A	A/A	A/A	A/A	NA	A/A	A/A	A/A	A/A	G/G	G/G	G/G	G/G	A/A	A/A	A/A	A/A	NA	G/G	A/A	A/A	A/A	G/G	G/G	G/G
SNP305	G/G	A/A	G/G	G/G	G/G	G/G	G/G	A/A	G/G	G/G	G/G	G/G	G/G	G/G	G/G	G/G	G/G	G/G	G/G	G/G	G/G	G/G	G/G	G/G	G/G	G/G	G/G	G/G	G/G	G/G	G/G	G/G	G/G	G/G	G/G	G/G	G/G	G/G	G/G	G/G	G/G	G/G	G/G	G/G	G/G	G/G	G/G	G/G	G/G
SNP306	A/A	A/A	A/A	A/A	A/A	A/A	A/A	A/A	A/A	A/A	A/A	A/A	A/A	A/A	A/A	A/A	A/A	A/A	A/A	A/A	A/A	A/A	A/A	A/A	A/A	A/A	A/A	A/A	A/A	A/A	A/A	A/A	A/A	A/A	A/A	A/A	A/A	A/A	A/A	A/A	A/A	A/G	A/A	A/A	A/A	A/A	A/A	A/A	A/A
SNP307	A/A	A/A	A/A	G/G	G/G	A/A	G/G	A/A	G/G	G/G	G/G	G/G	G/G	G/G	G/G	G/G	G/G	G/G	G/G	G/G	G/G	G/G	G/G	G/G	G/G	G/G	G/G	G/G	G/G	G/G	G/G	G/G	G/G	G/G	G/G	G/G	G/G	G/G	G/G	G/G	G/G	G/G	G/G	G/G	G/G	G/G	G/G	G/G	G/G
SNP308	G/G	A/A	G/G	G/G	G/G	G/G	A/A	A/A	A/A	A/A	A/A	A/A	A/A	A/G	A/A	A/A	A/A	A/A	A/A	A/A	A/A	A/A	A/A	A/A	A/A	A/A	A/A	A/A	A/A	A/A	A/A	A/A	A/A	A/A	A/A	A/A	A/A	A/A	A/A	A/A	A/A	A/A	G/G	A/G	A/A	NA	A/A	A/A	A/A
SNP309	G/G	A/A	A/A	A/A	G/G	G/G	G/G	G/G	A/A	G/G	G/G	A/A	G/G	NA	A/A	G/G	A/A	G/G	A/A	A/A	A/A	G/G	A/A	A/A	A/A	A/A	A/A	A/A	A/G	A/A	A/A	A/A	G/G	G/G	G/G	A/A	A/A	G/G	G/G	G/G	A/A	A/G	A/A	A/A	A/A	A/A	G/G	A/A	A/A
SNP310	A/A	G/G	G/G	G/G	G/G	G/G	A/A	G/G	G/G	A/A	A/A	A/A	A/A	NA	A/A	A/A	A/A	A/A	A/A	A/A	A/A	A/A	A/A	A/A	A/A	A/A	A/A	A/A	A/A	A/A	A/A	A/A	A/A	A/A	A/A	A/A	A/A	A/A	A/A	A/A	A/A	A/A	G/G	A/G	G/G	A/A	G/G	A/A	G/G
SNP311	A/A	G/G	A/A	G/G	G/G	G/G	G/G	G/G	G/G	G/G	G/G	G/G	G/G	G/G	G/G	G/G	G/G	G/G	G/G	G/G	G/G	G/G	G/G	G/G	G/G	G/G	G/G	G/G	G/G	G/G	G/G	G/G	G/G	G/G	G/G	G/G	G/G	G/G	G/G	G/G	G/G	G/G	G/G	G/G	G/G	G/G	G/G	G/G	G/G
SNP312	A/A	A/A	A/A	A/A	A/A	A/A	A/A	A/A	A/A	A/A	A/A	A/A	A/A	A/A	A/A	A/A	A/A	A/A	A/A	A/A	A/A	A/A	A/A	A/A	A/A	A/A	A/A	A/A	A/A	A/A	A/A	A/A	A/A	A/A	A/A	A/A	A/A	A/A	A/A	A/A	A/A	A/A	A/A	A/A	A/A	A/A	A/A	A/A	A/A
SNP313	A/A	G/G	A/A	G/G	G/G	G/G	G/G	G/G	A/A	G/G	G/G	G/G	G/G	G/G	G/G	G/G	G/G	G/G	G/G	G/G	G/G	G/G	G/G	G/G	G/G	G/G	G/G	G/G	G/G	G/G	G/G	G/G	G/G	G/G	G/G	G/G	G/G	G/G	G/G	G/G	G/G	NA	G/G	G/G	G/G	G/G	G/G	G/G	G/G
SNP314	G/G	G/G	G/G	G/G	G/G	G/G	G/G	G/G	A/A	G/G	G/G	G/G	G/G	G/G	G/G	G/G	G/G	G/G	G/G	G/G	G/G	G/G	G/G	G/G	G/G	G/G	G/G	G/G	G/G	G/G	G/G	G/G	G/G	G/G	G/G	G/G	G/G	G/G	G/G	G/G	G/G	G/G	G/G	G/G	G/G	G/G	G/G	G/G	G/G
SNP315	G/G	A/A	A/A	G/G	A/A	A/A	A/A	A/A	A/A	G/G	G/G	G/G	G/G	A/G	G/G	A/A	G/G	G/G	A/A	G/G	G/G	A/A	A/A	A/A	A/A	A/A	A/A	A/A	A/G	A/A	A/A	G/G	A/A	A/A	G/G	A/A	G/G	A/A	G/G	A/A	A/A	A/G	A/A	A/A	G/G	A/G	G/G	G/G	G/G
SNP316	G/G	NA	A/A	A/A	G/G	A/A	A/A	A/A	A/A	G/G	A/A	G/G	A/A	NA	G/G	A/A	G/G	A/A	A/A	A/A	A/A	A/A	A/A	A/A	A/A	A/A	A/A	A/A	A/G	A/A	A/A	A/A	A/A	G/G	G/G	G/G	G/G	A/A	A/A	A/A	A/A	NA	G/G	A/A	A/A	NA	G/G	G/G	G/G
SNP317	A/A	G/G	G/G	G/G	A/A	G/G	G/G	G/G	G/G	A/A	A/A	G/G	G/G	A/A	G/G	G/G	A/A	G/G	G/G	G/G	A/A	G/G	A/A	G/G	A/A	A/A	G/G	G/G	A/A	A/A	A/A	A/A	A/A	A/A	A/A	A/A	A/A	A/A	A/A	A/A	A/A	NA	G/G	A/G	G/G	A/G	A/A	A/A	A/A
SNP318	C/C	NA	G/G	G/G	C/C	G/G	C/C	G/G	G/G	C/C	C/C	C/C	C/C	C/C	C/C	C/C	C/C	C/C	C/C	C/C	C/C	C/C	C/C	C/C	C/C	C/C	C/C	C/C	C/C	C/C	C/C	C/C	C/C	C/C	C/C	C/C	C/C	C/C	C/C	C/C	C/C	C/G	C/C	C/C	C/C	C/C	C/C	C/C	C/C
SNP319	A/A	A/A	A/A	A/A	A/A	A/A	A/A	A/A	A/A	A/A	A/A	A/A	A/A	A/A	A/A	A/A	A/A	A/A	A/A	A/A	A/A	A/A	A/A	A/A	A/A	A/A	A/A	A/A	A/A	A/A	A/A	A/A	A/A	A/A	A/A	A/A	A/A	A/A	A/A	A/A	A/A	A/G	A/A	A/A	A/A	A/A	A/A	A/A	A/A
SNP320	A/A	A/A	A/A	A/A	A/A	G/G	G/G	A/A	A/A	A/A	G/G	G/G	A/A	A/A	G/G	G/G	A/A	G/G	G/G	A/A	A/A	G/G	G/G	G/G	G/G	G/G	G/G	G/G	A/G	G/G	A/A	G/G	G/G	A/A	G/G	A/A	G/G	A/A	G/G	G/G	A/A	A/G	G/G	A/G	G/G	G/G	A/A	A/A	A/A
SNP321	G/G	G/G	G/G	C/C	C/C	C/C	C/C	G/G	G/G	G/G	C/C	G/G	C/C	C/C	C/C	C/C	C/C	C/C	C/C	C/C	G/G	G/G	G/G	G/G	C/C	C/C	C/C	G/G	G/G	C/C	G/G	G/G	G/G	G/G	G/G	G/G	G/G	G/G	G/G	G/G	G/G	G/G	C/C	C/G	C/C	C/G	C/C	C/C	C/C
SNP322	G/G	G/G	G/G	G/G	G/G	G/G	G/G	G/G	G/G	G/G	G/G	G/G	G/G	G/G	G/G	G/G	G/G	G/G	G/G	G/G	G/G	G/G	G/G	G/G	G/G	G/G	G/G	G/G	G/G	G/G	G/G	G/G	G/G	G/G	G/G	G/G	G/G	G/G	G/G	G/G	G/G	G/G	G/G	G/G	G/G	G/G	G/G	G/G	G/G
SNP323	G/G	C/C	C/C	C/C	C/C	C/C	G/G	G/G	C/C	C/C	C/C	G/G	C/C	C/C	C/C	G/G	C/C	G/G	C/C	C/C	G/G	G/G	G/G	G/G	G/G	G/G	G/G	G/G	C/G	G/G	G/G	G/G	C/C	G/G	C/C	C/C	G/G	C/C	C/C	G/G	G/G	C/C	G/G	G/G	C/C	C/G	C/C	C/C	C/C
SNP324	G/G	G/G	G/G	G/G	G/G	G/G	G/G	G/G	G/G	G/G	G/G	G/G	G/G	G/G	G/G	G/G	G/G	G/G	G/G	G/G	G/G	G/G	G/G	G/G	G/G	G/G	G/G	G/G	G/G	G/G	G/G	G/G	G/G	G/G	G/G	G/G	G/G	G/G	G/G	G/G	G/G	G/G	G/G	G/G	G/G	G/G	G/G	G/G	G/G
SNP325	A/A	C/C	C/C	C/C	A/A	C/C	C/C	C/C	C/C	C/C	C/C	C/C	C/C	C/C	C/C	C/C	C/C	C/C	C/C	C/C	C/C	C/C	C/C	C/C	C/C	C/C	C/C	C/C	C/C	C/C	C/C	C/C	C/C	C/C	C/C	C/C	C/C	C/C	C/C	C/C	C/C	C/C	A/A	C/C	A/A	A/C	C/C	C/C	C/C
SNP326	A/A	NA	G/G	G/G	A/A	G/G	G/G	G/G	G/G	A/A	G/G	A/A	G/G	NA	A/A	G/G	G/G	G/G	G/G	G/G	G/G	G/G	G/G	G/G	G/G	G/G	G/G	G/G	NA	G/G	G/G	G/G	G/G	A/A	A/A	A/A	A/A	G/G	G/G	G/G	G/G	NA	A/A	G/G	G/G	NA	A/A	A/A	A/A
SNP327	C/C	NA	G/G	G/G	G/G	G/G	G/G	G/G	G/G	G/G	G/G	G/G	G/G	C/G	G/G	G/G	G/G	G/G	G/G	G/G	G/G	G/G	G/G	G/G	G/G	G/G	G/G	G/G	G/G	G/G	G/G	G/G	G/G	G/G	G/G	G/G	G/G	G/G	G/G	G/G	G/G	C/G	C/C	G/G	G/G	C/G	C/C	C/C	G/G
SNP328	A/A	A/A	A/A	A/A	A/A	A/A	A/A	A/A	A/A	A/A	A/A	A/A	A/A	A/A	A/A	A/A	A/A	A/A	A/A	A/A	A/A	A/A	A/A	A/A	A/A	A/A	A/A	A/A	A/A	A/A	A/A	A/A	A/A	A/A	A/A	A/A	A/A	A/A	A/A	A/A	A/A	A/G	A/A	A/A	A/A	A/A	A/A	A/A	A/A
SNP329	G/G	NA	A/A	G/G	G/G	A/A	A/A	A/A	A/A	A/A	A/A	A/A	A/A	A/G	A/A	A/A	A/A	A/A	A/A	A/A	A/A	A/A	A/A	G/G	G/G	G/G	G/G	G/G	A/A	A/A	A/A	A/A	G/G	A/A	A/A	G/G	G/G	A/A	A/A	A/A	G/G	A/G	G/G	A/G	A/A	A/G	G/G	A/A	G/G
SNP330	G/G	A/A	A/A	A/A	A/A	A/A	A/A	A/A	A/A	A/A	A/A	A/A	A/A	A/A	A/A	A/A	A/A	A/A	A/A	A/A	A/A	A/A	A/A	A/A	A/A	A/A	A/A	A/A	A/A	A/A	A/A	A/A	A/A	A/A	A/A	A/A	A/A	A/A	A/A	A/A	A/A	A/A	A/A	A/A	A/A	A/A	A/A	A/A	A/A
SNP331	C/C	C/C	C/C	C/C	C/C	C/C	C/C	C/C	C/C	C/C	C/C	C/C	C/C	C/C	C/C	C/C	C/C	C/C	C/C	C/C	C/C	C/C	C/C	C/C	C/C	C/C	C/C	C/C	C/C	C/C	C/C	C/C	C/C	C/C	C/C	C/C	C/C	C/C	C/C	C/C	C/C	C/C	C/C	C/C	C/C	C/C	C/C	C/C	C/C
SNP332	C/C	C/C	C/C	C/C	C/C	C/C	C/C	C/C	C/C	C/C	C/C	C/C	C/C	C/C	C/C	C/C	C/C	C/C	C/C	C/C	C/C	C/C	C/C	C/C	C/C	C/C	C/C	C/C	C/C	C/C	C/C	C/C	C/C	C/C	C/C	C/C	C/C	C/C	C/C	C/C	C/C	C/G	C/C	C/C	C/C	C/C	C/C	C/C	C/C
SNP333	G/G	G/G	A/A	G/G	G/G	A/A	A/A	G/G	G/G	G/G	G/G	G/G	G/G	G/G	G/G	G/G	G/G	G/G	G/G	G/G	G/G	G/G	G/G	G/G	G/G	G/G	G/G	G/G	G/G	G/G	G/G	G/G	G/G	G/G	G/G	G/G	G/G	G/G	G/G	G/G	G/G	A/G	G/G	G/G	G/G	G/G	G/G	G/G	G/G
SNP334	G/G	G/G	G/G	G/G	G/G	G/G	G/G	G/G	A/A	G/G	G/G	G/G	G/G	G/G	G/G	G/G	G/G	G/G	G/G	G/G	G/G	G/G	G/G	G/G	G/G	G/G	G/G	G/G	G/G	G/G	G/G	G/G	G/G	G/G	G/G	G/G	G/G	G/G	G/G	G/G	G/G	G/G	G/G	G/G	G/G	G/G	G/G	G/G	G/G
SNP335	G/G	G/G	G/G	G/G	G/G	G/G	G/G	A/A	A/A	A/A	A/A	G/G	A/A	A/G	A/A	G/G	A/A	G/G	G/G	G/G	A/A	G/G	G/G	G/G	G/G	G/G	G/G	G/G	A/G	G/G	G/G	A/A	G/G	A/A	A/A	A/A	G/G	A/A	G/G	G/G	G/G	G/G	G/G	G/G	G/G	G/G	A/A	A/A	A/A
SNP336	A/A	G/G	G/G	A/A	A/A	G/G	G/G	A/A	G/G	A/A	A/A	G/G	G/G	A/G	G/G	G/G	G/G	G/G	G/G	G/G	A/A	G/G	G/G	G/G	G/G	G/G	G/G	G/G	A/G	G/G	G/G	A/A	G/G	A/A	A/A	A/A	A/A	G/G	G/G	A/A	G/G	A/G	G/G	A/G	G/G	G/G	A/A	A/A	A/A
SNP337	G/G	G/G	G/G	G/G	G/G	G/G	G/G	G/G	G/G	G/G	G/G	C/C	G/G	G/G	C/C	G/G	C/C	C/C	C/C	G/G	C/C	C/C	C/C	C/C	C/C	C/C	C/C	C/C	C/G	C/C	C/C	C/C	C/C	C/C	C/C	G/G	C/C	G/G	C/C	G/G	C/C	C/G	G/G	C/C	C/C	C/C	G/G	G/G	G/G
SNP338	C/C	C/C	C/C	G/G	G/G	C/C	G/G	C/C	G/G	G/G	G/G	G/G	G/G	G/G	G/G	G/G	G/G	G/G	G/G	G/G	G/G	G/G	G/G	G/G	G/G	G/G	G/G	G/G	G/G	G/G	G/G	G/G	G/G	G/G	G/G	G/G	G/G	G/G	G/G	G/G	G/G	G/G	G/G	G/G	G/G	G/G	G/G	G/G	G/G
SNP339	G/G	G/G	G/G	C/C	C/C	G/G	C/C	G/G	C/C	C/C	C/C	C/C	C/C	C/C	C/C	C/C	C/C	C/C	C/C	C/C	C/C	C/C	C/C	C/C	C/C	C/C	C/C	C/C	C/C	C/C	C/C	C/C	C/C	C/C	C/C	C/C	C/C	C/C	C/C	C/C	C/C	C/C	C/C	C/C	C/C	C/C	C/C	C/C	C/C
SNP340	A/A	C/C	A/A	A/A	A/A	C/C	A/A	A/A	A/A	A/A	A/A	A/A	A/A	A/A	A/A	A/A	A/A	A/A	A/A	A/A	A/A	A/A	A/A	A/A	A/A	A/A	A/A	A/A	A/A	A/A	A/A	A/A	A/A	A/A	A/A	A/A	A/A	A/A	A/A	A/A	A/A	A/A	A/A	A/A	A/A	A/A	A/A	A/A	A/A
SNP341	A/A	A/A	G/G	A/A	A/A	A/A	A/A	A/A	A/A	A/A	A/A	A/A	A/A	A/A	A/A	A/A	A/A	A/A	A/A	A/A	A/A	A/A	A/A	A/A	A/A	A/A	A/A	A/A	A/A	A/A	A/A	A/A	A/A	A/A	A/A	A/A	A/A	A/A	A/A	A/A	A/A	A/A	A/A	A/A	A/A	A/A	A/A	A/A	A/A
SNP342	G/G	A/A	A/A	A/A	A/A	A/A	G/G	A/A	A/A	A/A	A/A	A/A	A/A	A/A	A/A	A/A	A/A	A/A	A/A	A/A	A/A	A/A	A/A	A/A	G/G	G/G	A/A	G/G	A/A	G/G	A/A	G/G	G/G	A/A	G/G	G/G	G/G	G/G	A/A	G/G	A/A	A/G	A/A	A/A	A/A	A/A	A/A	A/A	A/A
SNP343	G/G	NA	G/G	G/G	G/G	G/G	G/G	G/G	C/C	G/G	G/G	G/G	G/G	G/G	G/G	G/G	G/G	G/G	G/G	G/G	G/G	G/G	G/G	G/G	G/G	G/G	G/G	G/G	G/G	G/G	G/G	G/G	G/G	G/G	G/G	G/G	G/G	G/G	G/G	G/G	G/G	G/G	G/G	G/G	G/G	G/G	G/G	G/G	G/G
SNP344	A/A	A/A	A/A	A/A	A/A	A/A	A/A	A/A	A/A	A/A	A/A	A/A	A/A	A/A	A/A	A/A	A/A	A/A	A/A	A/A	A/A	A/A	A/A	A/A	A/A	A/A	A/A	A/A	A/A	A/A	A/A	A/A	A/A	A/A	A/A	A/A	A/A	A/A	A/A	A/A	A/A	A/A	A/A	A/A	A/A	A/A	A/A	A/A	A/A
SNP345	A/A	A/A	A/A	A/A	A/A	A/A	A/A	A/A	A/A	A/A	A/A	A/A	A/A	A/A	A/A	A/A	A/A	A/A	A/A	A/A	A/A	A/A	A/A	A/A	A/A	A/A	A/A	A/A	A/A	A/A	A/A	A/A	A/A	A/A	A/A	A/A	A/A	A/A	A/A	A/A	A/A	A/G	A/A	A/A	A/A	A/A	A/A	A/A	A/A
SNP346	A/A	C/C	C/C	A/A	A/A	A/A	C/C	A/A	A/A	A/A	C/C	A/A	C/C	NA	A/A	C/C	A/A	C/C	C/C	C/C	C/C	C/C	C/C	C/C	C/C	C/C	C/C	C/C	NA	C/C	C/C	C/C	C/C	A/A	A/A	A/A	A/A	C/C	C/C	C/C	C/C	NA	A/A	C/C	C/C	C/C	A/A	A/A	A/A
SNP347	G/G	G/G	G/G	G/G	C/C	G/G	C/C	G/G	G/G	C/C	C/C	C/C	C/C	C/C	C/C	C/C	C/C	C/C	C/C	C/C	C/C	C/C	C/C	C/C	C/C	C/C	C/C	C/C	C/C	C/C	C/C	C/C	C/C	C/C	C/C	C/C	C/C	C/C	C/C	C/C	C/C	C/G	C/C	C/C	C/C	C/G	C/C	C/C	C/C
SNP348	G/G	A/A	G/G	G/G	G/G	G/G	A/A	A/A	A/A	G/G	G/G	G/G	G/G	A/G	A/A	G/G	G/G	G/G	A/A	A/A	G/G	A/A	A/A	A/A	A/A	A/A	A/A	A/A	NA	A/A	G/G	G/G	A/A	A/A	A/A	A/A	A/A	G/G	A/A	A/A	G/G	G/G	G/G	G/G	G/G	A/A	G/G	G/G	G/G
SNP349	A/A	NA	A/A	A/A	A/A	A/A	A/A	A/A	T/T	A/A	A/A	A/A	A/A	A/A	A/A	A/A	A/A	A/A	A/A	A/A	A/A	A/A	A/A	A/A	A/A	A/A	A/A	A/A	A/A	A/A	A/A	A/A	A/A	A/A	A/A	A/A	A/A	A/A	A/A	A/A	A/A	A/A	A/A	A/A	A/A	A/A	A/A	A/A	A/A
SNP350	G/G	G/G	G/G	NA	G/G	A/A	A/A	G/G	A/A	G/G	A/A	A/A	G/G	G/G	A/A	A/A	G/G	A/A	A/A	G/G	G/G	A/A	A/A	A/A	A/A	A/A	A/A	A/A	A/A	A/A	G/G	A/A	A/A	NA	A/A	NA	A/A	G/G	A/A	A/A	G/G	A/A	A/A	A/G	A/A	A/A	G/G	NA	G/G
SNP351	A/A	A/A	A/A	A/A	A/A	A/A	A/A	A/A	A/A	A/A	A/A	A/A	A/A	A/A	A/A	A/A	A/A	A/A	A/A	A/A	A/A	A/A	A/A	A/A	A/A	A/A	A/A	A/A	A/A	A/A	A/A	A/A	A/A	A/A	A/A	A/A	A/A	A/A	A/A	A/A	A/A	A/A	A/A	A/A	A/A	A/A	A/A	A/A	A/A
SNP352	G/G	G/G	A/A	G/G	G/G	A/A	G/G	G/G	G/G	G/G	G/G	G/G	G/G	G/G	G/G	G/G	G/G	G/G	G/G	G/G	G/G	G/G	G/G	G/G	G/G	G/G	G/G	G/G	G/G	G/G	G/G	G/G	G/G	G/G	G/G	G/G	G/G	G/G	G/G	G/G	G/G	G/G	G/G	G/G	G/G	G/G	G/G	G/G	G/G
SNP353	G/G	NA	A/A	G/G	G/G	G/G	A/A	A/A	A/A	G/G	A/A	A/A	G/G	G/G	A/A	A/A	G/G	G/G	G/G	A/A	A/A	A/A	A/A	A/A	A/A	A/A	A/A	A/A	A/G	A/A	G/G	G/G	A/A	A/A	A/A	G/G	A/A	G/G	A/A	A/A	A/A	A/A	G/G	A/G	A/A	G/G	G/G	G/G	G/G
SNP354	C/C	NA	G/G	G/G	C/C	G/G	C/C	G/G	G/G	C/C	C/C	C/C	C/C	C/C	C/C	C/C	C/C	C/C	C/C	C/C	C/C	C/C	C/C	C/C	C/C	C/C	C/C	C/C	C/C	C/C	C/C	C/C	C/C	C/C	C/C	C/C	C/C	C/C	C/C	C/C	C/C	C/G	C/C	C/C	C/C	C/C	C/C	C/C	C/C
SNP355	G/G	G/G	G/G	G/G	G/G	G/G	G/G	G/G	G/G	G/G	G/G	G/G	G/G	G/G	G/G	G/G	G/G	G/G	G/G	G/G	G/G	G/G	G/G	G/G	G/G	G/G	G/G	G/G	G/G	G/G	G/G	G/G	G/G	G/G	G/G	G/G	G/G	G/G	G/G	G/G	G/G	G/G	G/G	G/G	G/G	G/G	G/G	G/G	G/G
SNP356	G/G	G/G	G/G	G/G	G/G	G/G	G/G	G/G	G/G	G/G	G/G	C/C	G/G	G/G	NA	G/G	C/C	NA	NA	G/G	NA	C/C	NA	NA	NA	NA	NA	NA	C/G	C/C	NA	NA	C/C	NA	C/C	G/G	C/C	G/G	NA	G/G	C/C	C/G	G/G	C/C	C/C	NA	G/G	G/G	G/G
SNP357	G/G	G/G	A/A	G/G	G/G	A/A	G/G	G/G	G/G	G/G	G/G	G/G	G/G	G/G	G/G	G/G	G/G	G/G	G/G	G/G	G/G	G/G	G/G	G/G	G/G	G/G	G/G	G/G	G/G	G/G	G/G	G/G	G/G	G/G	G/G	G/G	G/G	G/G	G/G	G/G	G/G	G/G	G/G	G/G	G/G	G/G	G/G	G/G	G/G
SNP358	A/A	A/A	A/A	G/G	G/G	A/A	A/A	A/A	G/G	A/A	A/A	A/A	A/A	A/G	A/A	A/A	A/A	A/A	A/A	A/A	A/A	A/A	A/A	A/A	A/A	A/A	A/A	A/A	A/A	A/A	A/A	A/A	A/A	A/A	A/A	A/A	A/A	A/A	A/A	A/A	A/A	A/A	G/G	A/A	G/G	A/G	G/G	A/A	G/G
SNP359	G/G	G/G	G/G	A/A	A/A	G/G	A/A	G/G	A/A	A/A	A/A	A/A	A/A	A/A	A/A	A/A	A/A	A/A	A/A	A/A	A/A	A/A	A/A	A/A	A/A	A/A	A/A	A/A	A/A	A/A	A/A	A/A	A/A	A/A	A/A	A/A	A/A	A/A	A/A	A/A	A/A	A/A	A/A	A/A	A/A	A/A	A/A	A/A	A/A
SNP360	G/G	G/G	G/G	G/G	A/A	G/G	G/G	G/G	G/G	A/A	G/G	A/A	G/G	A/G	A/A	G/G	A/A	G/G	G/G	G/G	G/G	G/G	G/G	G/G	G/G	G/G	G/G	G/G	A/G	G/G	G/G	G/G	G/G	A/A	A/A	A/A	A/A	G/G	G/G	G/G	G/G	A/G	A/A	G/G	G/G	A/G	A/A	A/A	A/A
SNP361	A/A	A/A	A/A	G/G	G/G	A/A	G/G	A/A	G/G	G/G	G/G	G/G	G/G	G/G	G/G	G/G	G/G	G/G	G/G	G/G	G/G	G/G	G/G	G/G	G/G	G/G	G/G	G/G	G/G	G/G	G/G	G/G	G/G	G/G	G/G	G/G	G/G	G/G	G/G	G/G	G/G	G/G	G/G	G/G	G/G	G/G	G/G	G/G	G/G
SNP362	A/A	G/G	G/G	A/A	A/A	G/G	G/G	A/A	G/G	NA	G/G	G/G	G/G	A/G	G/G	G/G	G/G	G/G	NA	NA	G/G	G/G	G/G	G/G	G/G	G/G	NA	NA	G/G	G/G	G/G	NA	G/G	G/G	NA	NA	G/G	G/G	G/G	G/G	G/G	A/G	NA	A/G	A/A	G/G	A/A	A/A	G/G
SNP363	A/A	NA	A/A	A/A	A/A	G/G	A/A	G/G	G/G	A/A	A/A	A/A	A/A	A/A	A/A	A/A	A/A	A/A	A/A	A/A	A/A	A/A	A/A	A/A	A/A	A/A	A/A	A/A	A/A	A/A	A/A	A/A	A/A	A/A	A/A	A/A	A/A	A/A	A/A	A/A	A/A	A/G	A/A	A/A	A/A	A/A	A/A	A/A	A/A
SNP364	G/G	G/G	G/G	G/G	A/A	G/G	G/G	G/G	G/G	A/A	G/G	A/A	G/G	G/G	A/A	G/G	A/A	G/G	G/G	G/G	G/G	G/G	G/G	G/G	G/G	G/G	G/G	G/G	A/G	G/G	G/G	G/G	G/G	A/A	A/A	A/A	A/A	G/G	G/G	G/G	G/G	G/G	G/G	G/G	G/G	G/G	G/G	G/G	A/A
SNP365	G/G	G/G	G/G	G/G	G/G	G/G	G/G	G/G	G/G	G/G	G/G	G/G	G/G	G/G	G/G	G/G	G/G	G/G	G/G	G/G	G/G	G/G	G/G	G/G	G/G	G/G	G/G	G/G	G/G	G/G	G/G	G/G	G/G	G/G	G/G	G/G	G/G	G/G	G/G	G/G	G/G	A/G	G/G	G/G	G/G	G/G	G/G	G/G	G/G
SNP366	G/G	A/A	G/G	G/G	G/G	G/G	G/G	A/A	G/G	G/G	G/G	G/G	G/G	G/G	G/G	G/G	G/G	G/G	G/G	G/G	G/G	G/G	G/G	G/G	G/G	G/G	G/G	G/G	G/G	G/G	G/G	G/G	G/G	G/G	G/G	G/G	G/G	G/G	G/G	G/G	G/G	G/G	G/G	G/G	G/G	G/G	G/G	G/G	G/G
SNP367	G/G	G/G	G/G	G/G	G/G	G/G	G/G	G/G	G/G	G/G	G/G	G/G	G/G	G/G	G/G	G/G	G/G	G/G	G/G	G/G	G/G	G/G	G/G	G/G	G/G	G/G	G/G	G/G	G/G	G/G	G/G	G/G	G/G	G/G	G/G	G/G	G/G	G/G	G/G	G/G	G/G	A/G	G/G	G/G	G/G	G/G	G/G	G/G	G/G
SNP368	A/A	A/A	A/A	A/A	A/A	A/A	A/A	A/A	T/T	A/A	A/A	A/A	A/A	A/A	A/A	A/A	A/A	A/A	A/A	A/A	A/A	A/A	A/A	A/A	A/A	A/A	A/A	A/A	A/A	A/A	A/A	A/A	A/A	A/A	A/A	A/A	A/A	A/A	A/A	A/A	A/A	A/A	A/A	A/A	A/A	A/A	A/A	A/A	A/A
SNP369	A/A	A/A	A/A	A/A	A/A	A/A	A/A	A/A	A/A	A/A	A/A	A/A	A/A	A/A	A/A	A/A	A/A	A/A	A/A	A/A	A/A	A/A	A/A	A/A	A/A	A/A	A/A	A/A	A/A	A/A	A/A	A/A	A/A	A/A	A/A	A/A	A/A	A/A	A/A	A/A	A/A	A/A	A/A	A/A	A/A	A/A	A/A	A/A	A/A
SNP370	A/A	NA	G/G	G/G	A/A	G/G	G/G	G/G	G/G	G/G	A/A	G/G	A/A	NA	A/A	A/A	A/A	A/A	A/A	G/G	A/A	A/A	A/A	A/A	A/A	A/A	A/A	A/A	A/G	A/A	G/G	G/G	A/A	A/A	A/A	A/A	A/A	A/A	G/G	A/A	A/A	G/G	A/A	A/A	A/A	A/A	A/A	G/G	G/G
SNP371	G/G	G/G	G/G	G/G	G/G	G/G	G/G	G/G	G/G	G/G	G/G	G/G	G/G	G/G	G/G	G/G	G/G	G/G	G/G	G/G	G/G	G/G	G/G	G/G	G/G	G/G	G/G	G/G	G/G	G/G	G/G	G/G	G/G	G/G	G/G	G/G	G/G	G/G	G/G	G/G	G/G	G/G	G/G	G/G	G/G	G/G	G/G	G/G	G/G
SNP372	A/A	A/A	A/A	A/A	A/A	A/A	A/A	G/G	A/A	A/A	A/A	A/A	A/A	A/A	A/A	A/A	A/A	A/A	A/A	A/A	A/A	A/A	A/A	A/A	A/A	A/A	A/A	A/A	A/A	A/A	A/A	A/A	A/A	A/A	A/A	A/A	A/A	A/A	A/A	A/A	A/A	A/G	A/A	A/A	A/A	A/A	A/A	A/A	A/A
SNP373	G/G	A/A	A/A	G/G	G/G	G/G	G/G	G/G	G/G	G/G	G/G	G/G	G/G	G/G	G/G	G/G	G/G	G/G	G/G	G/G	G/G	G/G	G/G	G/G	G/G	G/G	G/G	G/G	G/G	G/G	G/G	G/G	G/G	G/G	G/G	G/G	G/G	G/G	G/G	G/G	G/G	G/G	G/G	G/G	G/G	G/G	G/G	G/G	G/G
SNP374	G/G	G/G	G/G	G/G	G/G	G/G	G/G	G/G	G/G	G/G	G/G	G/G	G/G	G/G	G/G	G/G	G/G	G/G	G/G	G/G	G/G	G/G	G/G	G/G	G/G	G/G	G/G	G/G	G/G	G/G	G/G	G/G	G/G	G/G	G/G	G/G	G/G	G/G	G/G	G/G	G/G	G/G	G/G	G/G	G/G	G/G	G/G	G/G	G/G
SNP375	G/G	G/G	G/G	G/G	G/G	A/A	A/A	G/G	G/G	G/G	A/A	A/A	G/G	G/G	A/A	A/A	G/G	A/A	A/A	G/G	G/G	A/A	A/A	A/A	A/A	A/A	A/A	A/A	A/G	A/A	G/G	A/A	A/A	G/G	A/A	G/G	A/A	G/G	A/A	A/A	G/G	A/G	A/A	A/G	A/A	A/A	G/G	G/G	G/G
SNP376	A/A	A/A	A/A	A/A	A/A	A/A	A/A	A/A	A/A	A/A	A/A	A/A	A/A	A/A	A/A	A/A	A/A	A/A	A/A	A/A	A/A	A/A	A/A	A/A	A/A	A/A	A/A	A/A	A/A	A/A	A/A	A/A	A/A	A/A	A/A	A/A	A/A	A/A	A/A	A/A	A/A	A/A	A/A	A/A	A/A	A/A	A/A	A/A	A/A
SNP377	C/C	C/C	C/C	C/C	C/C	C/C	C/C	C/C	C/C	G/G	G/G	G/G	G/G	C/G	G/G	G/G	G/G	G/G	G/G	G/G	G/G	G/G	G/G	G/G	G/G	G/G	G/G	G/G	G/G	G/G	G/G	G/G	G/G	G/G	G/G	G/G	G/G	G/G	G/G	G/G	G/G	G/G	C/C	G/G	G/G	G/G	G/G	C/C	C/C
SNP378	G/G	A/A	G/G	G/G	G/G	G/G	G/G	A/A	A/A	G/G	G/G	G/G	G/G	G/G	G/G	G/G	G/G	G/G	G/G	G/G	G/G	G/G	G/G	G/G	G/G	G/G	G/G	G/G	G/G	G/G	G/G	G/G	G/G	G/G	G/G	G/G	G/G	G/G	G/G	G/G	G/G	G/G	G/G	G/G	G/G	A/G	G/G	G/G	G/G
SNP379	G/G	G/G	G/G	A/A	G/G	G/G	G/G	G/G	G/G	A/A	G/G	G/G	A/A	A/A	G/G	G/G	G/G	G/G	G/G	G/G	A/A	A/A	G/G	G/G	G/G	G/G	G/G	G/G	A/G	G/G	A/A	G/G	G/G	G/G	G/G	G/G	G/G	G/G	G/G	A/A	G/G	G/G	G/G	A/G	A/A	A/G	A/A	A/A	A/A
SNP380	A/A	A/A	A/A	A/A	A/A	C/C	C/C	A/A	A/A	A/A	C/C	A/A	A/A	NA	C/C	C/C	A/A	C/C	C/C	A/A	A/A	C/C	C/C	C/C	C/C	C/C	C/C	C/C	A/C	C/C	A/A	C/C	C/C	A/A	C/C	C/C	C/C	C/C	C/C	C/C	A/A	A/C	C/C	A/C	C/C	C/C	A/A	A/A	A/A
SNP381	A/A	C/C	A/A	C/C	A/A	A/A	C/C	C/C	C/C	A/A	C/C	A/A	C/C	C/C	A/A	C/C	A/A	C/C	C/C	C/C	C/C	C/C	C/C	C/C	C/C	C/C	C/C	C/C	A/C	C/C	C/C	C/C	C/C	A/A	A/A	A/A	A/A	C/C	C/C	C/C	C/C	C/C	C/C	C/C	C/C	C/C	C/C	C/C	A/A
SNP382	C/C	C/C	C/C	A/A	A/A	C/C	A/A	C/C	A/A	A/A	A/A	A/A	A/A	A/A	A/A	A/A	A/A	A/A	A/A	A/A	A/A	A/A	A/A	A/A	A/A	A/A	A/A	A/A	A/A	A/A	A/A	A/A	A/A	A/A	A/A	A/A	A/A	A/A	A/A	A/A	A/A	NA	A/A	A/A	A/A	A/A	A/A	A/A	A/A
SNP383	A/A	A/A	A/A	A/A	A/A	A/A	A/A	G/G	G/G	A/A	A/A	A/A	A/A	A/A	A/A	A/A	A/A	A/A	A/A	A/A	A/A	A/A	A/A	A/A	A/A	A/A	A/A	A/A	A/A	A/A	A/A	A/A	A/A	A/A	A/A	A/A	A/A	A/A	A/A	A/A	A/A	A/G	A/A	A/A	A/A	A/A	A/A	A/A	A/A
SNP384	G/G	G/G	A/A	G/G	G/G	G/G	G/G	G/G	A/A	G/G	G/G	G/G	G/G	G/G	G/G	G/G	G/G	G/G	G/G	G/G	G/G	G/G	G/G	G/G	G/G	G/G	G/G	G/G	G/G	G/G	G/G	G/G	G/G	G/G	G/G	G/G	G/G	G/G	G/G	G/G	G/G	G/G	G/G	G/G	G/G	G/G	G/G	G/G	G/G
SNP385	G/G	G/G	G/G	G/G	G/G	G/G	G/G	G/G	G/G	G/G	G/G	G/G	G/G	G/G	G/G	G/G	G/G	G/G	G/G	G/G	G/G	G/G	G/G	G/G	G/G	G/G	G/G	G/G	G/G	G/G	G/G	G/G	G/G	G/G	G/G	G/G	G/G	G/G	G/G	G/G	G/G	A/G	G/G	G/G	G/G	G/G	G/G	G/G	G/G
SNP386	G/G	A/A	A/A	A/A	A/A	G/G	A/A	G/G	A/A	A/A	A/A	A/A	A/A	A/A	A/A	A/A	A/A	A/A	A/A	A/A	A/A	A/A	A/A	A/A	A/A	A/A	A/A	A/A	A/A	A/A	A/A	A/A	A/A	A/A	A/A	A/A	A/A	A/A	A/A	A/A	A/A	A/G	A/A	A/A	A/A	A/A	A/A	A/A	A/A
SNP387	A/A	A/A	A/A	G/G	G/G	A/A	A/A	A/A	A/A	G/G	G/G	G/G	G/G	G/G	A/A	A/A	G/G	A/A	A/A	A/A	A/A	A/A	A/A	A/A	A/A	A/A	A/A	A/A	A/G	A/A	A/A	A/A	A/A	A/A	A/A	G/G	A/A	G/G	A/A	G/G	A/A	A/A	G/G	A/A	A/A	A/A	G/G	G/G	G/G
SNP388	G/G	G/G	A/A	A/A	A/A	A/A	A/A	A/A	A/A	A/A	A/A	A/A	A/A	A/A	A/A	A/A	A/A	A/A	A/A	A/A	A/A	A/A	A/A	A/A	A/A	A/A	A/A	A/A	A/A	A/A	A/A	A/A	A/A	A/A	A/A	A/A	A/A	A/A	A/A	A/A	A/A	A/A	A/A	A/A	A/A	A/A	A/A	A/A	A/A
SNP389	G/G	G/G	G/G	A/A	G/G	G/G	G/G	G/G	A/A	G/G	G/G	G/G	G/G	G/G	G/G	G/G	G/G	G/G	G/G	G/G	G/G	G/G	G/G	G/G	G/G	G/G	G/G	G/G	G/G	G/G	G/G	G/G	G/G	G/G	G/G	G/G	G/G	G/G	G/G	G/G	G/G	A/G	G/G	G/G	G/G	G/G	G/G	G/G	G/G
SNP390	G/G	A/A	A/A	G/G	G/G	A/A	G/G	A/A	G/G	G/G	G/G	G/G	G/G	G/G	G/G	G/G	G/G	G/G	G/G	G/G	G/G	G/G	G/G	G/G	G/G	G/G	G/G	G/G	G/G	G/G	G/G	G/G	G/G	G/G	G/G	G/G	G/G	G/G	G/G	G/G	G/G	NA	G/G	G/G	G/G	G/G	G/G	G/G	G/G
SNP391	G/G	G/G	G/G	A/A	A/A	G/G	A/A	G/G	A/A	A/A	A/A	A/A	A/A	A/G	A/A	A/A	A/A	A/A	A/A	A/A	A/A	A/A	A/A	G/G	G/G	A/A	A/A	G/G	A/G	A/A	G/G	G/G	G/G	A/A	A/A	A/A	A/A	G/G	G/G	G/G	G/G	A/A	G/G	A/G	G/G	A/A	G/G	G/G	A/A
SNP392	NA	NA	NA	G/G	G/G	NA	G/G	NA	G/G	G/G	G/G	G/G	G/G	G/G	G/G	G/G	G/G	G/G	G/G	G/G	G/G	G/G	G/G	G/G	G/G	G/G	G/G	G/G	G/G	G/G	G/G	G/G	G/G	G/G	G/G	G/G	G/G	G/G	G/G	G/G	G/G	G/G	G/G	G/G	G/G	G/G	G/G	G/G	G/G
SNP393	A/A	A/A	A/A	A/A	G/G	A/A	A/A	A/A	A/A	G/G	G/G	G/G	G/G	A/G	A/A	G/G	A/A	G/G	A/A	A/A	A/A	A/A	A/A	A/A	A/A	A/A	A/A	A/A	A/G	A/A	A/A	A/A	A/A	G/G	G/G	G/G	G/G	G/G	A/A	G/G	A/A	A/G	A/A	A/G	A/A	G/G	G/G	G/G	G/G
SNP394	G/G	A/A	G/G	A/A	A/A	A/A	A/A	A/A	A/A	NA	NA	NA	A/A	A/A	A/A	A/A	A/A	A/A	NA	NA	A/A	A/A	A/A	NA	A/A	A/A	NA	NA	A/A	A/A	NA	NA	A/A	A/A	NA	NA	NA	A/A	NA	A/A	A/A	NA	A/A	NA	NA	NA	A/A	A/A	NA
SNP395	A/A	A/A	A/A	A/A	A/A	A/A	A/A	A/A	A/A	G/G	A/A	A/A	A/A	NA	A/A	A/A	G/G	A/A	A/A	A/A	A/A	G/G	A/A	A/A	A/A	A/A	A/A	A/A	A/G	A/A	G/G	G/G	A/A	G/G	G/G	G/G	G/G	G/G	G/G	G/G	A/A	G/G	A/A	A/A	A/A	A/A	A/A	G/G	A/A
SNP396	G/G	A/A	A/A	G/G	G/G	G/G	A/A	G/G	G/G	G/G	A/A	G/G	A/A	A/G	G/G	A/A	G/G	A/A	A/A	A/A	A/A	A/A	A/A	A/A	A/A	A/A	A/A	A/A	A/G	A/A	A/A	A/A	A/A	G/G	G/G	G/G	G/G	A/A	A/A	A/A	A/A	A/G	G/G	A/A	A/A	A/A	G/G	G/G	G/G
SNP397	A/A	G/G	G/G	A/A	A/A	G/G	G/G	G/G	A/A	A/A	A/A	G/G	A/A	G/G	A/A	G/G	A/A	A/A	G/G	A/A	G/G	G/G	G/G	G/G	G/G	G/G	G/G	G/G	G/G	G/G	G/G	A/A	G/G	G/G	A/A	G/G	A/A	G/G	A/A	G/G	A/A	A/A	G/G	A/A	A/A	A/G	A/A	A/A	A/A
SNP398	A/A	A/A	A/A	A/A	A/A	A/A	A/A	A/A	A/A	A/A	A/A	A/A	A/A	A/A	A/A	A/A	A/A	A/A	A/A	A/A	A/A	A/A	A/A	A/A	A/A	A/A	A/A	A/A	A/A	A/A	A/A	A/A	A/A	A/A	A/A	A/A	A/A	A/A	A/A	A/A	A/A	A/A	A/A	A/A	A/A	A/A	A/A	A/A	A/A
SNP399	A/A	G/G	G/G	A/A	A/A	A/A	A/A	A/A	A/A	A/A	A/A	A/A	A/A	A/A	A/A	A/A	A/A	A/A	A/A	A/A	A/A	A/A	A/A	A/A	A/A	A/A	A/A	A/A	A/A	A/A	A/A	A/A	A/A	A/A	A/A	A/A	A/A	A/A	A/A	A/A	A/A	A/A	A/A	A/A	A/A	A/A	A/A	A/A	A/A
SNP400	A/A	A/A	G/G	A/A	G/G	A/A	A/A	A/A	A/A	G/G	A/A	G/G	A/A	A/A	G/G	A/A	G/G	A/A	A/A	A/A	A/A	A/A	A/A	A/A	A/A	A/A	A/A	A/A	A/G	A/A	A/A	A/A	A/A	G/G	G/G	G/G	G/G	A/A	A/A	A/A	A/A	A/A	A/A	A/A	A/A	A/A	A/A	A/A	G/G
SNP401	G/G	G/G	G/G	G/G	G/G	G/G	G/G	G/G	G/G	G/G	G/G	G/G	G/G	G/G	G/G	G/G	G/G	G/G	G/G	G/G	G/G	G/G	G/G	G/G	G/G	G/G	G/G	G/G	G/G	G/G	G/G	G/G	G/G	G/G	G/G	G/G	G/G	G/G	G/G	G/G	G/G	G/G	G/G	G/G	G/G	G/G	G/G	G/G	G/G
SNP402	C/C	C/C	C/C	C/C	C/C	C/C	C/C	C/C	A/A	C/C	C/C	C/C	C/C	C/C	C/C	C/C	C/C	C/C	C/C	C/C	C/C	C/C	C/C	C/C	C/C	C/C	C/C	C/C	C/C	C/C	C/C	C/C	C/C	C/C	C/C	C/C	C/C	C/C	C/C	C/C	C/C	A/C	C/C	C/C	C/C	C/C	C/C	C/C	C/C
SNP403	G/G	A/A	A/A	G/G	G/G	G/G	A/A	A/A	G/G	G/G	A/A	A/A	G/G	G/G	A/A	A/A	G/G	A/A	A/A	G/G	G/G	A/A	A/A	A/A	A/A	A/A	A/A	A/A	A/G	A/A	G/G	A/A	A/A	G/G	A/A	G/G	A/A	G/G	A/A	A/A	G/G	A/G	A/A	A/G	A/A	A/A	G/G	G/G	G/G
SNP404	G/G	G/G	G/G	G/G	G/G	A/A	G/G	G/G	A/A	G/G	A/A	G/G	A/A	G/G	A/A	A/A	A/A	A/A	A/A	A/A	G/G	G/G	G/G	G/G	A/A	G/G	A/A	G/G	G/G	A/A	G/G	G/G	G/G	G/G	G/G	G/G	G/G	G/G	G/G	G/G	G/G	G/G	G/G	G/G	G/G	A/G	G/G	G/G	G/G
SNP405	G/G	NA	G/G	G/G	A/A	G/G	G/G	G/G	G/G	A/A	G/G	G/G	G/G	G/G	A/A	G/G	G/G	G/G	G/G	G/G	G/G	G/G	G/G	G/G	G/G	G/G	G/G	G/G	A/G	G/G	G/G	G/G	G/G	A/A	A/A	A/A	A/A	G/G	G/G	G/G	G/G	G/G	G/G	G/G	G/G	A/G	G/G	G/G	A/A
SNP406	G/G	G/G	G/G	G/G	G/G	A/A	A/A	G/G	G/G	G/G	A/A	G/G	G/G	A/G	A/A	A/A	G/G	A/A	A/A	G/G	G/G	A/A	A/A	A/A	A/A	A/A	A/A	A/A	A/G	A/A	G/G	A/A	A/A	G/G	A/A	A/A	A/A	G/G	A/A	A/A	G/G	A/G	A/A	A/G	A/A	A/A	G/G	G/G	G/G
SNP407	G/G	A/A	A/A	G/G	A/A	A/A	A/A	A/A	A/A	G/G	G/G	A/A	G/G	NA	G/G	A/A	G/G	G/G	A/A	G/G	G/G	A/A	A/A	A/A	A/A	A/A	A/A	A/A	A/G	A/A	A/A	G/G	A/A	A/A	G/G	A/A	G/G	A/A	G/G	A/A	A/A	A/G	A/A	A/G	G/G	A/G	G/G	G/G	G/G
SNP408	A/A	G/G	G/G	A/A	G/G	G/G	G/G	G/G	G/G	A/A	A/A	G/G	A/A	NA	A/A	G/G	A/A	A/A	G/G	A/A	A/A	G/G	G/G	G/G	G/G	G/G	G/G	G/G	A/G	G/G	G/G	A/A	G/G	G/G	A/A	G/G	A/A	G/G	A/A	G/G	G/G	A/A	G/G	A/A	A/A	A/A	A/A	A/A	A/A
SNP409	A/A	A/A	A/A	A/A	A/A	A/A	A/A	A/A	G/G	G/G	G/G	G/G	G/G	A/G	G/G	G/G	A/A	G/G	A/A	G/G	A/A	A/A	A/A	A/A	A/A	A/A	A/A	A/A	A/G	A/A	A/A	G/G	A/A	A/A	G/G	A/A	A/A	A/A	G/G	A/A	A/A	G/G	A/A	A/A	A/A	A/A	G/G	A/A	A/A
SNP410	C/C	G/G	G/G	C/C	G/G	G/G	G/G	G/G	G/G	C/C	NA	NA	C/C	NA	C/C	G/G	C/C	C/C	G/G	NA	C/C	G/G	G/G	G/G	G/G	G/G	G/G	G/G	C/G	G/G	G/G	C/C	G/G	G/G	NA	G/G	C/C	G/G	C/C	G/G	G/G	C/G	G/G	G/G	C/C	C/G	C/C	C/C	C/C
SNP411	G/G	G/G	A/A	G/G	G/G	A/A	G/G	A/A	G/G	G/G	A/A	G/G	G/G	G/G	A/A	A/A	A/A	A/A	A/A	G/G	G/G	G/G	A/A	A/A	A/A	A/A	A/A	A/A	A/G	A/A	G/G	G/G	G/G	G/G	G/G	G/G	G/G	G/G	G/G	G/G	G/G	G/G	G/G	G/G	G/G	G/G	G/G	G/G	G/G
SNP412	A/A	C/C	A/A	A/A	A/A	A/A	A/A	A/A	A/A	A/A	A/A	A/A	A/A	A/A	A/A	A/A	A/A	A/A	A/A	A/A	A/A	A/A	A/A	A/A	A/A	A/A	A/A	A/A	A/A	A/A	A/A	A/A	A/A	A/A	A/A	A/A	A/A	A/A	A/A	A/A	A/A	NA	A/A	A/A	A/A	A/A	A/A	A/A	A/A
SNP413	G/G	A/A	A/A	G/G	G/G	G/G	G/G	G/G	G/G	G/G	G/G	G/G	G/G	G/G	G/G	G/G	G/G	G/G	G/G	G/G	G/G	G/G	G/G	G/G	G/G	G/G	G/G	G/G	G/G	G/G	G/G	G/G	G/G	G/G	G/G	G/G	G/G	G/G	G/G	G/G	G/G	G/G	G/G	G/G	G/G	G/G	G/G	G/G	G/G
SNP414	G/G	A/A	A/A	G/G	G/G	A/A	A/A	A/A	G/G	G/G	A/A	G/G	A/A	NA	G/G	G/G	G/G	A/A	A/A	A/A	A/A	A/A	A/A	A/A	A/A	A/A	A/A	A/A	A/G	A/A	A/A	A/A	A/A	G/G	G/G	G/G	G/G	A/A	A/A	A/A	A/A	A/G	G/G	A/A	A/A	A/A	G/G	G/G	G/G
SNP415	G/G	G/G	G/G	G/G	G/G	G/G	G/G	G/G	G/G	A/A	G/G	G/G	G/G	A/G	G/G	G/G	A/A	G/G	G/G	G/G	G/G	A/A	G/G	G/G	G/G	G/G	G/G	G/G	NA	G/G	A/A	A/A	A/A	A/A	A/A	A/A	A/A	A/A	G/G	A/A	A/A	A/G	G/G	A/G	G/G	G/G	G/G	A/A	G/G
SNP416	G/G	C/C	C/C	C/C	G/G	C/C	C/C	C/C	C/C	G/G	C/C	C/C	C/C	C/G	C/C	C/C	C/C	C/C	C/C	C/C	C/C	C/C	C/C	G/G	G/G	C/C	C/C	G/G	G/G	C/C	G/G	G/G	G/G	G/G	G/G	G/G	G/G	G/G	G/G	G/G	G/G	NA	G/G	C/G	G/G	C/C	G/G	G/G	G/G
SNP417	A/A	A/A	A/A	A/A	A/A	A/A	A/A	A/A	A/A	A/A	A/A	A/A	A/A	A/A	A/A	A/A	A/A	A/A	A/A	A/A	A/A	A/A	A/A	A/A	A/A	A/A	A/A	A/A	A/A	A/A	A/A	A/A	A/A	A/A	A/A	A/A	A/A	A/A	A/A	A/A	A/A	A/A	A/A	A/A	A/A	A/A	A/A	A/A	A/A
SNP418	NA	NA	NA	G/G	G/G	NA	G/G	NA	G/G	G/G	G/G	G/G	G/G	G/G	G/G	G/G	G/G	G/G	G/G	G/G	G/G	G/G	G/G	G/G	G/G	G/G	G/G	G/G	G/G	G/G	G/G	G/G	G/G	G/G	G/G	G/G	G/G	G/G	G/G	G/G	G/G	G/G	G/G	G/G	G/G	G/G	G/G	G/G	G/G
SNP419	A/A	A/A	A/A	A/A	A/A	A/A	A/A	A/A	A/A	A/A	A/A	A/A	A/A	A/A	A/A	A/A	A/A	A/A	A/A	A/A	A/A	A/A	A/A	A/A	A/A	A/A	A/A	A/A	A/A	A/A	A/A	A/A	A/A	A/A	A/A	A/A	A/A	A/A	A/A	A/A	A/A	A/A	A/A	A/A	A/A	A/A	A/A	A/A	A/A
SNP420	C/C	C/C	C/C	C/C	C/C	C/C	C/C	C/C	C/C	C/C	C/C	C/C	C/C	C/C	C/C	C/C	C/C	C/C	C/C	C/C	C/C	C/C	C/C	C/C	C/C	C/C	C/C	C/C	C/C	C/C	C/C	C/C	C/C	C/C	C/C	C/C	C/C	C/C	C/C	C/C	C/C	C/C	C/C	C/C	C/C	C/C	C/C	C/C	C/C
SNP421	A/A	A/A	A/A	A/A	A/A	A/A	A/A	A/A	A/A	A/A	A/A	A/A	A/A	A/A	A/A	A/A	A/A	A/A	A/A	A/A	A/A	A/A	A/A	A/A	A/A	A/A	A/A	A/A	A/A	A/A	A/A	A/A	A/A	A/A	A/A	A/A	A/A	A/A	A/A	A/A	A/A	A/A	A/A	A/A	A/A	A/A	A/A	A/A	A/A
SNP422	A/A	G/G	G/G	G/G	A/A	A/A	G/G	A/A	G/G	A/A	A/A	A/A	A/A	A/A	A/A	A/A	A/A	A/A	A/A	A/A	A/A	A/A	A/A	A/A	A/A	A/A	A/A	A/A	A/A	A/A	A/A	A/A	A/A	A/A	A/A	A/A	A/A	A/A	A/A	A/A	A/A	A/G	A/A	A/A	A/A	A/A	A/A	A/A	A/A
SNP423	A/A	A/A	G/G	A/A	A/A	A/A	A/A	G/G	G/G	A/A	A/A	A/A	A/A	NA	A/A	A/A	A/A	A/A	A/A	A/A	A/A	A/A	A/A	A/A	A/A	A/A	A/A	A/A	A/A	A/A	A/A	A/A	A/A	A/A	A/A	A/A	A/A	A/A	A/A	A/A	A/A	A/A	G/G	A/A	G/G	A/A	A/A	G/G	A/A
SNP424	A/A	C/C	C/C	A/A	A/A	A/A	A/A	A/A	A/A	A/A	A/A	A/A	A/A	A/A	A/A	A/A	A/A	A/A	A/A	A/A	A/A	A/A	A/A	A/A	A/A	A/A	A/A	A/A	A/A	A/A	A/A	A/A	A/A	A/A	A/A	A/A	A/A	A/A	A/A	A/A	A/A	A/A	A/A	A/A	A/A	A/A	A/A	A/A	A/A
SNP425	C/C	C/C	C/C	C/C	C/C	C/C	C/C	C/C	C/C	C/C	C/C	C/C	C/C	C/C	C/C	C/C	C/C	C/C	C/C	C/C	C/C	C/C	C/C	C/C	C/C	C/C	C/C	C/C	C/C	C/C	C/C	C/C	C/C	C/C	C/C	C/C	C/C	C/C	C/C	C/C	C/C	C/C	C/C	C/C	C/C	C/C	C/C	C/C	C/C
SNP426	C/C	C/C	C/C	C/C	C/C	C/C	C/C	C/C	C/C	C/C	C/C	C/C	C/C	C/C	C/C	C/C	C/C	C/C	C/C	C/C	C/C	C/C	C/C	C/C	C/C	C/C	C/C	C/C	C/C	C/C	C/C	C/C	C/C	C/C	C/C	C/C	C/C	C/C	C/C	C/C	C/C	C/C	C/C	C/C	C/C	C/C	C/C	C/C	C/C
SNP427	A/A	A/A	A/A	A/A	A/A	C/C	A/A	A/A	A/A	A/A	A/A	A/A	A/A	NA	C/C	A/A	A/A	A/A	C/C	A/A	A/A	A/A	C/C	C/C	A/A	A/A	C/C	A/A	NA	A/A	A/A	A/A	A/A	A/A	A/A	A/A	A/A	A/A	A/A	A/A	A/A	A/C	A/A	A/A	A/A	NA	A/A	A/A	A/A
SNP428	A/A	A/A	A/A	A/A	A/A	A/A	A/A	A/A	A/A	A/A	A/A	A/A	A/A	A/A	A/A	A/A	A/A	A/A	A/A	A/A	A/A	A/A	A/A	A/A	A/A	A/A	A/A	A/A	A/A	A/A	A/A	A/A	A/A	A/A	A/A	A/A	A/A	A/A	A/A	A/A	A/A	A/G	A/A	A/A	A/A	A/A	A/A	A/A	A/A
SNP429	A/A	A/A	G/G	A/A	A/A	G/G	G/G	A/A	A/A	G/G	G/G	G/G	G/G	A/G	G/G	G/G	G/G	G/G	G/G	G/G	G/G	G/G	G/G	G/G	G/G	G/G	G/G	G/G	G/G	G/G	G/G	G/G	G/G	G/G	G/G	G/G	G/G	G/G	G/G	G/G	G/G	G/G	A/A	G/G	A/A	A/G	A/A	G/G	A/A
SNP430	G/G	C/C	G/G	C/C	G/G	G/G	C/C	C/C	C/C	G/G	C/C	G/G	C/C	G/G	G/G	G/G	G/G	C/C	C/C	C/C	C/C	C/C	C/C	C/C	C/C	C/C	C/C	C/C	C/G	C/C	C/C	C/C	C/C	C/C	G/G	G/G	G/G	C/C	C/C	C/C	G/G	C/G	G/G	C/G	G/G	C/C	G/G	G/G	G/G
SNP431	G/G	G/G	G/G	G/G	G/G	G/G	G/G	G/G	G/G	G/G	G/G	G/G	G/G	G/G	G/G	G/G	G/G	G/G	G/G	G/G	G/G	G/G	G/G	G/G	G/G	G/G	G/G	G/G	G/G	G/G	G/G	G/G	G/G	G/G	G/G	G/G	G/G	G/G	G/G	G/G	G/G	A/G	G/G	G/G	G/G	G/G	G/G	G/G	G/G
SNP432	G/G	G/G	G/G	G/G	G/G	G/G	G/G	G/G	G/G	G/G	G/G	G/G	G/G	G/G	G/G	G/G	G/G	G/G	G/G	G/G	G/G	G/G	G/G	G/G	G/G	G/G	G/G	G/G	G/G	G/G	G/G	G/G	G/G	G/G	G/G	G/G	G/G	G/G	G/G	G/G	G/G	NA	G/G	G/G	G/G	G/G	G/G	G/G	G/G
SNP433	T/T	T/T	T/T	T/T	T/T	A/A	T/T	T/T	A/A	T/T	T/T	T/T	T/T	T/T	T/T	T/T	T/T	T/T	T/T	T/T	T/T	T/T	T/T	T/T	T/T	T/T	T/T	T/T	T/T	T/T	T/T	T/T	T/T	T/T	T/T	T/T	T/T	T/T	T/T	T/T	T/T	A/T	T/T	T/T	T/T	T/T	T/T	T/T	T/T
SNP434	G/G	G/G	G/G	G/G	G/G	G/G	G/G	G/G	G/G	G/G	G/G	G/G	G/G	G/G	G/G	G/G	G/G	G/G	G/G	G/G	G/G	G/G	G/G	G/G	G/G	G/G	G/G	G/G	G/G	G/G	G/G	G/G	G/G	G/G	G/G	G/G	G/G	G/G	G/G	G/G	G/G	G/G	G/G	G/G	G/G	G/G	G/G	G/G	G/G
SNP435	G/G	G/G	G/G	G/G	G/G	G/G	G/G	G/G	G/G	G/G	G/G	G/G	G/G	G/G	G/G	G/G	G/G	G/G	G/G	G/G	G/G	G/G	G/G	G/G	G/G	G/G	G/G	G/G	G/G	G/G	G/G	G/G	G/G	G/G	G/G	G/G	G/G	G/G	G/G	G/G	G/G	G/G	G/G	G/G	G/G	G/G	G/G	G/G	G/G
SNP436	G/G	G/G	G/G	A/A	A/A	A/A	A/A	G/G	G/G	G/G	A/A	G/G	A/A	A/A	A/A	A/A	A/A	A/A	A/A	A/A	G/G	A/A	G/G	G/G	A/A	A/A	A/A	G/G	G/G	A/A	G/G	G/G	G/G	G/G	G/G	G/G	G/G	G/G	G/G	G/G	G/G	G/G	G/G	NA	G/G	A/A	G/G	G/G	G/G
SNP437	A/A	G/G	G/G	G/G	A/A	G/G	A/A	G/G	G/G	A/A	A/A	A/A	A/A	A/A	A/A	A/A	A/A	A/A	A/A	A/A	A/A	A/A	A/A	A/A	A/A	A/A	A/A	A/A	A/A	A/A	A/A	A/A	A/A	A/A	A/A	A/A	A/A	A/A	A/A	A/A	A/A	NA	A/A	A/A	A/A	NA	A/A	A/A	A/A
SNP438	A/A	G/G	G/G	A/A	A/A	G/G	G/G	G/G	G/G	A/A	G/G	A/A	A/A	A/A	A/A	A/A	A/A	G/G	G/G	G/G	G/G	G/G	G/G	G/G	G/G	G/G	G/G	G/G	A/G	G/G	G/G	G/G	G/G	G/G	G/G	A/A	G/G	G/G	G/G	G/G	A/A	A/A	G/G	A/A	G/G	A/G	A/A	A/A	A/A
SNP439	C/C	G/G	C/C	C/C	C/C	G/G	G/G	G/G	G/G	G/G	G/G	G/G	G/G	C/G	G/G	G/G	G/G	G/G	G/G	G/G	G/G	G/G	G/G	G/G	G/G	G/G	G/G	G/G	G/G	G/G	G/G	G/G	G/G	G/G	G/G	G/G	G/G	G/G	G/G	G/G	G/G	C/G	C/C	G/G	C/C	G/G	C/C	C/C	G/G
SNP440	A/A	A/A	A/A	A/A	A/A	A/A	A/A	A/A	A/A	A/A	A/A	A/A	A/A	A/A	A/A	A/A	A/A	A/A	A/A	A/A	A/A	A/A	A/A	A/A	A/A	A/A	A/A	A/A	A/A	A/A	A/A	A/A	A/A	A/A	A/A	A/A	A/A	A/A	A/A	A/A	A/A	A/A	A/A	A/A	A/A	A/A	A/A	A/A	A/A
SNP441	A/A	C/C	C/C	A/A	A/A	C/C	C/C	C/C	C/C	C/C	C/C	C/C	C/C	NA	C/C	C/C	C/C	C/C	C/C	C/C	C/C	C/C	C/C	C/C	C/C	C/C	C/C	C/C	C/C	C/C	C/C	C/C	C/C	C/C	C/C	C/C	C/C	C/C	C/C	C/C	C/C	C/C	A/A	C/C	A/A	C/C	A/A	A/A	C/C
SNP442	G/G	A/A	G/G	G/G	G/G	G/G	G/G	G/G	A/A	G/G	G/G	G/G	G/G	G/G	G/G	G/G	G/G	G/G	G/G	G/G	G/G	G/G	G/G	G/G	G/G	G/G	G/G	G/G	G/G	G/G	G/G	G/G	G/G	G/G	G/G	G/G	G/G	G/G	G/G	G/G	G/G	A/G	G/G	G/G	G/G	A/G	G/G	G/G	G/G
SNP443	A/A	A/A	G/G	G/G	G/G	G/G	G/G	A/A	G/G	G/G	G/G	G/G	G/G	G/G	G/G	G/G	G/G	G/G	G/G	G/G	G/G	G/G	G/G	G/G	G/G	G/G	G/G	G/G	G/G	G/G	G/G	G/G	G/G	G/G	G/G	G/G	G/G	G/G	G/G	G/G	G/G	G/G	G/G	G/G	G/G	G/G	G/G	G/G	G/G
SNP444	G/G	A/A	A/A	A/A	G/G	A/A	A/A	A/A	G/G	A/A	A/A	A/A	A/A	A/G	A/A	A/A	A/A	A/A	A/A	A/A	A/A	A/A	A/A	A/A	A/A	A/A	A/A	A/A	A/A	A/A	A/A	A/A	A/A	A/A	A/A	A/A	A/A	A/A	A/A	A/A	A/A	A/A	G/G	A/G	A/A	A/G	A/A	A/A	A/A
SNP445	A/A	A/A	A/A	A/A	A/A	A/A	A/A	G/G	G/G	A/A	A/A	A/A	A/A	A/A	A/A	A/A	A/A	A/A	A/A	A/A	A/A	A/A	A/A	A/A	A/A	A/A	A/A	A/A	A/A	A/A	A/A	A/A	A/A	A/A	A/A	A/A	A/A	A/A	A/A	A/A	A/A	A/A	A/A	A/A	A/A	A/A	A/A	A/A	A/A
SNP446	A/A	G/G	G/G	A/A	A/A	G/G	G/G	A/A	A/A	A/A	G/G	G/G	G/G	A/A	G/G	G/G	A/A	G/G	G/G	G/G	G/G	A/A	G/G	G/G	G/G	G/G	A/A	A/A	NA	G/G	A/A	A/A	A/A	A/A	A/A	A/A	A/A	A/A	A/A	A/A	A/A	A/A	A/A	A/G	G/G	G/G	A/A	A/A	A/A
SNP447	G/G	G/G	G/G	G/G	G/G	G/G	G/G	G/G	G/G	G/G	G/G	G/G	G/G	G/G	G/G	G/G	G/G	G/G	G/G	G/G	G/G	G/G	G/G	G/G	G/G	G/G	G/G	G/G	G/G	G/G	G/G	G/G	G/G	G/G	G/G	G/G	G/G	G/G	G/G	G/G	G/G	G/G	G/G	G/G	G/G	G/G	G/G	G/G	G/G
SNP448	T/T	T/T	T/T	T/T	T/T	T/T	T/T	T/T	A/A	T/T	T/T	T/T	T/T	T/T	T/T	T/T	T/T	T/T	T/T	T/T	T/T	T/T	T/T	T/T	T/T	T/T	T/T	T/T	T/T	T/T	T/T	T/T	T/T	T/T	T/T	T/T	T/T	T/T	T/T	T/T	T/T	T/T	T/T	T/T	T/T	T/T	T/T	T/T	T/T
SNP449	C/C	C/C	G/G	G/G	C/C	G/G	G/G	G/G	G/G	C/C	G/G	C/C	G/G	NA	C/C	G/G	C/C	G/G	G/G	G/G	G/G	G/G	G/G	G/G	G/G	G/G	G/G	G/G	C/G	G/G	G/G	G/G	G/G	C/C	C/C	C/C	C/C	G/G	G/G	G/G	G/G	NA	C/C	G/G	G/G	NA	C/C	C/C	C/C
SNP450	C/C	A/A	A/A	C/C	C/C	A/A	A/A	C/C	C/C	C/C	A/A	A/A	A/A	C/C	A/A	A/A	C/C	A/A	A/A	A/A	A/A	C/C	A/A	A/A	A/A	A/A	C/C	C/C	A/C	A/A	C/C	C/C	C/C	C/C	C/C	C/C	C/C	C/C	C/C	C/C	C/C	A/C	C/C	A/C	A/A	A/A	C/C	C/C	C/C
SNP451	G/G	NA	G/G	G/G	G/G	G/G	G/G	A/A	G/G	G/G	G/G	G/G	G/G	G/G	G/G	G/G	G/G	G/G	G/G	G/G	G/G	G/G	G/G	G/G	G/G	G/G	G/G	G/G	G/G	G/G	G/G	G/G	G/G	G/G	G/G	G/G	G/G	G/G	G/G	G/G	G/G	G/G	G/G	G/G	G/G	G/G	G/G	G/G	G/G
SNP452	A/A	G/G	G/G	G/G	G/G	G/G	A/A	G/G	G/G	G/G	G/G	G/G	G/G	G/G	G/G	G/G	G/G	G/G	G/G	G/G	G/G	G/G	G/G	G/G	A/A	A/A	G/G	A/A	G/G	A/A	G/G	A/A	A/A	G/G	A/A	A/A	A/A	A/A	G/G	A/A	G/G	NA	G/G	G/G	G/G	G/G	G/G	G/G	G/G
SNP453	G/G	G/G	G/G	G/G	G/G	G/G	G/G	G/G	A/A	G/G	G/G	G/G	G/G	G/G	G/G	G/G	G/G	G/G	G/G	G/G	G/G	G/G	G/G	G/G	G/G	G/G	G/G	G/G	G/G	G/G	G/G	G/G	G/G	G/G	G/G	G/G	G/G	G/G	G/G	G/G	G/G	G/G	G/G	G/G	G/G	G/G	G/G	G/G	G/G
SNP454	G/G	A/A	A/A	G/G	G/G	A/A	A/A	G/G	A/A	G/G	A/A	A/A	A/A	A/G	A/A	A/A	A/A	A/A	A/A	A/A	G/G	A/A	A/A	A/A	A/A	A/A	A/A	A/A	A/G	A/A	A/A	G/G	A/A	G/G	G/G	G/G	G/G	A/A	A/A	G/G	A/A	NA	A/A	A/A	A/A	A/A	G/G	G/G	G/G
SNP455	A/A	G/G	A/A	A/A	A/A	A/A	G/G	A/A	A/A	A/A	A/A	A/A	A/A	A/A	A/A	A/A	A/A	A/A	A/A	A/A	A/A	A/A	A/A	A/A	A/A	A/A	A/A	A/A	A/A	A/A	A/A	A/A	A/A	A/A	A/A	A/A	A/A	A/A	A/A	A/A	A/A	A/A	A/A	A/A	A/A	A/A	A/A	A/A	A/A
SNP456	A/A	A/A	A/A	A/A	A/A	A/A	A/A	A/A	G/G	A/A	A/A	G/G	A/A	A/A	G/G	G/G	G/G	G/G	G/G	A/A	G/G	G/G	G/G	G/G	G/G	G/G	G/G	G/G	NA	G/G	G/G	G/G	G/G	G/G	G/G	A/A	G/G	A/A	G/G	A/A	G/G	G/G	A/A	G/G	G/G	G/G	A/A	A/A	A/A
SNP457	A/A	G/G	G/G	A/A	A/A	G/G	G/G	A/A	A/A	G/G	G/G	G/G	G/G	G/G	G/G	G/G	G/G	G/G	G/G	G/G	G/G	G/G	G/G	G/G	G/G	G/G	G/G	G/G	G/G	G/G	G/G	G/G	G/G	G/G	G/G	G/G	G/G	G/G	G/G	G/G	G/G	G/G	A/A	G/G	A/A	G/G	A/A	G/G	A/A
SNP458	C/C	C/C	C/C	C/C	C/C	C/C	C/C	C/C	C/C	C/C	C/C	C/C	C/C	C/C	C/C	C/C	C/C	C/C	C/C	C/C	C/C	C/C	C/C	C/C	C/C	C/C	C/C	C/C	C/C	C/C	C/C	C/C	C/C	C/C	C/C	C/C	C/C	C/C	C/C	C/C	C/C	C/C	C/C	C/C	C/C	C/C	C/C	C/C	C/C
SNP459	A/A	G/G	G/G	G/G	G/G	G/G	G/G	G/G	G/G	G/G	G/G	G/G	G/G	G/G	G/G	G/G	G/G	G/G	G/G	G/G	G/G	G/G	G/G	G/G	G/G	G/G	G/G	G/G	G/G	G/G	G/G	G/G	G/G	G/G	G/G	G/G	G/G	G/G	G/G	G/G	G/G	NA	G/G	G/G	G/G	G/G	G/G	G/G	G/G
SNP460	G/G	G/G	A/A	G/G	G/G	G/G	G/G	G/G	G/G	G/G	G/G	A/A	A/A	G/G	G/G	A/A	G/G	A/A	G/G	G/G	A/A	A/A	G/G	G/G	G/G	A/A	G/G	G/G	G/G	A/A	G/G	G/G	G/G	G/G	G/G	G/G	G/G	G/G	G/G	G/G	G/G	NA	A/A	A/G	G/G	G/G	G/G	G/G	G/G
SNP461	A/A	A/A	G/G	G/G	G/G	G/G	G/G	G/G	G/G	G/G	G/G	G/G	G/G	NA	G/G	G/G	G/G	G/G	G/G	G/G	G/G	G/G	G/G	G/G	G/G	G/G	G/G	G/G	G/G	G/G	G/G	G/G	G/G	G/G	G/G	G/G	G/G	G/G	G/G	G/G	G/G	A/G	A/A	G/G	G/G	A/G	A/A	A/A	G/G
SNP462	C/C	C/C	C/C	A/A	C/C	C/C	C/C	C/C	C/C	A/A	C/C	C/C	A/A	A/A	C/C	C/C	C/C	C/C	C/C	C/C	A/A	A/A	C/C	C/C	C/C	C/C	C/C	C/C	A/C	C/C	A/A	C/C	C/C	C/C	C/C	C/C	C/C	C/C	C/C	A/A	C/C	C/C	C/C	A/C	A/A	A/C	A/A	A/A	A/A
SNP463	A/A	T/T	A/A	A/A	A/A	A/A	A/A	A/A	A/A	A/A	A/A	A/A	A/A	A/A	A/A	A/A	A/A	A/A	A/A	A/A	A/A	A/A	A/A	A/A	A/A	A/A	A/A	A/A	A/A	A/A	A/A	A/A	A/A	A/A	A/A	A/A	A/A	A/A	A/A	A/A	A/A	A/A	A/A	A/A	A/A	A/A	A/A	A/A	A/A
SNP464	G/G	G/G	A/A	A/A	A/A	A/A	A/A	G/G	G/G	A/A	A/A	A/A	A/A	A/A	A/A	A/A	A/A	A/A	A/A	A/A	A/A	A/A	A/A	A/A	A/A	A/A	A/A	A/A	A/A	A/A	A/A	A/A	A/A	A/A	A/A	A/A	A/A	A/A	A/A	A/A	A/A	A/A	A/A	A/A	A/A	NA	A/A	A/A	A/A
SNP465	G/G	A/A	A/A	G/G	G/G	A/A	A/A	A/A	G/G	G/G	G/G	A/A	G/G	NA	G/G	A/A	G/G	G/G	A/A	G/G	G/G	A/A	A/A	A/A	A/A	A/A	A/A	A/A	A/G	A/A	A/A	G/G	A/A	A/A	G/G	A/A	G/G	A/A	G/G	A/A	A/A	G/G	A/A	A/G	G/G	NA	G/G	G/G	G/G
SNP466	A/A	A/A	A/A	A/A	A/A	A/A	A/A	A/A	G/G	A/A	A/A	A/A	A/A	A/A	A/A	A/A	A/A	A/A	A/A	A/A	A/A	A/A	A/A	A/A	A/A	A/A	A/A	A/A	A/A	A/A	A/A	A/A	A/A	A/A	A/A	A/A	A/A	A/A	A/A	A/A	A/A	A/G	A/A	A/A	A/A	A/A	A/A	A/A	A/A
SNP467	G/G	G/G	G/G	G/G	G/G	G/G	G/G	G/G	G/G	G/G	G/G	G/G	G/G	G/G	A/A	A/A	G/G	A/A	A/A	A/A	A/A	A/A	A/A	A/A	A/A	A/A	A/A	A/A	A/G	A/A	A/A	A/A	A/A	A/A	A/A	G/G	A/A	G/G	A/A	G/G	A/A	A/A	G/G	A/A	A/A	A/A	G/G	G/G	G/G
SNP468	G/G	G/G	G/G	G/G	G/G	G/G	G/G	G/G	C/C	G/G	G/G	G/G	G/G	G/G	C/C	C/C	G/G	C/C	C/C	C/C	C/C	C/C	C/C	C/C	C/C	C/C	C/C	C/C	C/G	C/C	C/C	C/C	C/C	C/C	C/C	G/G	C/C	G/G	C/C	G/G	C/C	NA	G/G	C/C	C/C	C/C	G/G	G/G	G/G
SNP469	G/G	G/G	G/G	G/G	G/G	G/G	G/G	G/G	G/G	G/G	G/G	G/G	G/G	G/G	G/G	G/G	G/G	G/G	G/G	G/G	G/G	G/G	G/G	G/G	G/G	G/G	G/G	G/G	G/G	G/G	G/G	G/G	G/G	G/G	G/G	G/G	G/G	G/G	G/G	G/G	G/G	A/G	G/G	G/G	G/G	G/G	G/G	G/G	G/G
SNP470	G/G	A/A	A/A	A/A	A/A	A/A	A/A	G/G	A/A	A/A	A/A	A/A	A/A	A/A	A/A	A/A	A/A	A/A	A/A	A/A	A/A	A/A	G/G	G/G	G/G	A/A	A/A	G/G	A/A	G/G	A/A	G/G	A/A	A/A	A/A	A/A	A/A	G/G	G/G	G/G	G/G	NA	A/A	A/G	A/A	NA	A/A	A/A	A/A
SNP471	G/G	G/G	G/G	A/A	A/A	G/G	A/A	G/G	A/A	A/A	A/A	A/A	A/A	A/A	A/A	A/A	A/A	A/A	A/A	A/A	A/A	A/A	A/A	A/A	A/A	A/A	A/A	A/A	A/A	A/A	A/A	A/A	A/A	A/A	A/A	A/A	A/A	A/A	A/A	A/A	A/A	A/A	A/A	A/A	A/A	A/A	A/A	A/A	A/A
SNP472	C/C	C/C	C/C	G/G	G/G	G/G	G/G	C/C	G/G	G/G	G/G	G/G	G/G	G/G	G/G	G/G	G/G	G/G	G/G	G/G	G/G	G/G	G/G	G/G	G/G	G/G	G/G	G/G	G/G	G/G	G/G	G/G	G/G	G/G	G/G	G/G	G/G	G/G	G/G	G/G	G/G	G/G	G/G	G/G	G/G	G/G	G/G	G/G	G/G
SNP473	G/G	G/G	G/G	G/G	G/G	G/G	G/G	G/G	C/C	C/C	G/G	C/C	C/C	G/G	C/C	C/C	C/C	C/C	C/C	C/C	C/C	C/C	C/C	C/C	C/C	C/C	C/C	C/C	C/C	C/C	C/C	C/C	C/C	C/C	C/C	C/C	C/C	C/C	C/C	C/C	C/C	C/C	G/G	C/C	G/G	C/C	C/C	G/G	G/G
SNP474	A/A	A/A	A/A	A/A	A/A	A/A	A/A	A/A	A/A	A/A	A/A	A/A	A/A	A/A	A/A	A/A	A/A	A/A	A/A	A/A	A/A	A/A	A/A	A/A	A/A	A/A	A/A	A/A	A/A	A/A	A/A	A/A	A/A	A/A	A/A	A/A	A/A	A/A	A/A	A/A	A/A	A/A	A/A	A/A	A/A	A/A	A/A	A/A	A/A
SNP475	NA	NA	NA	A/A	A/A	NA	A/A	NA	G/G	A/A	A/A	A/A	A/A	A/A	A/A	A/A	A/A	A/A	A/A	A/A	A/A	A/A	A/A	A/A	A/A	A/A	A/A	A/A	A/A	A/A	A/A	A/A	A/A	A/A	A/A	A/A	A/A	A/A	A/A	A/A	A/A	A/A	A/A	A/A	A/A	A/A	A/A	A/A	A/A
SNP476	A/A	A/A	A/A	G/G	G/G	A/A	G/G	A/A	G/G	G/G	G/G	G/G	G/G	G/G	G/G	G/G	G/G	G/G	G/G	G/G	G/G	G/G	G/G	G/G	G/G	G/G	G/G	G/G	G/G	G/G	G/G	G/G	G/G	G/G	G/G	G/G	G/G	G/G	G/G	G/G	G/G	G/G	G/G	G/G	G/G	G/G	G/G	G/G	G/G
SNP477	A/A	A/A	A/A	A/A	A/A	A/A	A/A	A/A	A/A	A/A	A/A	A/A	A/A	A/A	A/A	A/A	A/A	A/A	A/A	A/A	A/A	A/A	A/A	A/A	A/A	A/A	A/A	A/A	A/A	A/A	A/A	A/A	A/A	A/A	A/A	A/A	A/A	A/A	A/A	A/A	A/A	A/A	A/A	A/A	A/A	A/A	A/A	A/A	A/A
SNP478	A/A	A/A	G/G	A/A	A/A	A/A	A/A	G/G	A/A	A/A	A/A	A/A	A/A	A/A	A/A	A/A	A/A	A/A	A/A	A/A	A/A	A/A	A/A	A/A	A/A	A/A	A/A	A/A	A/A	A/A	A/A	A/A	A/A	A/A	A/A	A/A	A/A	A/A	A/A	A/A	A/A	A/A	A/A	A/A	A/A	A/A	A/A	A/A	A/A
SNP479	G/G	G/G	G/G	G/G	G/G	G/G	G/G	G/G	G/G	G/G	G/G	G/G	G/G	G/G	G/G	G/G	G/G	G/G	G/G	G/G	G/G	G/G	G/G	G/G	G/G	G/G	G/G	G/G	G/G	G/G	G/G	G/G	G/G	G/G	G/G	G/G	G/G	G/G	G/G	G/G	G/G	G/G	G/G	G/G	G/G	G/G	G/G	G/G	G/G
SNP480	A/A	A/A	A/A	A/A	A/A	G/G	G/G	A/A	A/A	A/A	G/G	G/G	A/A	A/A	G/G	G/G	A/A	G/G	G/G	A/A	A/A	G/G	G/G	G/G	G/G	G/G	G/G	G/G	A/G	G/G	A/A	G/G	G/G	A/A	G/G	A/A	G/G	A/A	G/G	G/G	A/A	NA	G/G	A/G	G/G	G/G	A/A	A/A	A/A
SNP481	A/A	A/A	A/A	A/A	A/A	A/A	A/A	A/A	A/A	A/A	A/A	A/A	A/A	A/A	A/A	A/A	A/A	A/A	A/A	A/A	A/A	A/A	A/A	A/A	A/A	A/A	A/A	A/A	A/A	A/A	A/A	A/A	A/A	A/A	A/A	A/A	A/A	A/A	A/A	A/A	A/A	A/A	A/A	A/A	A/A	A/A	A/A	A/A	A/A
SNP482	G/G	G/G	G/G	G/G	G/G	G/G	G/G	G/G	G/G	G/G	G/G	G/G	G/G	G/G	G/G	G/G	G/G	G/G	G/G	G/G	G/G	G/G	G/G	G/G	G/G	G/G	G/G	G/G	G/G	G/G	G/G	G/G	G/G	G/G	G/G	G/G	G/G	G/G	G/G	G/G	G/G	A/G	G/G	G/G	G/G	G/G	G/G	G/G	G/G
SNP483	A/A	A/A	A/A	A/A	A/A	A/A	A/A	A/A	A/A	A/A	A/A	A/A	A/A	A/A	A/A	A/A	A/A	A/A	A/A	A/A	A/A	A/A	A/A	A/A	A/A	A/A	A/A	A/A	A/A	A/A	A/A	A/A	A/A	A/A	A/A	A/A	A/A	A/A	A/A	A/A	A/A	NA	A/A	A/A	A/A	A/A	A/A	A/A	A/A
SNP484	G/G	G/G	A/A	A/A	G/G	A/A	G/G	A/A	A/A	G/G	G/G	G/G	G/G	G/G	G/G	G/G	G/G	G/G	G/G	G/G	G/G	G/G	G/G	G/G	G/G	G/G	G/G	G/G	G/G	G/G	G/G	G/G	G/G	G/G	G/G	G/G	G/G	G/G	G/G	G/G	G/G	A/G	G/G	G/G	G/G	G/G	G/G	G/G	G/G
SNP485	G/G	NA	C/C	G/G	G/G	G/G	G/G	G/G	C/C	G/G	G/G	G/G	G/G	G/G	G/G	G/G	G/G	G/G	G/G	G/G	G/G	G/G	G/G	G/G	G/G	G/G	G/G	G/G	G/G	G/G	G/G	G/G	G/G	G/G	G/G	G/G	G/G	G/G	G/G	G/G	G/G	C/G	G/G	G/G	G/G	G/G	G/G	G/G	G/G
SNP486	C/C	A/A	A/A	A/A	A/A	A/A	C/C	A/A	A/A	A/A	A/A	A/A	A/A	A/A	A/A	A/A	A/A	A/A	A/A	A/A	A/A	A/A	A/A	A/A	C/C	C/C	A/A	C/C	A/A	C/C	A/A	C/C	C/C	A/A	C/C	C/C	C/C	C/C	A/A	C/C	A/A	NA	A/A	A/A	A/A	A/A	A/A	A/A	A/A
SNP487	C/C	C/C	C/C	C/C	C/C	A/A	C/C	C/C	C/C	C/C	C/C	C/C	C/C	A/C	A/A	C/C	C/C	C/C	A/A	C/C	C/C	C/C	A/A	A/A	C/C	C/C	A/A	C/C	A/C	C/C	C/C	C/C	C/C	C/C	C/C	C/C	C/C	C/C	C/C	C/C	C/C	A/C	C/C	C/C	C/C	A/C	C/C	C/C	C/C
SNP488	A/A	A/A	A/A	A/A	A/A	A/A	A/A	A/A	G/G	A/A	A/A	A/A	A/A	A/A	A/A	A/A	A/A	A/A	A/A	A/A	A/A	A/A	A/A	A/A	A/A	A/A	A/A	A/A	A/A	A/A	A/A	A/A	A/A	A/A	A/A	A/A	A/A	A/A	A/A	A/A	A/A	NA	A/A	A/A	A/A	A/A	A/A	A/A	A/A
SNP489	G/G	G/G	A/A	G/G	G/G	A/A	G/G	G/G	G/G	G/G	G/G	A/A	A/A	G/G	A/A	A/A	A/A	A/A	G/G	A/A	A/A	G/G	A/A	G/G	G/G	A/A	G/G	G/G	A/G	A/A	G/G	G/G	G/G	G/G	G/G	G/G	G/G	G/G	G/G	G/G	G/G	A/G	G/G	A/G	A/A	A/G	G/G	G/G	G/G
SNP490	G/G	G/G	G/G	G/G	G/G	G/G	G/G	G/G	G/G	G/G	G/G	G/G	G/G	G/G	G/G	G/G	G/G	G/G	G/G	G/G	G/G	G/G	G/G	G/G	G/G	G/G	G/G	G/G	G/G	G/G	G/G	G/G	G/G	G/G	G/G	G/G	G/G	G/G	G/G	G/G	G/G	A/G	G/G	G/G	G/G	G/G	G/G	G/G	G/G
SNP491	A/A	A/A	G/G	G/G	A/A	G/G	G/G	G/G	G/G	A/A	G/G	A/A	G/G	A/G	A/A	G/G	A/A	G/G	G/G	G/G	G/G	G/G	G/G	G/G	G/G	G/G	G/G	G/G	A/G	G/G	G/G	G/G	G/G	A/A	A/A	A/A	A/A	G/G	G/G	G/G	G/G	A/G	A/A	G/G	G/G	A/G	A/A	A/A	A/A
SNP492	A/A	G/G	G/G	A/A	G/G	G/G	G/G	G/G	G/G	A/A	A/A	A/A	A/A	A/G	A/A	G/G	A/A	A/A	G/G	A/A	A/A	G/G	G/G	G/G	G/G	G/G	G/G	G/G	A/G	G/G	G/G	A/A	G/G	G/G	A/A	G/G	A/A	G/G	A/A	G/G	G/G	A/G	G/G	G/G	A/A	A/G	A/A	A/A	A/A
SNP493	A/A	A/A	A/A	A/A	A/A	A/A	A/A	A/A	A/A	A/A	A/A	A/A	A/A	A/A	A/A	A/A	A/A	A/A	A/A	A/A	A/A	A/A	A/A	A/A	A/A	A/A	A/A	A/A	A/A	A/A	A/A	A/A	A/A	A/A	A/A	A/A	A/A	A/A	A/A	A/A	A/A	A/A	A/A	A/A	A/A	A/A	A/A	A/A	A/A
SNP494	A/A	G/G	G/G	A/A	A/A	G/G	G/G	A/A	A/A	A/A	A/A	G/G	G/G	A/A	G/G	G/G	G/G	G/G	G/G	A/A	G/G	A/A	A/A	A/A	A/A	A/A	A/A	A/A	A/G	G/G	A/A	A/A	A/A	A/A	A/A	A/A	A/A	A/A	A/A	A/A	A/A	A/G	A/A	A/G	A/A	A/G	A/A	A/A	A/A
SNP495	A/A	A/A	A/A	A/A	A/A	G/G	G/G	A/A	A/A	A/A	G/G	G/G	A/A	A/A	G/G	G/G	A/A	G/G	G/G	A/A	A/A	G/G	G/G	G/G	G/G	G/G	G/G	G/G	A/G	G/G	A/A	G/G	G/G	A/A	G/G	A/A	G/G	A/A	G/G	G/G	A/A	A/G	G/G	A/G	G/G	G/G	A/A	A/A	A/A
SNP496	A/A	A/A	A/A	A/A	A/A	A/A	A/A	A/A	A/A	A/A	A/A	A/A	A/A	A/A	A/A	A/A	A/A	A/A	A/A	A/A	A/A	A/A	A/A	A/A	A/A	A/A	A/A	A/A	A/A	A/A	A/A	A/A	A/A	A/A	A/A	A/A	A/A	A/A	A/A	A/A	A/A	A/A	A/A	A/A	A/A	A/A	A/A	A/A	A/A
SNP497	A/A	A/A	A/A	A/A	A/A	A/A	A/A	A/A	C/C	A/A	A/A	A/A	A/A	A/A	A/A	A/A	A/A	A/A	A/A	A/A	A/A	A/A	A/A	A/A	A/A	A/A	A/A	A/A	A/A	A/A	A/A	A/A	A/A	A/A	A/A	A/A	A/A	A/A	A/A	A/A	A/A	A/A	A/A	A/A	A/A	A/A	A/A	A/A	A/A
SNP498	A/A	A/A	A/A	A/A	A/A	A/A	A/A	A/A	A/A	A/A	A/A	A/A	A/A	A/A	A/A	A/A	A/A	A/A	A/A	A/A	A/A	A/A	A/A	A/A	A/A	A/A	A/A	A/A	A/A	A/A	A/A	A/A	A/A	A/A	A/A	A/A	A/A	A/A	A/A	A/A	A/A	A/G	A/A	A/A	A/A	A/A	A/A	A/A	A/A
SNP499	A/A	A/A	A/A	A/A	A/A	A/A	A/A	A/A	A/A	A/A	A/A	A/A	A/A	A/A	A/A	A/A	A/A	A/A	A/A	A/A	A/A	A/A	A/A	A/A	A/A	A/A	A/A	A/A	A/A	A/A	A/A	A/A	A/A	A/A	A/A	A/A	A/A	A/A	A/A	A/A	A/A	A/A	A/A	A/A	A/A	A/A	A/A	A/A	A/A
SNP500	C/C	C/C	C/C	C/C	C/C	C/C	C/C	C/C	C/C	C/C	A/A	A/A	C/C	C/C	A/A	C/C	A/A	A/A	A/A	C/C	A/A	A/A	A/A	A/A	A/A	A/A	A/A	A/A	A/C	A/A	A/A	A/A	A/A	A/A	A/A	A/A	A/A	C/C	A/A	C/C	A/A	A/C	C/C	A/A	A/A	A/A	C/C	C/C	C/C
SNP501	A/A	A/A	A/A	G/G	A/A	A/A	A/A	A/A	A/A	G/G	A/A	A/A	G/G	G/G	A/A	A/A	A/A	A/A	A/A	A/A	G/G	G/G	A/A	A/A	A/A	A/A	A/A	A/A	A/G	A/A	G/G	A/A	A/A	A/A	A/A	A/A	A/A	A/A	A/A	G/G	A/A	A/A	A/A	A/G	G/G	A/G	G/G	G/G	G/G
SNP502	A/A	A/A	A/A	A/A	A/A	A/A	A/A	A/A	C/C	A/A	A/A	A/A	A/A	A/A	A/A	A/A	A/A	A/A	A/A	A/A	A/A	A/A	A/A	A/A	A/A	A/A	A/A	A/A	A/A	A/A	A/A	A/A	A/A	A/A	A/A	A/A	A/A	A/A	A/A	A/A	A/A	A/A	A/A	A/A	A/A	A/A	A/A	A/A	A/A
SNP503	T/T	A/A	A/A	T/T	T/T	A/A	A/A	A/A	A/A	A/A	A/A	A/A	A/A	A/T	A/A	A/A	A/A	A/A	A/A	A/A	A/A	A/A	T/T	T/T	T/T	T/T	T/T	T/T	A/A	A/A	A/A	T/T	T/T	T/T	T/T	T/T	T/T	T/T	A/A	T/T	T/T	A/T	A/A	A/T	T/T	A/T	T/T	T/T	A/A
SNP504	G/G	G/G	G/G	G/G	G/G	G/G	G/G	G/G	G/G	G/G	G/G	G/G	G/G	G/G	G/G	G/G	G/G	G/G	G/G	G/G	G/G	G/G	G/G	G/G	G/G	G/G	G/G	G/G	G/G	G/G	G/G	G/G	G/G	G/G	G/G	G/G	G/G	G/G	G/G	G/G	G/G	G/G	G/G	G/G	G/G	G/G	G/G	G/G	G/G
SNP505	C/C	C/C	C/C	C/C	A/A	C/C	C/C	C/C	C/C	A/A	C/C	C/C	A/A	NA	C/C	C/C	A/A	C/C	C/C	A/A	C/C	C/C	C/C	C/C	C/C	C/C	C/C	C/C	A/C	C/C	A/A	C/C	C/C	C/C	C/C	A/A	C/C	A/A	C/C	C/C	A/A	C/C	C/C	A/C	C/C	C/C	A/A	A/A	A/A
SNP506	A/A	A/A	A/A	A/A	A/A	A/A	G/G	A/A	G/G	A/A	G/G	A/A	A/A	A/A	G/G	G/G	A/A	G/G	A/A	G/G	G/G	G/G	G/G	G/G	G/G	G/G	G/G	G/G	A/G	G/G	A/A	A/A	G/G	G/G	G/G	A/A	G/G	A/A	G/G	G/G	G/G	A/G	A/A	A/G	G/G	A/G	A/A	A/A	A/A
SNP507	A/A	A/A	A/A	A/A	A/A	C/C	C/C	A/A	A/A	A/A	C/C	A/A	A/A	NA	C/C	C/C	A/A	C/C	C/C	A/A	A/A	C/C	C/C	C/C	C/C	C/C	C/C	C/C	A/C	C/C	A/A	C/C	C/C	A/A	C/C	C/C	C/C	A/A	C/C	C/C	A/A	NA	C/C	A/C	C/C	C/C	A/A	A/A	A/A
SNP508	A/A	A/A	G/G	A/A	A/A	A/A	A/A	A/A	G/G	A/A	A/A	A/A	A/A	A/A	A/A	A/A	A/A	A/A	A/A	A/A	A/A	A/A	A/A	A/A	A/A	A/A	A/A	A/A	A/A	A/A	A/A	A/A	A/A	A/A	A/A	A/A	A/A	A/A	A/A	A/A	A/A	A/A	A/A	A/A	A/A	A/A	A/A	A/A	A/A
SNP509	A/A	A/A	A/A	A/A	A/A	A/A	A/A	A/A	A/A	A/A	A/A	A/A	A/A	A/A	A/A	A/A	A/A	A/A	A/A	A/A	A/A	A/A	A/A	A/A	A/A	A/A	A/A	A/A	A/A	A/A	A/A	A/A	A/A	A/A	A/A	A/A	A/A	A/A	A/A	A/A	A/A	A/G	A/A	A/A	A/A	A/A	A/A	A/A	A/A
SNP510	A/A	A/A	A/A	G/G	G/G	A/A	A/A	G/G	A/A	G/G	A/A	G/G	G/G	NA	G/G	G/G	G/G	A/A	A/A	A/A	A/A	A/A	A/A	A/A	A/A	A/A	A/A	A/A	A/G	A/A	A/A	A/A	G/G	A/A	A/A	G/G	A/A	A/A	A/A	A/A	G/G	A/G	G/G	G/G	A/A	A/G	G/G	G/G	G/G
SNP511	A/A	A/A	G/G	A/A	A/A	A/A	G/G	G/G	A/A	A/A	G/G	G/G	A/A	A/A	G/G	G/G	A/A	A/A	A/A	G/G	G/G	G/G	G/G	G/G	G/G	G/G	G/G	G/G	A/G	G/G	A/A	A/A	G/G	G/G	G/G	A/A	G/G	A/A	G/G	G/G	G/G	G/G	A/A	A/G	G/G	A/A	A/A	A/A	A/A
SNP512	A/A	A/A	A/A	A/A	A/A	A/A	A/A	A/A	A/A	A/A	A/A	A/A	A/A	A/A	A/A	A/A	A/A	A/A	A/A	A/A	A/A	A/A	A/A	A/A	A/A	A/A	A/A	A/A	A/A	A/A	A/A	A/A	A/A	A/A	A/A	A/A	A/A	A/A	A/A	A/A	A/A	A/A	A/A	A/A	A/A	A/A	A/A	A/A	A/A
SNP513	A/A	A/A	C/C	A/A	A/A	A/A	A/A	A/A	A/A	A/A	A/A	A/A	A/A	A/A	A/A	A/A	A/A	A/A	A/A	A/A	A/A	A/A	A/A	A/A	A/A	A/A	A/A	A/A	A/A	A/A	A/A	A/A	A/A	A/A	A/A	A/A	A/A	A/A	A/A	A/A	A/A	A/A	A/A	A/A	A/A	A/A	A/A	A/A	A/A
SNP514	A/A	A/A	A/A	A/A	G/G	A/A	A/A	A/A	A/A	G/G	A/A	G/G	A/A	A/A	G/G	G/G	G/G	A/A	A/A	A/A	A/A	A/A	A/A	A/A	A/A	A/A	A/A	A/A	A/G	A/A	A/A	A/A	A/A	G/G	G/G	G/G	G/G	A/A	A/A	A/A	A/A	A/G	A/A	A/A	A/A	A/A	G/G	A/A	G/G
SNP515	C/C	NA	C/C	C/C	C/C	C/C	C/C	C/C	A/A	A/A	A/A	A/A	A/A	A/C	C/C	A/A	C/C	A/A	C/C	A/A	A/A	A/A	C/C	C/C	C/C	C/C	C/C	C/C	NA	C/C	C/C	C/C	A/A	A/A	C/C	C/C	C/C	A/A	A/A	A/A	A/A	A/C	C/C	A/C	C/C	NA	C/C	C/C	A/A
SNP516	G/G	G/G	G/G	G/G	G/G	G/G	G/G	G/G	G/G	G/G	G/G	G/G	G/G	G/G	G/G	G/G	G/G	G/G	G/G	G/G	G/G	G/G	G/G	G/G	G/G	G/G	G/G	G/G	G/G	G/G	G/G	G/G	G/G	G/G	G/G	G/G	G/G	G/G	G/G	G/G	G/G	G/G	G/G	G/G	G/G	G/G	G/G	G/G	G/G
SNP517	A/A	G/G	G/G	G/G	G/G	G/G	A/A	G/G	G/G	G/G	G/G	G/G	G/G	G/G	G/G	G/G	G/G	G/G	G/G	G/G	G/G	G/G	G/G	G/G	A/A	A/A	G/G	A/A	G/G	A/A	G/G	A/A	A/A	G/G	A/A	A/A	A/A	A/A	G/G	A/A	G/G	G/G	G/G	G/G	G/G	G/G	G/G	G/G	G/G
SNP518	A/A	A/A	G/G	A/A	A/A	A/A	G/G	G/G	G/G	A/A	A/A	A/A	A/A	A/A	A/A	A/A	A/A	A/A	A/A	A/A	A/A	A/A	G/G	G/G	G/G	A/A	G/G	G/G	A/G	A/A	G/G	G/G	A/A	G/G	A/A	A/A	A/A	A/A	A/A	G/G	G/G	NA	A/A	A/G	A/A	A/G	A/A	A/A	A/A
SNP519	A/A	A/A	G/G	NA	A/A	G/G	G/G	G/G	G/G	A/A	NA	A/A	G/G	A/G	A/A	G/G	A/A	NA	NA	NA	G/G	G/G	NA	NA	G/G	NA	NA	NA	A/G	NA	G/G	NA	NA	A/A	A/A	A/A	A/A	NA	G/G	NA	NA	A/G	A/A	NA	NA	A/G	A/A	A/A	A/A
SNP520	G/G	G/G	G/G	G/G	G/G	G/G	G/G	G/G	G/G	G/G	G/G	G/G	G/G	G/G	G/G	G/G	G/G	G/G	G/G	G/G	G/G	G/G	G/G	G/G	G/G	G/G	G/G	G/G	G/G	G/G	G/G	G/G	G/G	G/G	G/G	G/G	G/G	G/G	G/G	G/G	G/G	G/G	G/G	G/G	G/G	G/G	G/G	G/G	G/G
SNP521	G/G	G/G	G/G	A/A	A/A	G/G	G/G	G/G	A/A	A/A	G/G	A/A	G/G	A/A	A/A	G/G	G/G	G/G	G/G	G/G	G/G	G/G	G/G	G/G	G/G	G/G	G/G	G/G	NA	G/G	A/A	G/G	G/G	G/G	G/G	G/G	G/G	G/G	G/G	G/G	G/G	NA	G/G	A/G	A/A	A/G	A/A	A/A	A/A
SNP522	A/A	G/G	G/G	G/G	G/G	G/G	G/G	G/G	A/A	G/G	G/G	G/G	G/G	G/G	G/G	G/G	G/G	G/G	G/G	G/G	G/G	G/G	G/G	G/G	G/G	G/G	G/G	G/G	G/G	G/G	G/G	G/G	G/G	G/G	G/G	G/G	G/G	G/G	G/G	G/G	G/G	G/G	G/G	G/G	G/G	G/G	G/G	G/G	G/G
SNP523	A/A	A/A	A/A	A/A	A/A	A/A	A/A	A/A	A/A	A/A	A/A	A/A	A/A	A/A	A/A	A/A	A/A	A/A	A/A	A/A	A/A	A/A	A/A	A/A	A/A	A/A	A/A	A/A	A/A	A/A	A/A	A/A	A/A	A/A	A/A	A/A	A/A	A/A	A/A	A/A	A/A	A/A	A/A	A/A	A/A	A/A	A/A	A/A	A/A
SNP524	A/A	A/A	A/A	A/A	A/A	A/A	A/A	A/A	A/A	A/A	A/A	A/A	A/A	A/A	A/A	A/A	A/A	A/A	A/A	A/A	A/A	A/A	A/A	A/A	A/A	A/A	A/A	A/A	A/A	A/A	A/A	A/A	A/A	A/A	A/A	A/A	A/A	A/A	A/A	A/A	A/A	A/G	A/A	A/A	A/A	A/A	A/A	A/A	A/A
SNP525	A/A	NA	G/G	G/G	A/A	G/G	A/A	G/G	G/G	A/A	A/A	A/A	A/A	A/A	A/A	A/A	A/A	A/A	A/A	A/A	A/A	A/A	A/A	A/A	A/A	A/A	A/A	A/A	A/A	A/A	A/A	A/A	A/A	A/A	A/A	A/A	A/A	A/A	A/A	A/A	A/A	A/G	A/A	A/A	A/A	A/A	A/A	A/A	A/A
SNP526	A/A	A/A	A/A	A/A	A/A	A/A	A/A	A/A	A/A	A/A	A/A	A/A	A/A	A/A	A/A	A/A	A/A	A/A	A/A	A/A	A/A	A/A	A/A	A/A	A/A	A/A	A/A	A/A	A/A	A/A	A/A	A/A	A/A	A/A	A/A	A/A	A/A	A/A	A/A	A/A	A/A	A/A	A/A	A/A	A/A	A/A	A/A	A/A	A/A
SNP527	A/A	A/A	A/A	A/A	A/A	A/A	A/A	A/A	A/A	A/A	A/A	A/A	A/A	A/A	A/A	A/A	A/A	A/A	A/A	A/A	A/A	A/A	A/A	A/A	A/A	A/A	A/A	A/A	A/A	A/A	A/A	A/A	A/A	A/A	A/A	A/A	A/A	A/A	A/A	A/A	A/A	A/A	A/A	A/A	A/A	A/A	A/A	A/A	A/A
SNP528	A/A	A/A	T/T	A/A	A/A	T/T	A/A	A/A	A/A	A/A	A/A	T/T	A/A	A/A	T/T	A/A	A/A	T/T	T/T	T/T	T/T	A/A	A/A	A/A	T/T	A/A	T/T	T/T	A/A	T/T	A/A	A/A	A/A	A/A	A/A	A/A	A/A	A/A	A/A	A/A	A/A	A/A	A/A	A/A	T/T	A/T	A/A	A/A	A/A
SNP529	A/A	A/A	A/A	A/A	A/A	A/A	A/A	A/A	A/A	A/A	A/A	A/A	A/A	A/A	A/A	A/A	A/A	A/A	A/A	A/A	A/A	A/A	A/A	A/A	A/A	A/A	A/A	A/A	A/A	A/A	A/A	A/A	A/A	A/A	A/A	A/A	A/A	A/A	A/A	A/A	A/A	A/A	A/A	A/A	A/A	A/A	A/A	A/A	A/A
SNP530	G/G	G/G	G/G	G/G	G/G	G/G	G/G	G/G	G/G	G/G	G/G	G/G	G/G	G/G	G/G	G/G	G/G	G/G	G/G	G/G	G/G	G/G	G/G	G/G	G/G	G/G	G/G	G/G	G/G	G/G	G/G	G/G	G/G	G/G	G/G	G/G	G/G	G/G	G/G	G/G	G/G	G/G	G/G	G/G	G/G	G/G	G/G	G/G	G/G
SNP531	A/A	G/G	G/G	A/A	A/A	G/G	G/G	A/A	A/A	A/A	G/G	G/G	G/G	A/A	G/G	G/G	A/A	G/G	G/G	G/G	G/G	A/A	G/G	G/G	G/G	G/G	A/A	A/A	A/G	G/G	A/A	A/A	A/A	A/A	A/A	A/A	A/A	A/A	A/A	A/A	A/A	A/A	A/A	A/G	G/G	G/G	A/A	A/A	A/A
SNP532	A/A	A/A	A/A	A/A	A/A	A/A	A/A	A/A	A/A	A/A	A/A	A/A	A/A	A/A	A/A	A/A	A/A	A/A	A/A	A/A	A/A	A/A	A/A	A/A	A/A	A/A	A/A	A/A	A/A	A/A	A/A	A/A	A/A	A/A	A/A	A/A	A/A	A/A	A/A	A/A	A/A	A/A	A/A	A/A	A/A	A/A	A/A	A/A	A/A
SNP533	A/A	A/A	A/A	T/T	T/T	T/T	T/T	A/A	A/A	A/A	T/T	A/A	T/T	T/T	T/T	T/T	A/A	T/T	T/T	T/T	A/A	A/A	A/A	A/A	T/T	T/T	T/T	A/A	A/A	T/T	A/A	A/A	A/A	A/A	A/A	A/A	A/A	A/A	A/A	A/A	A/A	A/A	T/T	A/T	T/T	NA	A/A	T/T	T/T
SNP534	A/A	C/C	A/A	A/A	A/A	A/A	A/A	A/A	A/A	A/A	A/A	A/A	A/A	A/A	A/A	A/A	A/A	A/A	A/A	A/A	A/A	A/A	A/A	A/A	A/A	A/A	A/A	A/A	A/A	A/A	A/A	A/A	A/A	A/A	A/A	A/A	A/A	A/A	A/A	A/A	A/A	A/A	A/A	A/A	A/A	A/C	A/A	A/A	A/A
SNP535	G/G	G/G	G/G	A/A	A/A	A/A	G/G	G/G	G/G	A/A	A/A	A/A	A/A	A/A	G/G	A/A	A/A	A/A	G/G	A/A	A/A	A/A	G/G	G/G	G/G	G/G	G/G	G/G	A/G	G/G	G/G	G/G	G/G	A/A	G/G	G/G	G/G	A/A	A/A	G/G	A/A	A/A	A/A	A/G	A/A	G/G	A/A	A/A	A/A
SNP536	A/A	G/G	G/G	A/A	G/G	G/G	G/G	G/G	G/G	A/A	A/A	A/A	A/A	NA	A/A	G/G	A/A	A/A	G/G	A/A	A/A	G/G	G/G	G/G	G/G	G/G	G/G	G/G	A/G	G/G	G/G	A/A	G/G	G/G	A/A	G/G	A/A	G/G	A/A	G/G	G/G	A/G	G/G	G/G	A/A	A/G	A/A	A/A	A/A
SNP537	T/T	T/T	T/T	T/T	T/T	T/T	T/T	T/T	T/T	T/T	T/T	T/T	T/T	T/T	T/T	T/T	T/T	T/T	T/T	T/T	T/T	T/T	T/T	T/T	T/T	T/T	T/T	T/T	T/T	T/T	T/T	T/T	T/T	T/T	T/T	T/T	T/T	T/T	T/T	T/T	T/T	T/T	T/T	T/T	T/T	T/T	T/T	T/T	T/T
SNP538	G/G	G/G	G/G	G/G	G/G	A/A	A/A	G/G	G/G	G/G	A/A	A/A	G/G	G/G	A/A	A/A	G/G	A/A	A/A	G/G	G/G	A/A	A/A	A/A	A/A	A/A	A/A	A/A	A/G	A/A	G/G	A/A	A/A	G/G	A/A	G/G	A/A	G/G	A/A	A/A	G/G	NA	A/A	A/G	A/A	A/A	G/G	G/G	G/G
SNP539	A/A	A/A	A/A	A/A	A/A	A/A	A/A	A/A	A/A	A/A	A/A	A/A	A/A	A/A	A/A	A/A	A/A	A/A	A/A	A/A	A/A	A/A	A/A	A/A	A/A	A/A	A/A	A/A	A/A	A/A	A/A	A/A	A/A	A/A	A/A	A/A	A/A	A/A	A/A	A/A	A/A	A/G	A/A	A/A	A/A	A/A	A/A	A/A	A/A
SNP540	A/A	G/G	A/A	G/G	G/G	G/G	G/G	G/G	G/G	G/G	G/G	G/G	G/G	G/G	G/G	G/G	G/G	G/G	G/G	G/G	G/G	G/G	G/G	G/G	G/G	G/G	G/G	G/G	G/G	G/G	G/G	G/G	G/G	G/G	G/G	G/G	G/G	G/G	G/G	G/G	G/G	G/G	G/G	G/G	G/G	G/G	G/G	G/G	G/G
SNP541	G/G	NA	G/G	G/G	G/G	G/G	G/G	G/G	G/G	G/G	G/G	G/G	G/G	G/G	G/G	G/G	G/G	G/G	G/G	G/G	G/G	G/G	G/G	G/G	G/G	G/G	G/G	G/G	G/G	G/G	G/G	G/G	G/G	G/G	G/G	G/G	G/G	G/G	G/G	G/G	G/G	G/G	G/G	G/G	G/G	NA	G/G	G/G	G/G
SNP542	G/G	G/G	G/G	G/G	G/G	G/G	G/G	G/G	G/G	G/G	G/G	G/G	G/G	G/G	G/G	G/G	G/G	G/G	G/G	G/G	G/G	G/G	G/G	G/G	G/G	G/G	G/G	G/G	G/G	G/G	G/G	G/G	G/G	G/G	G/G	G/G	G/G	G/G	G/G	G/G	G/G	G/G	G/G	G/G	G/G	G/G	G/G	G/G	G/G
SNP543	G/G	A/A	G/G	G/G	G/G	G/G	G/G	G/G	A/A	G/G	G/G	G/G	G/G	G/G	G/G	G/G	G/G	G/G	G/G	G/G	G/G	G/G	G/G	G/G	G/G	G/G	G/G	G/G	G/G	G/G	G/G	G/G	G/G	G/G	G/G	G/G	G/G	G/G	G/G	G/G	G/G	G/G	G/G	G/G	G/G	A/G	G/G	G/G	G/G
SNP544	G/G	G/G	G/G	G/G	G/G	G/G	G/G	G/G	G/G	G/G	G/G	G/G	G/G	G/G	G/G	G/G	G/G	G/G	G/G	G/G	G/G	G/G	G/G	G/G	G/G	G/G	G/G	G/G	G/G	G/G	G/G	G/G	G/G	G/G	G/G	G/G	G/G	G/G	G/G	G/G	G/G	G/G	G/G	G/G	G/G	G/G	G/G	G/G	G/G
SNP545	A/A	A/A	A/A	G/G	G/G	A/A	G/G	A/A	G/G	G/G	G/G	G/G	G/G	G/G	G/G	G/G	G/G	G/G	G/G	G/G	G/G	G/G	G/G	G/G	G/G	G/G	G/G	G/G	G/G	G/G	G/G	G/G	G/G	G/G	G/G	G/G	G/G	G/G	G/G	G/G	G/G	G/G	G/G	G/G	G/G	G/G	G/G	G/G	G/G
SNP546	G/G	G/G	G/G	A/A	A/A	G/G	A/A	G/G	A/A	A/A	A/A	A/A	A/A	A/A	A/A	A/A	A/A	A/A	A/A	A/A	A/A	A/A	A/A	A/A	A/A	A/A	A/A	A/A	A/A	A/A	A/A	A/A	A/A	A/A	A/A	A/A	A/A	A/A	A/A	A/A	A/A	A/A	A/A	A/A	A/A	A/A	A/A	A/A	A/A
SNP547	A/A	A/A	A/A	A/A	A/A	A/A	A/A	A/A	A/A	A/A	A/A	A/A	A/A	A/A	A/A	A/A	A/A	A/A	A/A	A/A	A/A	A/A	A/A	A/A	A/A	A/A	A/A	A/A	A/A	A/A	A/A	A/A	A/A	A/A	A/A	A/A	A/A	A/A	A/A	A/A	A/A	A/A	A/A	A/A	A/A	A/A	A/A	A/A	A/A
SNP548	G/G	NA	G/G	G/G	G/G	G/G	G/G	G/G	A/A	G/G	G/G	G/G	G/G	G/G	G/G	G/G	G/G	G/G	G/G	G/G	G/G	G/G	G/G	G/G	G/G	G/G	G/G	G/G	G/G	G/G	G/G	G/G	G/G	G/G	G/G	G/G	G/G	G/G	G/G	G/G	G/G	G/G	G/G	G/G	G/G	G/G	G/G	G/G	G/G
SNP549	A/A	A/A	A/A	A/A	A/A	A/A	A/A	A/A	C/C	A/A	A/A	A/A	A/A	A/A	A/A	A/A	A/A	A/A	A/A	A/A	A/A	A/A	A/A	A/A	A/A	A/A	A/A	A/A	A/A	A/A	A/A	A/A	A/A	A/A	A/A	A/A	A/A	A/A	A/A	A/A	A/A	A/A	A/A	A/A	A/A	A/A	A/A	A/A	A/A
SNP550	G/G	A/A	G/G	G/G	G/G	A/A	A/A	A/A	A/A	A/A	A/A	A/A	A/A	A/G	A/A	A/A	A/A	A/A	A/A	A/A	A/A	A/A	A/A	A/A	A/A	A/A	A/A	A/A	A/A	A/A	A/A	A/A	A/A	A/A	A/A	A/A	A/A	A/A	A/A	A/A	A/A	A/A	A/A	A/A	G/G	NA	A/A	G/G	G/G
SNP551	A/A	A/A	A/A	A/A	A/A	A/A	A/A	A/A	A/A	A/A	A/A	A/A	A/A	A/A	A/A	A/A	A/A	A/A	A/A	A/A	A/A	A/A	A/A	A/A	A/A	A/A	A/A	A/A	A/A	A/A	A/A	A/A	A/A	A/A	A/A	A/A	A/A	A/A	A/A	A/A	A/A	A/A	A/A	A/A	A/A	A/A	A/A	A/A	A/A
SNP552	G/G	G/G	G/G	G/G	G/G	G/G	G/G	G/G	G/G	G/G	G/G	G/G	G/G	G/G	G/G	G/G	G/G	G/G	G/G	G/G	G/G	G/G	G/G	G/G	G/G	G/G	G/G	G/G	G/G	G/G	G/G	G/G	G/G	G/G	G/G	G/G	G/G	G/G	G/G	G/G	G/G	A/G	G/G	G/G	G/G	G/G	G/G	G/G	G/G
SNP553	G/G	A/A	A/A	G/G	G/G	A/A	A/A	G/G	A/A	A/A	A/A	A/A	A/A	NA	A/A	A/A	A/A	A/A	A/A	A/A	A/A	A/A	A/A	A/A	A/A	A/A	A/A	A/A	A/A	A/A	A/A	A/A	A/A	A/A	A/A	A/A	A/A	A/A	A/A	A/A	A/A	A/G	A/A	A/G	G/G	A/A	G/G	G/G	A/A
SNP554	A/A	A/A	A/A	G/G	G/G	A/A	G/G	A/A	G/G	G/G	G/G	G/G	G/G	G/G	G/G	G/G	G/G	G/G	G/G	G/G	G/G	G/G	G/G	G/G	G/G	G/G	G/G	G/G	G/G	G/G	G/G	G/G	G/G	G/G	G/G	G/G	G/G	G/G	G/G	G/G	G/G	G/G	G/G	G/G	G/G	G/G	G/G	G/G	G/G
SNP555	G/G	G/G	G/G	A/A	A/A	G/G	A/A	G/G	G/G	A/A	A/A	A/A	A/A	A/A	A/A	A/A	A/A	A/A	A/A	A/A	A/A	A/A	A/A	A/A	A/A	A/A	A/A	A/A	A/A	A/A	A/A	A/A	A/A	A/A	A/A	A/A	A/A	A/A	A/A	A/A	A/A	A/G	A/A	A/A	A/A	A/A	A/A	A/A	A/A
SNP556	A/A	A/A	G/G	G/G	A/A	G/G	G/G	G/G	G/G	A/A	G/G	A/A	G/G	NA	A/A	G/G	A/A	G/G	G/G	G/G	G/G	G/G	G/G	G/G	G/G	G/G	G/G	G/G	A/G	G/G	G/G	G/G	G/G	A/A	A/A	A/A	A/A	G/G	G/G	G/G	G/G	A/G	A/A	G/G	G/G	A/G	A/A	A/A	A/A
SNP557	A/A	A/A	A/A	A/A	A/A	A/A	A/A	G/G	G/G	A/A	A/A	A/A	A/A	A/A	A/A	A/A	A/A	A/A	A/A	A/A	A/A	A/A	A/A	A/A	A/A	A/A	A/A	A/A	A/A	A/A	A/A	A/A	A/A	A/A	A/A	A/A	A/A	A/A	A/A	A/A	A/A	A/A	A/A	A/A	A/A	A/A	A/A	A/A	A/A
SNP558	G/G	G/G	G/G	G/G	G/G	G/G	G/G	G/G	G/G	G/G	G/G	A/A	G/G	G/G	A/A	G/G	A/A	A/A	A/A	G/G	A/A	A/A	A/A	A/A	A/A	A/A	A/A	A/A	A/G	A/A	A/A	A/A	A/A	A/A	A/A	G/G	A/A	G/G	A/A	G/G	A/A	A/G	G/G	A/A	A/A	A/A	G/G	G/G	G/G
SNP559	G/G	G/G	G/G	G/G	G/G	G/G	G/G	G/G	G/G	G/G	G/G	G/G	G/G	G/G	G/G	G/G	G/G	G/G	G/G	G/G	G/G	G/G	G/G	G/G	G/G	G/G	G/G	G/G	G/G	G/G	G/G	G/G	G/G	G/G	G/G	G/G	G/G	G/G	G/G	G/G	G/G	G/G	G/G	G/G	G/G	G/G	G/G	G/G	G/G
SNP560	G/G	A/A	A/A	G/G	G/G	G/G	G/G	G/G	G/G	G/G	G/G	G/G	G/G	G/G	G/G	G/G	G/G	G/G	G/G	G/G	G/G	G/G	G/G	G/G	G/G	G/G	G/G	G/G	G/G	G/G	G/G	G/G	G/G	G/G	G/G	G/G	G/G	G/G	G/G	G/G	G/G	G/G	G/G	G/G	G/G	NA	G/G	G/G	G/G
SNP561	G/G	G/G	A/A	G/G	G/G	A/A	A/A	G/G	G/G	G/G	G/G	G/G	G/G	G/G	G/G	G/G	G/G	G/G	G/G	G/G	G/G	G/G	G/G	G/G	G/G	G/G	G/G	G/G	G/G	G/G	G/G	G/G	G/G	G/G	G/G	G/G	G/G	G/G	G/G	G/G	G/G	G/G	G/G	G/G	G/G	G/G	G/G	G/G	G/G
SNP562	G/G	G/G	G/G	G/G	G/G	G/G	G/G	G/G	G/G	A/A	A/A	G/G	G/G	A/G	G/G	G/G	A/A	G/G	G/G	G/G	G/G	A/A	G/G	G/G	G/G	G/G	G/G	G/G	G/G	G/G	A/A	A/A	G/G	A/A	A/A	G/G	A/A	A/A	A/A	A/A	G/G	A/G	G/G	G/G	G/G	G/G	G/G	A/A	G/G
SNP563	G/G	G/G	G/G	A/A	A/A	A/A	A/A	A/A	A/A	G/G	A/A	G/G	A/A	A/G	A/A	A/A	A/A	A/A	A/A	A/A	G/G	A/A	G/G	G/G	A/A	A/A	A/A	G/G	G/G	A/A	G/G	G/G	G/G	G/G	G/G	G/G	G/G	G/G	G/G	G/G	G/G	NA	G/G	A/G	G/G	A/G	G/G	G/G	G/G
SNP564	G/G	G/G	G/G	G/G	A/A	G/G	G/G	G/G	G/G	A/A	G/G	A/A	G/G	G/G	A/A	A/A	A/A	G/G	G/G	G/G	G/G	G/G	G/G	G/G	G/G	G/G	G/G	G/G	A/G	G/G	G/G	G/G	G/G	G/G	A/A	A/A	A/A	G/G	G/G	G/G	G/G	G/G	G/G	G/G	G/G	G/G	A/A	G/G	A/A
SNP565	A/A	T/T	T/T	A/A	A/A	A/A	A/A	A/A	T/T	A/A	A/A	A/A	A/A	A/T	A/A	A/A	A/A	A/A	A/A	A/A	A/A	A/A	A/A	A/A	A/A	A/A	A/A	A/A	A/A	A/A	A/A	A/A	A/A	A/A	A/A	A/A	A/A	A/A	A/A	A/A	A/A	A/A	T/T	A/A	T/T	A/T	A/A	T/T	A/A
SNP566	C/C	A/A	A/A	C/C	C/C	C/C	A/A	C/C	C/C	C/C	A/A	C/C	A/A	A/C	C/C	A/A	C/C	A/A	A/A	A/A	A/A	A/A	A/A	A/A	A/A	A/A	A/A	A/A	A/C	A/A	A/A	A/A	A/A	C/C	C/C	C/C	C/C	A/A	A/A	A/A	A/A	A/C	C/C	A/A	A/A	A/A	C/C	C/C	C/C
SNP567	G/G	G/G	G/G	G/G	G/G	G/G	G/G	G/G	G/G	G/G	G/G	G/G	G/G	G/G	G/G	G/G	G/G	G/G	G/G	G/G	G/G	G/G	G/G	G/G	G/G	G/G	G/G	G/G	G/G	G/G	G/G	G/G	G/G	G/G	G/G	G/G	G/G	G/G	G/G	G/G	G/G	G/G	G/G	G/G	G/G	G/G	G/G	G/G	G/G
SNP568	A/A	A/A	A/A	A/A	A/A	C/C	A/A	A/A	A/A	A/A	A/A	A/A	A/A	A/A	A/A	A/A	A/A	A/A	A/A	A/A	A/A	A/A	A/A	A/A	A/A	A/A	A/A	A/A	A/A	A/A	A/A	A/A	A/A	A/A	A/A	A/A	A/A	A/A	A/A	A/A	A/A	A/C	A/A	A/A	A/A	A/A	A/A	A/A	A/A
SNP569	A/A	T/T	A/A	T/T	T/T	T/T	T/T	T/T	A/A	T/T	T/T	T/T	T/T	T/T	T/T	T/T	T/T	T/T	T/T	T/T	T/T	T/T	T/T	T/T	T/T	T/T	T/T	T/T	T/T	T/T	T/T	T/T	T/T	T/T	T/T	T/T	T/T	T/T	T/T	T/T	T/T	T/T	T/T	T/T	T/T	T/T	T/T	T/T	T/T
SNP570	G/G	G/G	G/G	A/A	A/A	G/G	A/A	G/G	A/A	A/A	A/A	A/A	A/A	A/A	A/A	A/A	A/A	A/A	A/A	A/A	A/A	A/A	A/A	A/A	A/A	A/A	A/A	A/A	A/A	A/A	A/A	A/A	A/A	A/A	A/A	A/A	A/A	A/A	A/A	A/A	A/A	A/A	A/A	A/A	A/A	A/A	A/A	A/A	A/A
SNP571	A/A	A/A	A/A	G/G	G/G	A/A	G/G	A/A	G/G	G/G	G/G	G/G	G/G	G/G	G/G	G/G	G/G	G/G	G/G	G/G	G/G	G/G	G/G	G/G	G/G	G/G	G/G	G/G	G/G	G/G	G/G	G/G	G/G	G/G	G/G	G/G	G/G	G/G	G/G	G/G	G/G	G/G	G/G	G/G	G/G	G/G	G/G	G/G	G/G
SNP572	A/A	G/G	G/G	G/G	A/A	G/G	G/G	G/G	G/G	G/G	G/G	G/G	G/G	A/G	G/G	G/G	G/G	G/G	G/G	G/G	G/G	G/G	G/G	G/G	G/G	G/G	G/G	G/G	G/G	G/G	G/G	G/G	G/G	G/G	G/G	G/G	G/G	G/G	G/G	G/G	G/G	G/G	G/G	G/G	G/G	G/G	A/A	A/A	G/G
SNP573	A/A	A/A	A/A	A/A	A/A	A/A	A/A	A/A	A/A	A/A	A/A	A/A	A/A	A/A	A/A	A/A	A/A	A/A	A/A	A/A	A/A	A/A	A/A	A/A	A/A	A/A	A/A	A/A	A/A	A/A	A/A	A/A	A/A	A/A	A/A	A/A	A/A	A/A	A/A	A/A	A/A	A/G	A/A	A/A	A/A	A/A	A/A	A/A	A/A
SNP574	G/G	G/G	G/G	G/G	G/G	G/G	G/G	G/G	G/G	G/G	G/G	G/G	G/G	G/G	G/G	G/G	G/G	G/G	G/G	G/G	G/G	G/G	G/G	G/G	G/G	G/G	G/G	G/G	G/G	G/G	G/G	G/G	G/G	G/G	G/G	G/G	G/G	G/G	G/G	G/G	G/G	G/G	G/G	G/G	G/G	G/G	G/G	G/G	G/G
SNP575	G/G	A/A	A/A	A/A	A/A	A/A	A/A	A/A	G/G	A/A	A/A	A/A	A/A	A/A	A/A	A/A	A/A	A/A	A/A	A/A	A/A	A/A	A/A	A/A	A/A	A/A	A/A	A/A	A/A	A/A	A/A	A/A	A/A	A/A	A/A	A/A	A/A	A/A	A/A	A/A	A/A	A/A	A/A	A/A	A/A	A/A	A/A	A/A	A/A
SNP576	G/G	G/G	G/G	G/G	G/G	G/G	G/G	G/G	A/A	G/G	G/G	G/G	G/G	G/G	G/G	G/G	G/G	G/G	G/G	G/G	G/G	G/G	G/G	G/G	G/G	G/G	G/G	G/G	G/G	G/G	G/G	G/G	G/G	G/G	G/G	G/G	G/G	G/G	G/G	G/G	G/G	G/G	G/G	G/G	G/G	G/G	G/G	G/G	G/G
SNP577	C/C	C/C	C/C	C/C	C/C	C/C	C/C	C/C	C/C	C/C	C/C	C/C	C/C	C/C	C/C	C/C	C/C	C/C	C/C	C/C	C/C	C/C	C/C	C/C	C/C	C/C	C/C	C/C	C/C	C/C	C/C	C/C	C/C	C/C	C/C	C/C	C/C	C/C	C/C	C/C	C/C	C/C	C/C	C/C	C/C	C/C	C/C	C/C	C/C
SNP578	A/A	G/G	G/G	G/G	G/G	G/G	G/G	G/G	G/G	G/G	G/G	G/G	G/G	G/G	G/G	G/G	G/G	G/G	G/G	G/G	G/G	G/G	G/G	G/G	G/G	G/G	G/G	G/G	G/G	G/G	G/G	G/G	G/G	G/G	G/G	G/G	G/G	G/G	G/G	G/G	G/G	G/G	G/G	G/G	G/G	G/G	G/G	G/G	G/G
SNP579	A/A	T/T	T/T	A/A	A/A	T/T	T/T	A/A	A/A	T/T	T/T	T/T	T/T	NA	T/T	T/T	T/T	T/T	T/T	T/T	T/T	T/T	T/T	T/T	T/T	T/T	T/T	T/T	T/T	T/T	T/T	T/T	T/T	T/T	T/T	T/T	T/T	T/T	T/T	T/T	T/T	T/T	A/A	T/T	A/A	T/T	A/A	T/T	A/A
SNP580	A/A	C/C	C/C	A/A	A/A	C/C	C/C	A/A	A/A	A/A	C/C	C/C	C/C	A/A	C/C	C/C	A/A	C/C	C/C	C/C	C/C	A/A	C/C	C/C	C/C	C/C	A/A	A/A	A/C	C/C	A/A	A/A	A/A	A/A	A/A	A/A	A/A	A/A	A/A	A/A	A/A	A/A	A/A	A/C	C/C	C/C	A/A	A/A	A/A
SNP581	G/G	G/G	G/G	G/G	G/G	G/G	G/G	G/G	A/A	G/G	G/G	G/G	G/G	G/G	A/A	A/A	G/G	A/A	A/A	G/G	A/A	A/A	A/A	A/A	A/A	A/A	A/A	A/A	A/G	A/A	A/A	A/A	A/A	A/A	A/A	G/G	A/A	G/G	A/A	G/G	A/A	A/G	G/G	A/A	A/A	A/A	G/G	G/G	G/G
SNP582	A/A	G/G	G/G	A/A	A/A	A/A	G/G	A/A	A/A	A/A	A/A	G/G	A/A	NA	A/A	G/G	A/A	A/A	G/G	G/G	G/G	G/G	G/G	G/G	G/G	G/G	G/G	G/G	NA	G/G	A/A	A/A	G/G	G/G	A/A	G/G	A/A	G/G	A/A	G/G	A/A	G/G	G/G	A/A	A/A	NA	A/A	A/A	A/A
SNP583	G/G	G/G	G/G	G/G	G/G	G/G	G/G	A/A	A/A	G/G	G/G	G/G	G/G	G/G	G/G	G/G	G/G	G/G	G/G	G/G	G/G	G/G	G/G	G/G	G/G	G/G	G/G	G/G	G/G	G/G	G/G	G/G	G/G	G/G	G/G	G/G	G/G	G/G	G/G	G/G	G/G	NA	G/G	G/G	G/G	G/G	G/G	G/G	G/G
SNP584	A/A	NA	G/G	G/G	A/A	G/G	A/A	G/G	G/G	A/A	A/A	A/A	A/A	A/A	A/A	A/A	A/A	A/A	A/A	A/A	A/A	A/A	A/A	A/A	A/A	A/A	A/A	A/A	A/A	A/A	A/A	A/A	A/A	A/A	A/A	A/A	A/A	A/A	A/A	A/A	A/A	A/G	A/A	A/A	A/A	A/A	A/A	A/A	A/A
SNP585	A/A	A/A	A/A	A/A	A/A	A/A	A/A	A/A	A/A	A/A	A/A	A/A	A/A	A/A	A/A	A/A	A/A	A/A	A/A	A/A	A/A	A/A	A/A	A/A	A/A	A/A	A/A	A/A	A/A	A/A	A/A	A/A	A/A	A/A	A/A	A/A	A/A	A/A	A/A	A/A	A/A	A/C	A/A	A/A	A/A	A/A	A/A	A/A	A/A
SNP586	G/G	G/G	G/G	G/G	G/G	G/G	G/G	G/G	G/G	G/G	G/G	G/G	G/G	G/G	G/G	G/G	G/G	G/G	G/G	G/G	G/G	G/G	G/G	G/G	G/G	G/G	G/G	G/G	G/G	G/G	G/G	G/G	G/G	G/G	G/G	G/G	G/G	G/G	G/G	G/G	G/G	G/G	G/G	G/G	G/G	G/G	G/G	G/G	G/G
SNP587	A/A	A/A	A/A	A/A	A/A	A/A	A/A	A/A	A/A	A/A	G/G	G/G	A/A	A/A	G/G	A/A	G/G	G/G	G/G	A/A	G/G	G/G	G/G	G/G	G/G	G/G	G/G	G/G	A/G	G/G	G/G	G/G	G/G	G/G	G/G	G/G	G/G	A/A	G/G	A/A	G/G	A/G	A/A	G/G	G/G	G/G	A/A	A/A	A/A
SNP588	A/A	C/C	A/A	C/C	A/A	C/C	C/C	C/C	A/A	C/C	C/C	C/C	C/C	C/C	C/C	C/C	C/C	C/C	C/C	C/C	C/C	C/C	C/C	C/C	C/C	C/C	C/C	C/C	C/C	C/C	C/C	C/C	C/C	C/C	C/C	C/C	C/C	C/C	C/C	C/C	C/C	C/C	A/A	A/C	C/C	A/C	C/C	C/C	C/C
SNP589	G/G	G/G	G/G	G/G	G/G	C/C	G/G	G/G	C/C	G/G	G/G	G/G	G/G	G/G	G/G	G/G	G/G	G/G	G/G	G/G	G/G	G/G	G/G	G/G	G/G	G/G	G/G	G/G	G/G	G/G	G/G	G/G	G/G	G/G	G/G	G/G	G/G	G/G	G/G	G/G	G/G	C/G	G/G	G/G	G/G	G/G	G/G	G/G	G/G
SNP590	G/G	G/G	A/A	G/G	G/G	A/A	A/A	A/A	G/G	A/A	A/A	A/A	A/A	A/G	A/A	A/A	A/A	A/A	A/A	A/A	A/A	A/A	A/A	A/A	A/A	A/A	A/A	A/A	A/A	A/A	A/A	A/A	A/A	A/A	A/A	A/A	A/A	A/A	A/A	A/A	A/A	A/G	G/G	A/A	A/A	A/A	G/G	A/A	G/G
SNP591	G/G	G/G	A/A	G/G	G/G	G/G	G/G	G/G	G/G	G/G	G/G	G/G	G/G	G/G	G/G	G/G	G/G	G/G	G/G	G/G	G/G	G/G	G/G	G/G	G/G	G/G	G/G	G/G	G/G	G/G	G/G	G/G	G/G	G/G	G/G	G/G	G/G	G/G	G/G	G/G	G/G	G/G	G/G	G/G	G/G	G/G	G/G	G/G	G/G
SNP592	A/A	A/A	A/A	A/A	A/A	A/A	A/A	A/A	G/G	A/A	A/A	G/G	A/A	A/A	G/G	G/G	G/G	G/G	G/G	A/A	G/G	G/G	G/G	G/G	G/G	G/G	G/G	G/G	A/G	G/G	G/G	G/G	G/G	G/G	G/G	A/A	G/G	A/A	G/G	A/A	G/G	G/G	A/A	G/G	G/G	G/G	A/A	A/A	A/A
SNP593	A/A	C/C	A/A	C/C	C/C	C/C	A/A	C/C	C/C	C/C	A/A	C/C	C/C	A/C	A/A	A/A	C/C	A/A	A/A	C/C	C/C	A/A	A/A	A/A	A/A	A/A	A/A	A/A	A/C	A/A	C/C	A/A	A/A	C/C	A/A	A/A	A/A	A/A	A/A	A/A	C/C	A/A	A/A	A/C	A/A	A/A	C/C	C/C	C/C
SNP594	A/A	G/G	G/G	A/A	A/A	G/G	G/G	A/A	A/A	A/A	G/G	G/G	G/G	A/A	G/G	G/G	A/A	G/G	G/G	G/G	G/G	A/A	G/G	G/G	G/G	G/G	A/A	A/A	A/G	G/G	A/A	A/A	A/A	A/A	A/A	A/A	A/A	A/A	A/A	A/A	A/A	A/G	A/A	A/G	G/G	G/G	A/A	A/A	A/A
SNP595	G/G	A/A	A/A	G/G	G/G	A/A	A/A	G/G	G/G	G/G	A/A	A/A	A/A	G/G	A/A	A/A	G/G	A/A	A/A	A/A	A/A	G/G	A/A	A/A	A/A	A/A	A/A	A/A	A/G	A/A	G/G	G/G	A/A	G/G	G/G	G/G	G/G	G/G	G/G	G/G	A/A	G/G	G/G	A/A	A/A	A/A	G/G	G/G	G/G
SNP596	G/G	G/G	A/A	G/G	G/G	G/G	G/G	G/G	A/A	G/G	G/G	G/G	G/G	G/G	G/G	G/G	G/G	G/G	G/G	G/G	G/G	G/G	G/G	G/G	G/G	G/G	G/G	G/G	G/G	G/G	G/G	G/G	G/G	G/G	G/G	G/G	G/G	G/G	G/G	G/G	G/G	G/G	G/G	G/G	G/G	G/G	G/G	G/G	G/G
SNP597	A/A	A/A	A/A	A/A	A/A	A/A	A/A	A/A	A/A	A/A	A/A	A/A	A/A	A/A	A/A	A/A	A/A	A/A	A/A	A/A	A/A	A/A	A/A	A/A	A/A	A/A	A/A	A/A	A/A	A/A	A/A	A/A	A/A	A/A	A/A	A/A	A/A	A/A	A/A	A/A	A/A	A/A	A/A	A/A	A/A	A/A	A/A	A/A	A/A
SNP598	A/A	G/G	G/G	G/G	G/G	G/G	G/G	G/G	G/G	G/G	G/G	G/G	G/G	G/G	G/G	G/G	G/G	G/G	G/G	G/G	G/G	G/G	G/G	G/G	G/G	G/G	G/G	G/G	G/G	G/G	G/G	G/G	G/G	G/G	G/G	G/G	G/G	G/G	G/G	G/G	G/G	G/G	G/G	G/G	G/G	G/G	G/G	G/G	G/G
SNP599	G/G	G/G	G/G	G/G	G/G	G/G	G/G	G/G	G/G	G/G	G/G	G/G	G/G	G/G	G/G	G/G	G/G	G/G	G/G	G/G	G/G	G/G	G/G	G/G	G/G	G/G	G/G	G/G	G/G	G/G	G/G	G/G	G/G	G/G	G/G	G/G	G/G	G/G	G/G	G/G	G/G	A/G	G/G	G/G	G/G	G/G	G/G	G/G	G/G
SNP600	G/G	G/G	G/G	G/G	G/G	G/G	G/G	G/G	G/G	G/G	G/G	G/G	G/G	G/G	G/G	G/G	G/G	G/G	G/G	G/G	G/G	G/G	G/G	G/G	G/G	G/G	G/G	G/G	G/G	G/G	G/G	G/G	G/G	G/G	G/G	G/G	G/G	G/G	G/G	G/G	G/G	G/G	G/G	G/G	G/G	G/G	G/G	G/G	G/G
SNP601	C/C	C/C	G/G	C/C	C/C	G/G	C/C	C/C	C/C	C/C	C/C	C/C	C/C	C/C	C/C	C/C	C/C	C/C	C/C	C/C	C/C	C/C	C/C	C/C	C/C	C/C	C/C	C/C	C/C	C/C	C/C	C/C	C/C	C/C	C/C	C/C	C/C	C/C	C/C	C/C	C/C	C/C	C/C	C/C	C/C	C/C	C/C	C/C	C/C
SNP602	A/A	A/A	A/A	A/A	A/A	A/A	A/A	A/A	A/A	A/A	A/A	A/A	A/A	A/A	A/A	A/A	A/A	A/A	A/A	A/A	A/A	A/A	A/A	A/A	A/A	A/A	A/A	A/A	A/A	A/A	A/A	A/A	A/A	A/A	A/A	A/A	A/A	A/A	A/A	A/A	A/A	A/A	A/A	A/A	A/A	A/A	A/A	A/A	A/A
SNP603	C/C	C/C	A/A	C/C	C/C	A/A	A/A	C/C	C/C	C/C	A/A	A/A	A/A	C/C	A/A	A/A	C/C	A/A	A/A	A/A	A/A	C/C	A/A	A/A	A/A	A/A	C/C	C/C	A/C	A/A	C/C	C/C	C/C	C/C	C/C	C/C	C/C	C/C	C/C	C/C	C/C	NA	C/C	A/C	A/A	A/C	C/C	C/C	C/C
SNP604	C/C	C/C	C/C	C/C	C/C	C/C	C/C	C/C	C/C	C/C	C/C	C/C	C/C	C/C	C/C	C/C	C/C	C/C	C/C	C/C	C/C	C/C	C/C	C/C	C/C	C/C	C/C	C/C	C/C	C/C	C/C	C/C	C/C	C/C	C/C	C/C	C/C	C/C	C/C	C/C	C/C	NA	C/C	C/C	C/C	C/C	C/C	C/C	C/C
SNP605	A/A	G/G	A/A	A/A	A/A	A/A	A/A	G/G	G/G	A/A	A/A	A/A	A/A	A/A	A/A	A/A	A/A	A/A	A/A	A/A	A/A	A/A	A/A	A/A	A/A	A/A	A/A	A/A	A/A	A/A	A/A	A/A	A/A	A/A	A/A	A/A	A/A	A/A	A/A	A/A	A/A	A/A	A/A	A/A	A/A	A/A	A/A	A/A	A/A
SNP606	A/A	NA	C/C	C/C	A/A	C/C	C/C	C/C	C/C	A/A	C/C	A/A	C/C	NA	A/A	C/C	A/A	C/C	C/C	C/C	C/C	C/C	C/C	C/C	C/C	C/C	C/C	C/C	NA	C/C	C/C	C/C	C/C	A/A	A/A	A/A	A/A	C/C	C/C	C/C	C/C	NA	A/A	C/C	C/C	NA	A/A	A/A	A/A
SNP607	C/C	C/C	C/C	C/C	C/C	C/C	C/C	C/C	C/C	C/C	C/C	C/C	C/C	C/C	C/C	C/C	C/C	C/C	C/C	C/C	C/C	C/C	C/C	C/C	C/C	C/C	C/C	C/C	C/C	C/C	C/C	C/C	C/C	C/C	C/C	C/C	C/C	C/C	C/C	C/C	C/C	C/C	C/C	C/C	C/C	C/C	C/C	C/C	C/C
SNP608	A/A	A/A	A/A	G/G	C/G	A/A	G/G	A/A	G/G	G/G	NA	NA	NA	G/G	NA	NA	G/G	NA	NA	NA	G/G	G/G	NA	NA	G/G	NA	NA	C/G	NA	G/G	NA	C/G	NA	C/G	C/G	C/G	NA	NA	NA	NA	C/G	NA	NA	NA	G/G	NA	NA	NA	NA
SNP609	C/C	C/C	C/C	C/C	C/C	C/C	C/C	C/C	C/C	C/C	C/C	C/C	C/C	C/C	C/C	C/C	C/C	C/C	C/C	C/C	C/C	C/C	C/C	C/C	C/C	C/C	C/C	C/C	C/C	C/C	C/C	C/C	C/C	C/C	C/C	C/C	C/C	C/C	C/C	C/C	C/C	C/C	C/C	C/C	C/C	C/C	C/C	C/C	C/C
SNP610	A/A	A/A	A/A	A/A	A/A	A/A	A/A	A/A	A/A	A/A	A/A	A/A	A/A	A/A	A/A	A/A	A/A	A/A	A/A	A/A	A/A	A/A	A/A	A/A	A/A	A/A	A/A	A/A	A/A	A/A	A/A	A/A	A/A	A/A	A/A	A/A	A/A	A/A	A/A	A/A	A/A	A/C	A/A	A/A	A/A	A/A	A/A	A/A	A/A
SNP611	A/A	A/A	G/G	A/A	A/A	G/G	G/G	A/A	A/A	A/A	A/A	A/A	A/A	A/A	A/A	A/A	A/A	A/A	A/A	A/A	A/A	A/A	A/A	A/A	A/A	A/A	A/A	A/A	A/A	A/A	A/A	A/A	A/A	A/A	A/A	A/A	A/A	A/A	A/A	A/A	A/A	A/A	A/A	A/A	A/A	A/A	A/A	A/A	A/A
SNP612	G/G	C/C	C/C	C/C	C/C	C/C	C/C	C/C	C/C	C/C	C/C	C/C	C/C	C/C	C/C	C/C	C/C	C/C	C/C	C/C	C/C	C/C	C/C	C/C	C/C	C/C	C/C	C/C	C/C	C/C	C/C	C/C	C/C	C/C	C/C	C/C	C/C	C/C	C/C	C/C	C/C	C/C	C/C	C/C	C/C	C/C	C/C	C/C	C/C
SNP613	G/G	G/G	G/G	G/G	G/G	G/G	G/G	G/G	G/G	G/G	G/G	G/G	G/G	G/G	G/G	G/G	G/G	G/G	G/G	G/G	G/G	G/G	G/G	G/G	G/G	G/G	G/G	G/G	G/G	G/G	G/G	G/G	G/G	G/G	G/G	G/G	G/G	G/G	G/G	G/G	G/G	G/G	G/G	G/G	G/G	G/G	G/G	G/G	G/G
SNP614	G/G	G/G	G/G	G/G	G/G	G/G	G/G	G/G	G/G	G/G	G/G	G/G	G/G	G/G	G/G	G/G	G/G	G/G	G/G	G/G	G/G	G/G	G/G	G/G	G/G	G/G	G/G	G/G	G/G	G/G	G/G	G/G	G/G	G/G	G/G	G/G	G/G	G/G	G/G	G/G	G/G	G/G	G/G	G/G	G/G	G/G	G/G	G/G	G/G
SNP615	A/A	A/A	A/A	A/A	A/A	A/A	A/A	A/A	A/A	A/A	A/A	A/A	A/A	A/A	A/A	A/A	A/A	A/A	A/A	A/A	A/A	A/A	A/A	A/A	A/A	A/A	A/A	A/A	A/A	A/A	A/A	A/A	A/A	A/A	A/A	A/A	A/A	A/A	A/A	A/A	A/A	NA	A/A	A/A	A/A	A/A	A/A	A/A	A/A
SNP616	G/G	G/G	A/A	G/G	G/G	G/G	G/G	G/G	A/A	G/G	G/G	G/G	G/G	G/G	G/G	G/G	G/G	G/G	G/G	G/G	G/G	G/G	G/G	G/G	G/G	G/G	G/G	G/G	G/G	G/G	G/G	G/G	G/G	G/G	G/G	G/G	G/G	G/G	G/G	G/G	G/G	G/G	G/G	G/G	G/G	G/G	G/G	G/G	G/G
SNP617	A/A	A/A	A/A	A/A	A/A	A/A	A/A	A/A	A/A	A/A	A/A	A/A	A/A	A/A	A/A	A/A	A/A	A/A	A/A	A/A	A/A	A/A	A/A	A/A	A/A	A/A	A/A	A/A	A/A	A/A	A/A	A/A	A/A	A/A	A/A	A/A	A/A	A/A	A/A	A/A	A/A	A/A	A/A	A/A	A/A	A/A	A/A	A/A	A/A
SNP618	G/G	G/G	G/G	G/G	G/G	G/G	G/G	G/G	G/G	G/G	G/G	G/G	G/G	G/G	G/G	G/G	G/G	G/G	G/G	G/G	G/G	G/G	G/G	G/G	G/G	G/G	G/G	G/G	G/G	G/G	G/G	G/G	G/G	G/G	G/G	G/G	G/G	G/G	G/G	G/G	G/G	NA	G/G	G/G	G/G	G/G	G/G	G/G	G/G
SNP619	G/G	NA	G/G	A/A	A/A	G/G	A/A	A/A	A/A	A/A	A/A	A/A	A/A	A/A	A/A	A/A	A/A	A/A	A/A	A/A	A/A	A/A	A/A	A/A	G/G	A/A	A/A	A/A	A/A	A/A	G/G	G/G	G/G	A/A	A/A	G/G	A/A	G/G	A/A	A/A	G/G	A/A	A/A	A/G	A/A	A/G	A/A	A/A	A/A
SNP620	A/A	NA	A/A	G/G	G/G	A/A	A/A	A/A	G/G	G/G	G/G	A/A	G/G	G/G	G/G	A/A	G/G	A/A	G/G	G/G	A/A	A/A	G/G	G/G	G/G	A/A	G/G	G/G	G/G	A/A	G/G	G/G	G/G	G/G	G/G	G/G	G/G	G/G	G/G	G/G	G/G	G/G	A/A	A/G	G/G	G/G	G/G	G/G	G/G
SNP621	G/G	G/G	C/C	G/G	G/G	C/C	C/C	G/G	G/G	C/C	C/C	C/C	C/C	C/C	C/C	C/C	C/C	C/C	C/C	C/C	C/C	C/C	C/C	C/C	C/C	C/C	C/C	C/C	C/C	C/C	C/C	C/C	C/C	C/C	C/C	C/C	C/C	C/C	C/C	C/C	C/C	C/C	G/G	C/C	G/G	NA	G/G	C/C	G/G
SNP622	C/C	A/A	A/A	C/C	C/C	A/A	A/A	C/C	C/C	C/C	A/A	A/A	A/A	C/C	A/A	A/A	C/C	A/A	A/A	A/A	A/A	C/C	A/A	A/A	A/A	A/A	C/C	C/C	A/C	A/A	C/C	C/C	C/C	C/C	C/C	C/C	C/C	C/C	C/C	C/C	C/C	C/C	C/C	A/C	A/A	A/A	C/C	C/C	C/C
SNP623	C/C	A/A	C/C	C/C	C/C	C/C	C/C	C/C	C/C	A/A	A/A	A/A	C/C	A/C	A/A	C/C	A/A	C/C	C/C	A/A	C/C	C/C	C/C	C/C	C/C	C/C	C/C	C/C	A/C	C/C	C/C	A/A	A/A	C/C	A/A	A/A	C/C	A/A	A/A	A/A	A/A	C/C	C/C	A/C	C/C	NA	A/A	A/A	A/A
SNP624	A/A	NA	A/A	A/A	A/A	NA	A/A	A/A	C/C	A/A	A/A	A/A	A/A	A/A	A/A	A/A	A/A	A/A	A/A	A/A	A/A	A/A	A/A	A/A	A/A	A/A	A/A	A/A	A/A	A/A	A/A	A/A	A/A	A/A	A/A	A/A	A/A	A/A	A/A	A/A	A/A	A/C	A/A	A/A	A/A	A/A	A/A	A/A	A/A
SNP625	A/A	A/A	A/A	A/A	A/A	A/A	A/A	A/A	A/A	A/A	A/A	A/A	A/A	A/A	A/A	A/A	A/A	A/A	A/A	A/A	A/A	A/A	A/A	A/A	A/A	A/A	A/A	A/A	A/A	A/A	A/A	A/A	A/A	A/A	A/A	A/A	A/A	A/A	A/A	A/A	A/A	A/A	A/A	A/A	A/A	A/A	A/A	A/A	A/A
SNP626	G/G	G/G	G/G	G/G	G/G	A/A	G/G	G/G	G/G	G/G	G/G	G/G	G/G	G/G	G/G	G/G	G/G	G/G	G/G	G/G	G/G	G/G	G/G	G/G	G/G	G/G	G/G	G/G	G/G	G/G	G/G	G/G	G/G	G/G	G/G	G/G	G/G	G/G	G/G	G/G	G/G	G/G	G/G	G/G	G/G	G/G	G/G	G/G	G/G
SNP627	G/G	G/G	G/G	G/G	G/G	G/G	G/G	G/G	G/G	G/G	G/G	G/G	G/G	G/G	G/G	G/G	G/G	G/G	G/G	G/G	G/G	G/G	G/G	G/G	G/G	G/G	G/G	G/G	G/G	G/G	G/G	G/G	G/G	G/G	G/G	G/G	G/G	G/G	G/G	G/G	G/G	G/G	G/G	G/G	G/G	G/G	G/G	G/G	G/G
SNP628	A/A	A/A	G/G	A/A	G/G	A/A	A/A	A/A	A/A	G/G	A/A	G/G	A/A	A/A	G/G	A/A	G/G	A/A	A/A	A/A	A/A	A/A	A/A	A/A	A/A	A/A	A/A	A/A	A/G	A/A	A/A	A/A	A/A	G/G	G/G	G/G	G/G	A/A	A/A	A/A	A/A	A/A	A/A	A/A	A/A	A/A	A/A	A/A	G/G
SNP629	A/A	A/A	A/A	A/A	A/A	A/A	A/A	C/C	C/C	C/C	C/C	A/A	A/A	NA	A/A	A/A	A/A	A/A	A/A	C/C	A/A	C/C	A/A	A/A	A/A	A/A	A/A	A/A	A/C	A/A	C/C	C/C	A/A	A/A	C/C	A/A	A/A	A/A	C/C	A/A	A/A	C/C	A/A	A/A	A/A	A/A	A/A	C/C	A/A
SNP630	G/G	A/A	A/A	G/G	G/G	A/A	G/G	A/A	A/A	G/G	G/G	G/G	A/A	NA	A/A	A/A	G/G	A/A	A/A	G/G	A/A	G/G	A/A	A/A	G/G	A/A	A/A	A/A	NA	A/A	G/G	G/G	G/G	G/G	G/G	G/G	G/G	G/G	G/G	G/G	G/G	NA	A/A	A/G	A/A	NA	A/A	G/G	G/G
SNP631	A/A	A/A	A/A	C/C	A/A	A/A	A/A	C/C	A/A	A/A	A/A	A/A	A/A	A/A	A/A	A/A	A/A	A/A	A/A	A/A	A/A	A/A	A/A	A/A	A/A	A/A	A/A	A/A	A/A	A/A	A/A	A/A	A/A	A/A	A/A	A/A	A/A	A/A	A/A	A/A	A/A	A/A	A/A	A/A	A/A	A/A	A/A	A/A	A/A
SNP632	G/G	A/A	G/G	G/G	G/G	G/G	G/G	A/A	A/A	A/A	A/A	A/A	G/G	A/G	A/A	G/G	A/A	G/G	G/G	A/A	G/G	G/G	G/G	G/G	G/G	G/G	G/G	G/G	A/G	G/G	G/G	A/A	A/A	G/G	A/A	A/A	G/G	A/A	A/A	A/A	A/A	A/G	G/G	A/G	G/G	A/G	A/A	A/A	G/G
SNP633	A/A	A/A	A/A	A/A	A/A	A/A	A/A	A/A	A/A	A/A	A/A	G/G	A/A	A/A	G/G	A/A	G/G	G/G	G/G	A/A	G/G	G/G	G/G	G/G	G/G	G/G	G/G	G/G	A/G	G/G	G/G	G/G	G/G	G/G	G/G	A/A	G/G	A/A	G/G	A/A	G/G	A/G	A/A	G/G	G/G	G/G	A/A	A/A	A/A
SNP634	G/G	A/A	A/A	G/G	G/G	A/A	A/A	G/G	A/A	G/G	G/G	A/A	A/A	A/A	A/A	A/A	A/A	A/A	A/A	A/A	G/G	A/A	A/A	A/A	A/A	A/A	A/A	A/A	NA	A/A	A/A	G/G	A/A	G/G	G/G	G/G	G/G	A/A	A/A	G/G	A/A	NA	A/A	A/G	A/A	A/A	G/G	G/G	G/G
SNP635	G/G	G/G	G/G	G/G	G/G	G/G	G/G	G/G	G/G	G/G	G/G	G/G	G/G	G/G	G/G	G/G	G/G	G/G	G/G	G/G	G/G	G/G	G/G	G/G	G/G	G/G	G/G	G/G	G/G	G/G	G/G	G/G	G/G	G/G	G/G	G/G	G/G	G/G	G/G	G/G	G/G	G/G	G/G	G/G	G/G	G/G	G/G	G/G	G/G
SNP636	G/G	G/G	G/G	G/G	G/G	G/G	G/G	G/G	G/G	G/G	G/G	G/G	G/G	G/G	G/G	G/G	G/G	G/G	G/G	G/G	G/G	G/G	G/G	G/G	G/G	G/G	G/G	G/G	G/G	G/G	G/G	G/G	G/G	G/G	G/G	G/G	G/G	G/G	G/G	G/G	G/G	G/G	G/G	G/G	G/G	G/G	G/G	G/G	G/G
SNP637	A/A	A/A	A/A	A/A	A/A	A/A	A/A	A/A	A/A	A/A	A/A	A/A	A/A	A/A	A/A	A/A	A/A	A/A	A/A	A/A	A/A	A/A	A/A	A/A	A/A	A/A	A/A	A/A	A/A	A/A	A/A	A/A	A/A	A/A	A/A	A/A	A/A	A/A	A/A	A/A	A/A	A/A	A/A	A/A	A/A	A/A	A/A	A/A	A/A
SNP638	A/A	A/A	A/A	A/A	A/A	A/A	A/A	A/A	A/A	A/A	A/A	A/A	A/A	A/A	A/A	A/A	A/A	A/A	A/A	A/A	A/A	A/A	A/A	A/A	A/A	A/A	A/A	A/A	A/A	A/A	A/A	A/A	A/A	A/A	A/A	A/A	A/A	A/A	A/A	A/A	A/A	A/A	A/A	A/A	A/A	A/A	A/A	A/A	A/A
SNP639	A/A	G/G	G/G	G/G	G/G	G/G	G/G	G/G	G/G	G/G	G/G	G/G	G/G	G/G	G/G	G/G	G/G	G/G	G/G	G/G	G/G	G/G	G/G	G/G	G/G	G/G	G/G	G/G	G/G	G/G	G/G	G/G	G/G	G/G	G/G	G/G	G/G	G/G	G/G	G/G	G/G	G/G	G/G	G/G	G/G	G/G	G/G	G/G	G/G
SNP640	C/C	C/C	C/C	C/C	C/C	C/C	C/C	C/C	C/C	C/C	C/C	C/C	C/C	C/C	C/C	C/C	C/C	C/C	C/C	C/C	C/C	C/C	C/C	C/C	C/C	C/C	C/C	C/C	C/C	C/C	C/C	C/C	C/C	C/C	C/C	C/C	C/C	C/C	C/C	C/C	C/C	C/C	C/C	C/C	C/C	C/C	C/C	C/C	C/C
SNP641	G/G	G/G	G/G	G/G	G/G	G/G	G/G	G/G	G/G	G/G	G/G	G/G	G/G	G/G	G/G	G/G	G/G	G/G	G/G	G/G	G/G	G/G	G/G	G/G	G/G	G/G	G/G	G/G	G/G	G/G	G/G	G/G	G/G	G/G	G/G	G/G	G/G	G/G	G/G	G/G	G/G	G/G	G/G	G/G	G/G	G/G	G/G	G/G	G/G
SNP642	A/A	C/C	C/C	A/A	A/A	C/C	C/C	A/A	C/C	C/C	C/C	C/C	C/C	C/C	C/C	C/C	C/C	C/C	C/C	C/C	C/C	C/C	C/C	C/C	C/C	C/C	C/C	C/C	C/C	C/C	C/C	C/C	C/C	C/C	C/C	C/C	C/C	C/C	C/C	C/C	C/C	NA	C/C	A/C	A/A	C/C	A/A	A/A	C/C
SNP643	T/T	A/A	A/A	T/T	T/T	A/A	A/A	A/A	A/A	T/T	A/A	T/T	T/T	NA	T/T	T/T	T/T	A/A	A/A	A/A	A/A	A/A	A/A	A/A	A/A	A/A	A/A	A/A	A/T	A/A	A/A	A/A	A/A	A/A	A/A	T/T	A/A	A/A	A/A	A/A	T/T	T/T	A/A	T/T	A/A	A/T	T/T	T/T	T/T
SNP644	G/G	G/G	C/C	G/G	G/G	G/G	G/G	C/C	C/C	G/G	G/G	G/G	G/G	G/G	G/G	G/G	G/G	G/G	G/G	G/G	G/G	G/G	G/G	G/G	G/G	G/G	G/G	G/G	G/G	G/G	G/G	G/G	G/G	G/G	G/G	G/G	G/G	G/G	G/G	G/G	G/G	NA	G/G	G/G	G/G	G/G	G/G	G/G	G/G
SNP645	A/A	A/A	A/A	G/G	A/A	A/A	A/A	G/G	G/G	A/A	A/A	A/A	A/A	A/A	A/A	A/A	A/A	A/A	A/A	A/A	A/A	A/A	A/A	A/A	A/A	A/A	A/A	A/A	A/A	A/A	A/A	A/A	A/A	A/A	A/A	A/A	A/A	A/A	A/A	A/A	A/A	A/A	A/A	A/A	A/A	A/A	A/A	A/A	A/A
SNP646	A/A	G/G	A/A	A/A	A/A	A/A	G/G	G/G	G/G	A/A	A/A	A/A	G/G	A/G	A/A	A/A	G/G	A/A	G/G	A/A	G/G	G/G	G/G	G/G	G/G	G/G	G/G	G/G	A/G	G/G	G/G	A/A	A/A	G/G	A/A	A/A	A/A	A/A	A/A	G/G	A/A	A/G	G/G	A/G	G/G	G/G	A/A	G/G	A/A
SNP647	A/A	A/A	A/A	A/A	A/A	A/A	A/A	G/G	A/A	A/A	A/A	A/A	A/A	A/A	A/A	A/A	A/A	A/A	A/A	A/A	A/A	A/A	A/A	A/A	A/A	A/A	A/A	A/A	A/A	A/A	A/A	A/A	A/A	A/A	A/A	A/A	A/A	A/A	A/A	A/A	A/A	A/A	A/A	A/A	A/A	A/A	A/A	A/A	A/A
SNP648	G/G	G/G	G/G	G/G	A/A	G/G	G/G	G/G	A/A	G/G	G/G	G/G	G/G	G/G	G/G	G/G	G/G	G/G	G/G	G/G	G/G	G/G	G/G	G/G	G/G	G/G	G/G	G/G	G/G	G/G	G/G	G/G	G/G	G/G	G/G	G/G	G/G	G/G	G/G	G/G	G/G	NA	G/G	G/G	G/G	G/G	G/G	G/G	G/G
SNP649	G/G	G/G	G/G	G/G	G/G	G/G	G/G	G/G	G/G	G/G	G/G	G/G	G/G	G/G	G/G	G/G	G/G	G/G	G/G	G/G	G/G	G/G	G/G	G/G	G/G	G/G	G/G	G/G	G/G	G/G	G/G	G/G	G/G	G/G	G/G	G/G	G/G	G/G	G/G	G/G	G/G	G/G	G/G	G/G	G/G	G/G	G/G	G/G	G/G
SNP650	C/C	C/C	C/C	C/C	C/C	C/C	C/C	C/C	C/C	C/C	C/C	C/C	C/C	C/C	C/C	C/C	C/C	C/C	C/C	C/C	C/C	C/C	C/C	C/C	C/C	C/C	C/C	C/C	C/C	C/C	C/C	C/C	C/C	C/C	C/C	C/C	C/C	C/C	C/C	C/C	C/C	C/C	C/C	C/C	C/C	C/C	C/C	C/C	C/C
SNP651	G/G	A/A	G/G	G/G	G/G	G/G	A/A	G/G	G/G	A/A	A/A	A/A	G/G	A/G	A/A	G/G	A/A	G/G	G/G	A/A	G/G	G/G	G/G	G/G	G/G	G/G	G/G	G/G	NA	G/G	G/G	A/A	A/A	G/G	A/A	A/A	G/G	A/A	A/A	A/A	A/A	G/G	G/G	A/G	G/G	NA	A/A	A/A	A/A
SNP652	G/G	G/G	G/G	G/G	G/G	G/G	G/G	A/A	A/A	A/A	A/A	G/G	G/G	A/G	G/G	G/G	G/G	G/G	G/G	A/A	G/G	A/A	G/G	G/G	G/G	G/G	G/G	G/G	A/G	G/G	A/A	A/A	G/G	G/G	A/A	G/G	G/G	G/G	A/A	G/G	G/G	A/A	G/G	G/G	G/G	G/G	G/G	A/A	G/G
SNP653	A/A	A/A	G/G	G/G	A/A	G/G	G/G	G/G	G/G	A/A	G/G	A/A	G/G	A/G	A/A	G/G	A/A	G/G	G/G	G/G	G/G	G/G	G/G	G/G	G/G	G/G	G/G	G/G	A/G	G/G	G/G	G/G	G/G	A/A	A/A	A/A	A/A	G/G	G/G	G/G	G/G	A/G	A/A	G/G	G/G	A/G	A/A	A/A	A/A
SNP654	G/G	G/G	G/G	G/G	G/G	G/G	G/G	G/G	A/A	G/G	G/G	G/G	G/G	G/G	G/G	G/G	G/G	G/G	G/G	G/G	G/G	G/G	G/G	G/G	G/G	G/G	G/G	G/G	G/G	G/G	G/G	G/G	G/G	G/G	G/G	G/G	G/G	G/G	G/G	G/G	G/G	G/G	G/G	G/G	G/G	G/G	G/G	G/G	G/G
SNP655	G/G	A/A	A/A	A/A	G/G	A/A	G/G	G/G	A/A	G/G	G/G	G/G	G/G	A/G	G/G	G/G	G/G	G/G	G/G	G/G	G/G	G/G	G/G	G/G	G/G	G/G	G/G	G/G	G/G	G/G	G/G	G/G	G/G	G/G	G/G	G/G	G/G	G/G	G/G	G/G	G/G	G/G	G/G	G/G	G/G	A/A	A/A	G/G	G/G
SNP656	G/G	A/A	G/G	G/G	G/G	G/G	G/G	A/A	G/G	G/G	G/G	G/G	G/G	G/G	G/G	G/G	G/G	G/G	G/G	G/G	G/G	G/G	G/G	G/G	G/G	G/G	G/G	G/G	G/G	G/G	G/G	G/G	G/G	G/G	G/G	G/G	G/G	G/G	G/G	G/G	G/G	G/G	G/G	G/G	G/G	G/G	G/G	G/G	G/G
SNP657	A/A	A/A	A/A	A/A	A/A	A/A	A/A	A/A	A/A	A/A	A/A	A/A	A/A	A/A	A/A	A/A	A/A	A/A	A/A	A/A	A/A	A/A	A/A	A/A	A/A	A/A	A/A	A/A	A/A	A/A	A/A	A/A	A/A	A/A	A/A	A/A	A/A	A/A	A/A	A/A	A/A	NA	A/A	A/A	A/A	A/A	A/A	A/A	A/A
SNP658	A/A	G/G	G/G	G/G	G/G	G/G	G/G	G/G	G/G	G/G	G/G	G/G	G/G	G/G	G/G	G/G	G/G	G/G	G/G	G/G	G/G	G/G	G/G	G/G	G/G	G/G	G/G	G/G	G/G	G/G	G/G	G/G	G/G	G/G	G/G	G/G	G/G	G/G	G/G	G/G	G/G	G/G	G/G	G/G	G/G	G/G	G/G	G/G	G/G
SNP659	G/G	NA	G/G	G/G	G/G	G/G	A/A	G/G	A/A	G/G	G/G	A/A	G/G	NA	A/A	A/A	G/G	A/A	G/G	A/A	G/G	G/G	A/A	A/A	A/A	A/A	A/A	A/A	A/G	A/A	G/G	G/G	G/G	A/A	A/A	G/G	G/G	G/G	G/G	A/A	G/G	A/G	G/G	G/G	A/A	A/G	G/G	G/G	G/G
SNP660	A/A	G/G	G/G	G/G	G/G	G/G	G/G	G/G	A/A	A/A	A/A	G/G	A/A	A/G	G/G	A/A	G/G	G/G	G/G	G/G	G/G	A/A	G/G	G/G	G/G	G/G	G/G	G/G	A/G	G/G	A/A	G/G	A/A	A/A	A/A	G/G	G/G	A/A	A/A	A/A	G/G	A/G	G/G	G/G	G/G	G/G	A/A	A/A	A/A
SNP661	G/G	G/G	G/G	G/G	G/G	G/G	G/G	G/G	G/G	A/A	A/A	G/G	A/A	A/G	G/G	A/A	A/A	A/A	G/G	G/G	A/A	G/G	G/G	G/G	G/G	G/G	G/G	G/G	A/G	G/G	A/A	A/A	G/G	G/G	G/G	G/G	A/A	A/A	G/G	G/G	A/A	A/G	G/G	A/G	G/G	G/G	G/G	G/G	G/G
SNP662	G/G	G/G	G/G	G/G	G/G	G/G	G/G	G/G	G/G	G/G	G/G	G/G	G/G	G/G	G/G	G/G	G/G	G/G	G/G	G/G	G/G	G/G	G/G	G/G	G/G	G/G	G/G	G/G	G/G	G/G	G/G	G/G	G/G	G/G	G/G	G/G	G/G	G/G	G/G	G/G	G/G	A/G	G/G	G/G	G/G	G/G	G/G	G/G	G/G
SNP663	A/A	A/A	A/A	A/A	G/G	A/A	A/A	A/A	A/A	A/A	A/A	A/A	A/A	A/A	A/A	A/A	A/A	A/A	A/A	A/A	A/A	A/A	A/A	A/A	A/A	A/A	A/A	A/A	A/A	A/A	A/A	A/A	A/A	A/A	A/A	A/A	A/A	A/A	A/A	A/A	A/A	A/A	A/A	A/A	A/A	A/A	A/A	A/A	A/A
SNP664	C/C	C/C	C/C	C/C	C/C	C/C	C/C	C/C	C/C	C/C	C/C	C/C	C/C	C/C	C/C	C/C	C/C	C/C	C/C	C/C	C/C	C/C	C/C	C/C	C/C	C/C	C/C	C/C	C/C	C/C	C/C	C/C	C/C	C/C	C/C	C/C	C/C	C/C	C/C	C/C	C/C	A/C	C/C	C/C	C/C	C/C	C/C	C/C	C/C
SNP665	A/A	G/G	A/A	G/G	G/G	G/G	G/G	G/G	A/A	G/G	G/G	G/G	G/G	G/G	G/G	G/G	G/G	G/G	G/G	G/G	G/G	G/G	G/G	G/G	G/G	G/G	G/G	G/G	G/G	G/G	G/G	G/G	G/G	G/G	G/G	G/G	G/G	G/G	G/G	G/G	G/G	G/G	G/G	G/G	G/G	G/G	G/G	G/G	G/G
SNP666	A/A	C/C	C/C	C/C	A/A	C/C	C/C	C/C	A/A	C/C	C/C	C/C	C/C	C/C	C/C	A/A	C/C	A/A	C/C	C/C	A/A	A/A	A/A	A/A	A/A	A/A	A/A	A/A	A/C	A/A	A/A	C/C	C/C	A/A	C/C	C/C	A/A	C/C	C/C	C/C	C/C	NA	A/A	A/C	A/A	A/C	C/C	C/C	C/C
SNP667	C/C	C/C	C/C	C/C	C/C	C/C	C/C	C/C	C/C	C/C	C/C	C/C	C/C	C/C	C/C	C/C	C/C	C/C	C/C	C/C	C/C	C/C	C/C	C/C	C/C	C/C	C/C	C/C	C/C	C/C	C/C	C/C	C/C	C/C	C/C	C/C	C/C	C/C	C/C	C/C	C/C	C/C	C/C	C/C	C/C	C/C	C/C	C/C	C/C
SNP668	A/A	G/G	A/A	G/G	G/G	G/G	G/G	G/G	G/G	G/G	G/G	G/G	G/G	G/G	G/G	G/G	G/G	G/G	G/G	G/G	G/G	G/G	G/G	G/G	G/G	G/G	G/G	G/G	G/G	G/G	G/G	G/G	G/G	G/G	G/G	G/G	G/G	G/G	G/G	G/G	G/G	G/G	G/G	G/G	G/G	G/G	G/G	G/G	G/G
SNP669	C/C	A/A	A/A	C/C	C/C	A/A	A/A	C/C	A/A	C/C	C/C	A/A	A/A	NA	A/A	A/A	A/A	A/A	A/A	A/A	C/C	A/A	A/A	A/A	A/A	A/A	A/A	A/A	A/C	A/A	A/A	C/C	A/A	C/C	C/C	C/C	C/C	A/A	A/A	C/C	A/A	A/C	A/A	A/C	A/A	A/A	C/C	C/C	C/C
SNP670	G/G	G/G	G/G	A/A	A/A	G/G	G/G	A/A	G/G	A/A	G/G	G/G	A/A	A/G	G/G	G/G	A/A	G/G	G/G	A/A	G/G	G/G	G/G	G/G	G/G	G/G	G/G	G/G	A/G	G/G	A/A	G/G	G/G	G/G	G/G	A/A	G/G	A/A	G/G	G/G	A/A	G/G	G/G	A/G	G/G	G/G	A/A	A/A	A/A
SNP671	A/A	A/A	A/A	A/A	A/A	A/A	A/A	A/A	A/A	A/A	A/A	A/A	A/A	A/A	A/A	A/A	A/A	A/A	A/A	A/A	A/A	A/A	A/A	A/A	A/A	A/A	A/A	A/A	A/A	A/A	A/A	A/A	A/A	A/A	A/A	A/A	A/A	A/A	A/A	A/A	A/A	A/A	A/A	A/A	A/A	A/A	A/A	A/A	A/A
SNP672	G/G	A/A	A/A	A/A	G/G	A/A	G/G	A/A	A/A	G/G	G/G	G/G	G/G	G/G	G/G	G/G	G/G	G/G	G/G	G/G	G/G	G/G	G/G	G/G	G/G	G/G	G/G	G/G	G/G	G/G	G/G	G/G	G/G	G/G	G/G	G/G	G/G	G/G	G/G	G/G	G/G	A/G	G/G	G/G	G/G	A/G	G/G	G/G	G/G
SNP673	A/A	G/G	G/G	G/G	G/G	G/G	A/A	G/G	G/G	G/G	G/G	G/G	G/G	G/G	G/G	G/G	G/G	G/G	G/G	G/G	G/G	G/G	G/G	G/G	A/A	A/A	G/G	A/A	G/G	A/A	G/G	A/A	A/A	G/G	A/A	A/A	A/A	A/A	G/G	A/A	G/G	G/G	G/G	G/G	G/G	G/G	G/G	G/G	G/G
SNP674	G/G	A/A	A/A	G/G	G/G	A/A	A/A	G/G	G/G	G/G	A/A	A/A	A/A	G/G	A/A	A/A	G/G	A/A	A/A	A/A	A/A	G/G	A/A	A/A	A/A	A/A	G/G	G/G	NA	A/A	G/G	G/G	G/G	G/G	G/G	G/G	G/G	G/G	G/G	G/G	G/G	A/G	G/G	A/G	A/A	A/A	G/G	G/G	G/G
SNP675	T/T	A/A	A/A	T/T	T/T	A/A	A/A	T/T	T/T	T/T	A/A	A/A	A/A	T/T	A/A	A/A	T/T	A/A	A/A	A/A	A/A	T/T	A/A	A/A	A/A	A/A	T/T	T/T	A/T	A/A	T/T	T/T	T/T	T/T	T/T	T/T	T/T	T/T	T/T	T/T	T/T	A/T	T/T	A/T	A/A	A/A	T/T	T/T	T/T
SNP676	G/G	G/G	G/G	G/G	A/A	G/G	G/G	G/G	G/G	A/A	G/G	G/G	A/A	A/G	G/G	G/G	A/A	G/G	G/G	A/A	G/G	G/G	G/G	G/G	G/G	G/G	G/G	G/G	A/G	G/G	A/A	G/G	G/G	G/G	G/G	A/A	G/G	A/A	G/G	G/G	A/A	G/G	G/G	A/G	G/G	G/G	A/A	A/A	A/A
SNP677	G/G	G/G	G/G	G/G	G/G	G/G	G/G	G/G	G/G	G/G	G/G	G/G	G/G	G/G	G/G	G/G	G/G	G/G	G/G	G/G	G/G	G/G	G/G	G/G	G/G	G/G	G/G	G/G	G/G	G/G	G/G	G/G	G/G	G/G	G/G	G/G	G/G	G/G	G/G	G/G	G/G	G/G	G/G	G/G	G/G	G/G	G/G	G/G	G/G
SNP678	A/A	A/A	A/A	A/A	A/A	A/A	A/A	A/A	A/A	A/A	A/A	A/A	A/A	A/A	A/A	A/A	A/A	A/A	A/A	A/A	A/A	A/A	A/A	A/A	A/A	A/A	A/A	A/A	A/A	A/A	A/A	A/A	A/A	A/A	A/A	A/A	A/A	A/A	A/A	A/A	A/A	A/A	A/A	A/A	A/A	A/A	A/A	A/A	A/A
SNP679	G/G	G/G	G/G	C/C	C/C	G/G	G/G	G/G	G/G	G/G	G/G	G/G	G/G	G/G	G/G	G/G	G/G	G/G	G/G	G/G	G/G	G/G	G/G	G/G	G/G	G/G	G/G	G/G	G/G	G/G	G/G	G/G	G/G	G/G	G/G	G/G	G/G	G/G	G/G	G/G	G/G	G/G	G/G	C/G	C/C	NA	C/C	C/C	G/G
SNP680	A/A	A/A	A/A	A/A	A/A	A/A	A/A	A/A	G/G	A/A	A/A	G/G	A/A	A/A	G/G	G/G	G/G	G/G	G/G	A/A	G/G	G/G	G/G	G/G	G/G	G/G	G/G	G/G	A/G	G/G	G/G	G/G	G/G	G/G	G/G	A/A	G/G	A/A	G/G	A/A	G/G	G/G	A/A	G/G	G/G	G/G	A/A	A/A	A/A
SNP681	G/G	C/C	G/G	G/G	G/G	G/G	G/G	G/G	G/G	G/G	G/G	G/G	G/G	G/G	G/G	G/G	G/G	G/G	G/G	G/G	G/G	G/G	G/G	G/G	G/G	G/G	G/G	G/G	G/G	G/G	G/G	G/G	G/G	G/G	G/G	G/G	G/G	G/G	G/G	G/G	G/G	G/G	G/G	G/G	G/G	C/G	G/G	G/G	G/G
SNP682	G/G	G/G	G/G	G/G	G/G	A/A	A/A	G/G	G/G	G/G	A/A	A/A	G/G	G/G	A/A	A/A	G/G	A/A	A/A	G/G	G/G	A/A	A/A	A/A	A/A	A/A	A/A	A/A	A/G	A/A	G/G	A/A	A/A	G/G	A/A	G/G	A/A	G/G	A/A	A/A	G/G	NA	A/A	A/G	A/A	A/A	G/G	G/G	G/G
SNP683	A/A	A/A	A/A	A/A	A/A	A/A	A/A	A/A	C/C	A/A	C/C	C/C	A/A	A/A	C/C	A/A	C/C	C/C	C/C	A/A	C/C	C/C	C/C	C/C	C/C	C/C	C/C	C/C	A/C	C/C	C/C	C/C	C/C	C/C	C/C	A/A	C/C	A/A	C/C	A/A	C/C	C/C	A/A	C/C	C/C	C/C	A/A	A/A	A/A
SNP684	A/A	A/A	A/A	A/A	A/A	A/A	A/A	A/A	A/A	A/A	A/A	A/A	A/A	A/A	A/A	A/A	A/A	A/A	A/A	A/A	A/A	A/A	A/A	A/A	A/A	A/A	A/A	A/A	A/A	A/A	A/A	A/A	A/A	A/A	A/A	A/A	A/A	A/A	A/A	A/A	A/A	A/A	A/A	A/A	A/A	A/A	A/A	A/A	A/A
SNP685	G/G	A/A	G/G	G/G	G/G	A/A	A/A	G/G	G/G	G/G	G/G	G/G	G/G	G/G	G/G	G/G	G/G	G/G	G/G	G/G	G/G	G/G	G/G	G/G	G/G	G/G	G/G	G/G	G/G	G/G	G/G	G/G	G/G	G/G	G/G	G/G	G/G	G/G	G/G	G/G	G/G	G/G	G/G	G/G	G/G	G/G	G/G	G/G	G/G
SNP686	A/A	A/A	A/A	A/A	A/A	A/A	A/A	A/A	A/A	A/A	A/A	A/A	A/A	A/A	A/A	A/A	A/A	A/A	A/A	A/A	A/A	A/A	A/A	A/A	A/A	A/A	A/A	A/A	A/A	A/A	A/A	A/A	A/A	A/A	A/A	A/A	A/A	A/A	A/A	A/A	A/A	A/A	A/A	A/A	A/A	A/A	A/A	A/A	A/A
SNP687	C/C	C/C	C/C	C/C	C/C	C/C	C/C	C/C	A/A	C/C	C/C	A/A	C/C	C/C	A/A	A/A	A/A	A/A	A/A	C/C	A/A	A/A	A/A	A/A	A/A	A/A	A/A	A/A	A/C	A/A	A/A	A/A	A/A	A/A	A/A	C/C	A/A	C/C	A/A	C/C	A/A	A/A	C/C	A/A	A/A	A/A	C/C	C/C	C/C
SNP688	A/A	A/A	G/G	G/G	G/G	G/G	G/G	A/A	G/G	G/G	G/G	G/G	G/G	G/G	G/G	G/G	G/G	G/G	G/G	G/G	G/G	G/G	G/G	G/G	G/G	G/G	G/G	G/G	G/G	G/G	G/G	G/G	G/G	G/G	G/G	G/G	G/G	G/G	G/G	G/G	G/G	G/G	G/G	G/G	G/G	G/G	G/G	G/G	G/G
SNP689	C/C	C/C	C/C	C/C	C/C	C/C	C/C	C/C	C/C	C/C	C/C	C/C	C/C	C/C	C/C	C/C	C/C	C/C	C/C	C/C	C/C	C/C	C/C	C/C	C/C	C/C	C/C	C/C	C/C	C/C	C/C	C/C	C/C	C/C	C/C	C/C	C/C	C/C	C/C	C/C	C/C	C/C	C/C	C/C	C/C	C/C	C/C	C/C	C/C
SNP690	G/G	C/C	C/C	C/C	C/C	C/C	G/G	C/C	C/C	C/C	C/C	C/C	C/C	C/C	C/C	C/C	C/C	C/C	C/C	C/C	C/C	C/C	C/C	C/C	G/G	G/G	C/C	G/G	C/C	G/G	C/C	G/G	G/G	C/C	G/G	G/G	G/G	G/G	C/C	G/G	C/C	C/G	C/C	C/C	C/C	C/C	C/C	C/C	C/C
SNP691	C/C	NA	G/G	G/G	G/G	G/G	G/G	G/G	G/G	G/G	G/G	G/G	G/G	C/G	G/G	G/G	G/G	G/G	G/G	G/G	G/G	G/G	G/G	G/G	G/G	G/G	G/G	G/G	G/G	G/G	G/G	G/G	G/G	G/G	G/G	G/G	G/G	G/G	G/G	G/G	G/G	C/G	C/C	G/G	G/G	C/G	C/C	C/C	G/G
SNP692	G/G	G/G	G/G	G/G	G/G	G/G	G/G	G/G	G/G	G/G	A/A	A/A	G/G	G/G	A/A	G/G	A/A	A/A	A/A	G/G	A/A	A/A	A/A	A/A	A/A	A/A	A/A	A/A	A/G	A/A	A/A	A/A	A/A	A/A	A/A	G/G	A/A	G/G	A/A	G/G	A/A	A/G	G/G	A/A	A/A	A/A	G/G	G/G	G/G
SNP693	A/A	G/G	G/G	A/A	A/A	A/A	A/A	A/A	G/G	A/A	A/A	A/A	A/A	A/A	A/A	A/A	A/A	A/A	A/A	A/A	A/A	A/A	A/A	A/A	A/A	A/A	A/A	A/A	A/A	A/A	A/A	A/A	A/A	A/A	A/A	A/A	A/A	A/A	A/A	A/A	A/A	A/G	A/A	A/A	A/A	A/G	A/A	A/A	A/A
SNP694	G/G	G/G	A/A	A/A	A/A	A/A	G/G	A/A	A/A	A/A	G/G	A/A	A/A	NA	G/G	G/G	A/A	G/G	G/G	A/A	A/A	A/A	G/G	G/G	G/G	G/G	G/G	G/G	A/G	G/G	G/G	G/G	G/G	A/A	G/G	G/G	G/G	G/G	G/G	G/G	A/A	NA	G/G	A/G	A/A	G/G	A/A	A/A	A/A
SNP695	G/G	A/A	A/A	G/G	G/G	A/A	A/A	G/G	G/G	G/G	A/A	A/A	A/A	G/G	A/A	A/A	G/G	A/A	A/A	A/A	A/A	G/G	A/A	A/A	A/A	A/A	A/A	A/A	A/G	A/A	G/G	G/G	A/A	G/G	G/G	A/A	G/G	G/G	G/G	G/G	A/A	A/G	G/G	A/A	A/A	A/A	G/G	G/G	G/G
SNP696	A/A	A/A	A/A	A/A	A/A	A/A	A/A	A/A	A/A	A/A	A/A	A/A	A/A	A/A	A/A	A/A	A/A	A/A	A/A	A/A	A/A	A/A	A/A	A/A	A/A	A/A	A/A	A/A	A/A	A/A	A/A	A/A	A/A	A/A	A/A	A/A	A/A	A/A	A/A	A/A	A/A	A/A	A/A	A/A	A/A	A/A	A/A	A/A	A/A
SNP697	A/A	G/G	A/A	A/A	G/G	A/A	A/A	A/A	A/A	G/G	A/A	A/A	A/A	A/A	G/G	A/A	A/A	A/A	A/A	A/A	A/A	A/A	A/A	A/A	A/A	A/A	A/A	A/A	A/G	A/A	A/A	A/A	A/A	G/G	G/G	G/G	G/G	A/A	A/A	A/A	A/A	A/A	A/A	A/A	A/A	A/G	A/A	A/A	G/G
SNP698	A/A	A/A	A/A	A/A	A/A	A/A	A/A	A/A	A/A	A/A	A/A	A/A	A/A	A/A	A/A	A/A	A/A	A/A	A/A	A/A	A/A	A/A	A/A	A/A	A/A	A/A	A/A	A/A	A/A	A/A	A/A	A/A	A/A	A/A	A/A	A/A	A/A	A/A	A/A	A/A	A/A	A/A	A/A	A/A	A/A	A/A	A/A	A/A	A/A
SNP699	C/C	C/C	A/A	C/C	C/C	C/C	C/C	C/C	A/A	C/C	C/C	C/C	C/C	C/C	C/C	C/C	C/C	C/C	C/C	C/C	C/C	C/C	C/C	C/C	C/C	C/C	C/C	C/C	C/C	C/C	C/C	C/C	C/C	C/C	C/C	C/C	C/C	C/C	C/C	C/C	C/C	A/C	C/C	C/C	C/C	C/C	C/C	C/C	C/C
SNP700	A/A	A/A	G/G	G/G	A/A	G/G	G/G	G/G	G/G	A/A	G/G	A/A	G/G	NA	A/A	G/G	A/A	G/G	G/G	G/G	G/G	G/G	G/G	G/G	G/G	G/G	G/G	G/G	A/G	G/G	G/G	G/G	G/G	A/A	A/A	A/A	A/A	G/G	G/G	G/G	G/G	NA	A/A	G/G	G/G	A/G	A/A	A/A	A/A
SNP701	A/A	A/A	A/A	A/A	A/A	A/A	A/A	G/G	G/G	G/G	G/G	G/G	G/G	NA	G/G	A/A	G/G	A/A	G/G	G/G	A/A	A/A	A/A	A/A	A/A	A/A	A/A	A/A	A/G	A/A	A/A	G/G	G/G	A/A	G/G	G/G	A/A	G/G	G/G	G/G	G/G	A/G	A/A	A/G	A/A	A/A	A/A	G/G	G/G
SNP702	G/G	NA	A/A	A/A	G/G	A/A	G/G	A/A	G/G	A/A	A/A	A/A	A/A	A/G	A/A	G/G	A/A	A/A	G/G	A/A	A/A	G/G	G/G	G/G	G/G	G/G	G/G	G/G	A/G	G/G	G/G	A/A	G/G	G/G	A/A	G/G	A/A	G/G	A/A	G/G	G/G	A/G	G/G	G/G	A/A	A/G	A/A	A/A	A/A
SNP703	A/A	G/G	G/G	A/A	G/G	G/G	A/A	G/G	A/A	G/G	A/A	A/A	A/A	A/A	G/G	A/A	A/A	A/A	A/A	A/A	A/A	A/A	A/A	A/A	A/A	A/A	A/A	A/A	A/A	A/A	A/A	A/A	A/A	G/G	G/G	G/G	G/G	A/A	A/A	A/A	A/A	A/A	G/G	A/A	A/A	A/A	G/G	G/G	G/G
SNP704	A/A	NA	A/A	A/A	A/A	A/A	A/A	A/A	G/G	A/A	A/A	A/A	A/A	A/A	A/A	A/A	A/A	A/A	A/A	A/A	A/A	A/A	A/A	A/A	A/A	A/A	A/A	A/A	A/A	A/A	A/A	A/A	A/A	A/A	A/A	A/A	A/A	A/A	A/A	A/A	A/A	A/G	A/A	A/A	A/A	A/G	A/A	A/A	A/A
SNP705	A/A	G/G	A/A	A/A	A/A	A/A	A/A	A/A	A/A	A/A	A/A	A/A	A/A	A/A	A/A	A/A	A/A	A/A	A/A	A/A	A/A	A/A	A/A	A/A	A/A	A/A	A/A	A/A	A/A	A/A	A/A	A/A	A/A	A/A	A/A	A/A	A/A	A/A	A/A	A/A	A/A	A/A	A/A	A/A	A/A	A/G	A/A	A/A	A/A
SNP706	G/G	A/A	A/A	G/G	G/G	A/A	A/A	G/G	G/G	G/G	A/A	A/A	A/A	G/G	A/A	A/A	G/G	A/A	A/A	A/A	A/A	G/G	A/A	A/A	A/A	A/A	G/G	G/G	A/G	A/A	G/G	G/G	G/G	G/G	G/G	G/G	G/G	G/G	G/G	G/G	G/G	NA	G/G	A/G	A/A	A/A	G/G	G/G	G/G
SNP707	G/G	A/A	A/A	G/G	G/G	G/G	G/G	G/G	A/A	G/G	G/G	G/G	G/G	G/G	G/G	G/G	G/G	G/G	G/G	G/G	G/G	G/G	G/G	G/G	G/G	G/G	G/G	G/G	G/G	G/G	G/G	G/G	G/G	G/G	G/G	G/G	G/G	G/G	G/G	G/G	G/G	G/G	G/G	G/G	G/G	NA	G/G	G/G	G/G
SNP708	A/A	A/A	A/A	A/A	A/A	A/A	A/A	A/A	A/A	A/A	A/A	A/A	A/A	A/A	G/G	A/A	G/G	G/G	A/A	A/A	G/G	A/A	G/G	G/G	G/G	G/G	G/G	G/G	NA	G/G	G/G	A/A	A/A	A/A	G/G	G/G	A/A	A/A	A/A	A/A	G/G	A/A	A/A	G/G	A/A	G/G	A/A	A/A	A/A
SNP709	C/C	A/A	A/A	C/C	C/C	C/C	A/A	C/C	A/A	C/C	C/C	C/C	C/C	C/C	C/C	C/C	C/C	C/C	C/C	C/C	C/C	C/C	C/C	C/C	C/C	C/C	C/C	C/C	C/C	C/C	C/C	C/C	C/C	C/C	C/C	C/C	C/C	C/C	C/C	C/C	C/C	A/C	C/C	C/C	C/C	C/C	C/C	C/C	C/C
SNP710	C/C	C/C	G/G	C/C	C/C	C/C	G/G	G/G	G/G	C/C	G/G	G/G	C/C	C/C	G/G	G/G	C/C	C/C	C/C	G/G	G/G	G/G	G/G	G/G	G/G	G/G	G/G	G/G	C/G	G/G	C/C	C/C	G/G	G/G	G/G	C/C	G/G	C/C	G/G	G/G	G/G	G/G	C/C	C/G	G/G	C/C	C/C	C/C	C/C
SNP711	A/A	G/G	A/A	A/A	A/A	A/A	A/A	G/G	G/G	A/A	A/A	A/A	A/A	A/A	A/A	A/A	A/A	A/A	A/A	A/A	A/A	A/A	A/A	A/A	A/A	A/A	A/A	A/A	A/A	A/A	A/A	A/A	A/A	A/A	A/A	A/A	A/A	A/A	A/A	A/A	A/A	A/G	A/A	A/A	A/A	A/G	A/A	A/A	A/A
SNP712	T/T	NA	T/T	T/T	T/T	T/T	T/T	A/A	A/A	T/T	T/T	T/T	T/T	T/T	T/T	T/T	T/T	T/T	T/T	T/T	T/T	T/T	T/T	T/T	T/T	T/T	T/T	T/T	T/T	T/T	T/T	T/T	T/T	T/T	T/T	T/T	T/T	T/T	T/T	T/T	T/T	A/T	T/T	T/T	T/T	T/T	T/T	T/T	T/T
SNP713	G/G	A/A	A/A	G/G	G/G	A/A	G/G	A/A	G/G	A/A	A/A	A/A	A/A	A/A	A/A	A/A	A/A	A/A	A/A	A/A	A/A	A/A	A/A	G/G	G/G	A/A	G/G	G/G	A/A	A/A	A/A	A/A	G/G	A/A	A/A	G/G	G/G	A/A	A/A	A/A	G/G	A/A	G/G	NA	A/A	A/A	G/G	A/A	G/G
SNP714	C/C	C/C	C/C	C/C	C/C	C/C	C/C	C/C	A/A	C/C	C/C	C/C	C/C	C/C	C/C	C/C	C/C	C/C	C/C	C/C	C/C	C/C	C/C	C/C	C/C	C/C	C/C	C/C	C/C	C/C	C/C	C/C	C/C	C/C	C/C	C/C	C/C	C/C	C/C	C/C	C/C	C/C	C/C	C/C	C/C	C/C	C/C	C/C	C/C
SNP715	A/A	A/A	A/A	A/A	A/A	A/A	A/A	A/A	A/A	A/A	A/A	A/A	A/A	A/A	A/A	A/A	A/A	A/A	A/A	A/A	A/A	A/A	A/A	A/A	A/A	A/A	A/A	A/A	A/A	A/A	A/A	A/A	A/A	A/A	A/A	A/A	A/A	A/A	A/A	A/A	A/A	A/A	A/A	A/A	A/A	A/A	A/A	A/A	A/A
SNP716	G/G	C/C	G/G	C/C	C/C	C/C	C/C	C/C	G/G	C/C	C/C	C/C	C/C	C/C	C/C	C/C	C/C	C/C	C/C	C/C	C/C	C/C	C/C	C/C	C/C	C/C	C/C	C/C	C/C	C/C	C/C	C/C	C/C	C/C	C/C	C/C	C/C	C/C	C/C	C/C	C/C	C/G	C/C	C/C	C/C	C/C	C/C	C/C	C/C
SNP717	G/G	G/G	G/G	G/G	G/G	G/G	G/G	G/G	G/G	G/G	G/G	G/G	G/G	G/G	G/G	G/G	G/G	G/G	G/G	G/G	G/G	G/G	G/G	G/G	G/G	G/G	G/G	G/G	G/G	G/G	G/G	G/G	G/G	G/G	G/G	G/G	G/G	G/G	G/G	G/G	G/G	G/G	G/G	G/G	G/G	G/G	G/G	G/G	G/G
SNP718	C/C	C/C	C/C	C/C	C/C	C/C	C/C	C/C	C/C	C/C	C/C	C/C	C/C	C/C	C/C	C/C	C/C	C/C	C/C	C/C	C/C	C/C	C/C	C/C	C/C	C/C	C/C	C/C	C/C	C/C	C/C	C/C	C/C	C/C	C/C	C/C	C/C	C/C	C/C	C/C	C/C	C/G	C/C	C/C	C/C	C/C	C/C	C/C	C/C
SNP719	G/G	G/G	G/G	G/G	G/G	G/G	G/G	G/G	G/G	G/G	G/G	G/G	G/G	G/G	G/G	G/G	G/G	G/G	G/G	G/G	G/G	G/G	G/G	G/G	G/G	G/G	G/G	G/G	G/G	G/G	G/G	G/G	G/G	G/G	G/G	G/G	G/G	G/G	G/G	G/G	G/G	G/G	G/G	G/G	G/G	G/G	G/G	G/G	G/G
SNP720	A/A	A/A	A/A	A/A	A/A	A/A	A/A	A/A	A/A	A/A	A/A	A/A	A/A	A/A	A/A	A/A	A/A	A/A	A/A	A/A	A/A	A/A	A/A	A/A	A/A	A/A	A/A	A/A	A/A	A/A	A/A	A/A	A/A	A/A	A/A	A/A	A/A	A/A	A/A	A/A	A/A	A/A	A/A	A/A	A/A	A/A	A/A	A/A	A/A
SNP721	A/A	A/A	A/A	A/A	A/A	A/A	A/A	A/A	A/A	A/A	A/A	A/A	A/A	A/A	A/A	A/A	A/A	A/A	A/A	A/A	A/A	A/A	A/A	A/A	A/A	A/A	A/A	A/A	A/A	A/A	A/A	A/A	A/A	A/A	A/A	A/A	A/A	A/A	A/A	A/A	A/A	A/G	A/A	A/A	A/A	A/A	A/A	A/A	A/A
SNP722	C/C	C/C	A/A	C/C	C/C	C/C	C/C	C/C	C/C	C/C	C/C	C/C	C/C	C/C	C/C	C/C	C/C	C/C	C/C	C/C	C/C	C/C	C/C	C/C	C/C	C/C	C/C	C/C	C/C	C/C	C/C	C/C	C/C	C/C	C/C	C/C	C/C	C/C	C/C	C/C	C/C	C/C	C/C	C/C	C/C	C/C	C/C	C/C	C/C
SNP723	C/C	C/C	C/C	C/C	C/C	C/C	C/C	C/C	C/C	C/C	C/C	C/C	C/C	C/C	C/C	C/C	C/C	C/C	C/C	C/C	C/C	C/C	C/C	C/C	C/C	C/C	C/C	C/C	C/C	C/C	C/C	C/C	C/C	C/C	C/C	C/C	C/C	C/C	C/C	C/C	C/C	C/C	C/C	C/C	C/C	C/C	C/C	C/C	C/C
SNP724	G/G	G/G	A/A	G/G	G/G	A/A	G/G	G/G	G/G	G/G	G/G	G/G	G/G	G/G	G/G	G/G	G/G	G/G	G/G	G/G	G/G	G/G	G/G	G/G	G/G	G/G	G/G	G/G	G/G	G/G	G/G	G/G	G/G	G/G	G/G	G/G	G/G	G/G	G/G	G/G	G/G	A/G	G/G	G/G	G/G	G/G	G/G	G/G	G/G
SNP725	G/G	G/G	A/A	G/G	G/G	G/G	G/G	G/G	A/A	G/G	G/G	G/G	G/G	G/G	G/G	G/G	G/G	G/G	G/G	G/G	G/G	G/G	G/G	G/G	G/G	G/G	G/G	G/G	G/G	G/G	G/G	G/G	G/G	G/G	G/G	G/G	G/G	G/G	G/G	G/G	G/G	A/G	G/G	G/G	G/G	G/G	G/G	G/G	G/G
SNP726	A/A	A/A	A/A	A/A	A/A	A/A	A/A	A/A	A/A	A/A	A/A	A/A	A/A	A/A	A/A	A/A	A/A	A/A	A/A	A/A	A/A	A/A	A/A	A/A	A/A	A/A	A/A	A/A	A/A	A/A	A/A	A/A	A/A	A/A	A/A	A/A	A/A	A/A	A/A	A/A	A/A	A/A	A/A	A/A	A/A	A/A	A/A	A/A	A/A
SNP727	G/G	G/G	G/G	G/G	G/G	G/G	G/G	G/G	G/G	G/G	G/G	G/G	G/G	G/G	G/G	G/G	G/G	G/G	G/G	G/G	G/G	G/G	G/G	G/G	G/G	G/G	G/G	G/G	G/G	G/G	G/G	G/G	G/G	G/G	G/G	G/G	G/G	G/G	G/G	G/G	G/G	G/G	G/G	G/G	G/G	G/G	G/G	G/G	G/G
SNP728	A/A	A/A	A/A	G/G	A/A	A/A	G/G	G/G	G/G	A/A	G/G	A/A	G/G	G/G	A/A	A/A	A/A	G/G	G/G	G/G	G/G	G/G	G/G	G/G	G/G	G/G	G/G	G/G	A/G	G/G	G/G	G/G	G/G	G/G	A/A	A/A	A/A	G/G	G/G	G/G	A/A	G/G	G/G	A/G	G/G	A/G	A/A	G/G	G/G
SNP729	A/A	A/A	A/A	A/A	A/A	A/A	A/A	A/A	A/A	A/A	A/A	A/A	A/A	A/A	A/A	A/A	A/A	A/A	A/A	A/A	A/A	A/A	A/A	A/A	A/A	A/A	A/A	A/A	A/A	A/A	A/A	A/A	A/A	A/A	A/A	A/A	A/A	A/A	A/A	A/A	A/A	A/A	A/A	A/A	A/A	A/A	A/A	A/A	A/A
SNP730	G/G	G/G	G/G	G/G	G/G	G/G	G/G	G/G	G/G	G/G	G/G	G/G	G/G	G/G	G/G	G/G	G/G	G/G	G/G	G/G	G/G	G/G	G/G	G/G	G/G	G/G	G/G	G/G	G/G	G/G	G/G	G/G	G/G	G/G	G/G	G/G	G/G	G/G	G/G	G/G	G/G	G/G	G/G	G/G	G/G	G/G	G/G	G/G	G/G
SNP731	A/A	A/A	A/A	G/G	A/A	G/G	G/G	G/G	G/G	A/A	G/G	G/G	A/A	A/G	G/G	G/G	A/A	G/G	G/G	A/A	A/A	G/G	G/G	G/G	G/G	G/G	G/G	G/G	A/G	G/G	A/A	G/G	G/G	A/A	G/G	A/A	G/G	A/A	G/G	G/G	A/A	G/G	G/G	A/G	G/G	G/G	A/A	A/A	A/A
SNP732	A/A	A/A	A/A	G/G	A/A	A/A	A/A	A/A	G/G	A/A	A/A	A/A	A/A	A/G	A/A	A/A	A/A	A/A	A/A	A/A	A/A	A/A	A/A	A/A	A/A	A/A	A/A	A/A	A/A	A/A	A/A	A/A	A/A	A/A	A/A	A/A	A/A	A/A	A/A	A/A	A/A	A/A	G/G	A/A	A/A	A/A	A/A	G/G	G/G
SNP733	G/G	A/A	A/A	A/A	A/A	A/A	A/A	A/A	A/A	A/A	A/A	A/A	A/A	A/A	A/A	A/A	A/A	A/A	A/A	A/A	A/A	A/A	A/A	A/A	A/A	A/A	A/A	A/A	A/A	A/A	A/A	A/A	A/A	A/A	A/A	A/A	A/A	A/A	A/A	A/A	A/A	A/A	A/A	A/A	A/A	A/A	A/A	A/A	A/A
SNP734	C/C	C/C	C/C	C/C	C/C	C/C	C/C	C/C	C/C	C/C	C/C	C/C	C/C	C/C	C/C	C/C	C/C	C/C	C/C	C/C	C/C	C/C	C/C	C/C	C/C	C/C	C/C	C/C	C/C	C/C	C/C	C/C	C/C	C/C	C/C	C/C	C/C	C/C	C/C	C/C	C/C	C/C	C/C	C/C	C/C	C/C	C/C	C/C	C/C
SNP735	A/A	A/A	A/A	A/A	A/A	A/A	A/A	A/A	G/G	A/A	A/A	A/A	A/A	A/A	A/A	A/A	A/A	A/A	A/A	A/A	A/A	A/A	A/A	A/A	A/A	A/A	A/A	A/A	A/A	A/A	A/A	A/A	A/A	A/A	A/A	A/A	A/A	A/A	A/A	A/A	A/A	A/A	A/A	A/A	A/A	A/A	A/A	A/A	A/A
SNP736	C/C	G/G	G/G	G/G	C/C	C/C	C/C	G/G	G/G	C/C	C/C	G/G	C/C	C/G	G/G	C/C	G/G	C/C	G/G	G/G	G/G	C/C	G/G	G/G	G/G	G/G	G/G	G/G	G/G	G/G	G/G	G/G	C/C	C/C	C/C	G/G	G/G	C/C	G/G	C/C	G/G	C/G	G/G	G/G	G/G	G/G	C/C	G/G	G/G
SNP737	G/G	G/G	G/G	G/G	G/G	G/G	G/G	G/G	G/G	G/G	G/G	G/G	G/G	G/G	G/G	G/G	G/G	G/G	G/G	G/G	G/G	G/G	G/G	G/G	G/G	G/G	G/G	G/G	G/G	G/G	G/G	G/G	G/G	G/G	G/G	G/G	G/G	G/G	G/G	G/G	G/G	G/G	G/G	G/G	G/G	G/G	G/G	G/G	G/G
SNP738	G/G	A/A	A/A	G/G	G/G	A/A	A/A	A/A	G/G	G/G	G/G	A/A	G/G	A/G	G/G	A/A	G/G	G/G	A/A	G/G	G/G	A/A	A/A	A/A	A/A	A/A	A/A	A/A	A/G	A/A	A/A	G/G	A/A	A/A	G/G	A/A	G/G	A/A	G/G	A/A	A/A	G/G	A/A	A/G	G/G	NA	G/G	G/G	G/G
SNP739	G/G	G/G	G/G	G/G	G/G	G/G	G/G	G/G	G/G	G/G	G/G	G/G	G/G	G/G	G/G	G/G	G/G	G/G	G/G	G/G	G/G	G/G	G/G	G/G	G/G	G/G	G/G	G/G	G/G	G/G	G/G	G/G	G/G	G/G	G/G	G/G	G/G	G/G	G/G	G/G	G/G	G/G	G/G	G/G	G/G	G/G	G/G	G/G	G/G
SNP740	G/G	G/G	G/G	G/G	G/G	G/G	G/G	C/C	C/C	C/C	C/C	C/C	C/C	C/C	C/C	C/C	C/C	C/C	C/C	C/C	C/C	C/C	C/C	C/C	C/C	C/C	C/C	C/C	C/C	C/C	C/C	C/C	C/C	C/C	C/C	C/C	C/C	C/C	C/C	C/C	C/C	NA	G/G	C/C	G/G	C/C	G/G	G/G	C/C
SNP741	A/A	A/A	A/A	A/A	A/A	A/A	A/A	A/A	A/A	A/A	A/A	A/A	A/A	A/A	A/A	A/A	A/A	A/A	A/A	A/A	A/A	A/A	A/A	A/A	A/A	A/A	A/A	A/A	A/A	A/A	A/A	A/A	A/A	A/A	A/A	A/A	A/A	A/A	A/A	A/A	A/A	A/G	A/A	A/A	A/A	A/A	A/A	A/A	A/A
SNP742	A/A	A/A	A/A	G/G	A/A	A/A	A/A	A/A	A/A	A/A	G/G	G/G	A/A	A/G	G/G	A/A	G/G	G/G	A/A	G/G	A/A	A/A	G/G	G/G	G/G	G/G	G/G	G/G	A/G	G/G	A/A	G/G	A/A	A/A	A/A	A/A	A/A	A/A	G/G	G/G	G/G	A/A	A/A	G/G	A/A	A/G	A/A	A/A	A/A
SNP743	A/A	A/A	A/A	A/A	A/A	A/A	A/A	A/A	A/A	A/A	A/A	A/A	A/A	A/A	A/A	A/A	A/A	A/A	A/A	A/A	A/A	A/A	A/A	A/A	A/A	A/A	A/A	A/A	A/A	A/A	A/A	A/A	A/A	A/A	A/A	A/A	A/A	A/A	A/A	A/A	A/A	A/A	A/A	A/A	A/A	A/A	A/A	A/A	A/A
SNP744	A/A	A/A	A/A	A/A	A/A	A/A	A/A	A/A	A/A	A/A	A/A	A/A	A/A	A/A	A/A	A/A	A/A	A/A	A/A	A/A	A/A	A/A	A/A	A/A	A/A	A/A	A/A	A/A	A/A	A/A	A/A	A/A	A/A	A/A	A/A	A/A	A/A	A/A	A/A	A/A	A/A	A/A	A/A	A/A	A/A	A/A	A/A	A/A	A/A
SNP745	A/A	A/A	A/A	A/A	A/A	A/A	A/A	A/A	A/A	A/A	A/A	A/A	A/A	A/A	A/A	A/A	A/A	A/A	A/A	A/A	A/A	A/A	A/A	A/A	A/A	A/A	A/A	A/A	A/A	A/A	A/A	A/A	A/A	A/A	A/A	A/A	A/A	A/A	A/A	A/A	A/A	A/A	A/A	A/A	A/A	A/A	A/A	A/A	A/A
SNP746	A/A	A/A	A/A	A/A	A/A	A/A	A/A	A/A	A/A	A/A	A/A	A/A	A/A	A/A	A/A	A/A	A/A	A/A	A/A	A/A	A/A	A/A	A/A	A/A	A/A	A/A	A/A	A/A	A/A	A/A	A/A	A/A	A/A	A/A	A/A	A/A	A/A	A/A	A/A	A/A	A/A	A/G	A/A	A/A	A/A	A/A	A/A	A/A	A/A
SNP747	G/G	G/G	G/G	A/A	G/G	G/G	G/G	A/A	A/A	G/G	G/G	G/G	G/G	G/G	G/G	G/G	G/G	G/G	G/G	G/G	G/G	G/G	G/G	G/G	G/G	NA	G/G	G/G	G/G	G/G	G/G	G/G	G/G	G/G	G/G	G/G	G/G	G/G	G/G	G/G	G/G	G/G	G/G	G/G	G/G	G/G	G/G	G/G	G/G
SNP748	G/G	G/G	G/G	G/G	G/G	G/G	G/G	G/G	G/G	G/G	G/G	G/G	G/G	G/G	G/G	G/G	G/G	G/G	G/G	G/G	G/G	G/G	G/G	G/G	G/G	G/G	G/G	G/G	G/G	G/G	G/G	G/G	G/G	G/G	G/G	G/G	G/G	G/G	G/G	G/G	G/G	NA	G/G	G/G	G/G	G/G	G/G	G/G	G/G
SNP749	A/A	A/A	A/A	A/A	A/A	A/A	A/A	A/A	A/A	A/A	A/A	A/A	A/A	A/A	A/A	A/A	A/A	A/A	A/A	A/A	A/A	A/A	A/A	A/A	A/A	A/A	A/A	A/A	A/A	A/A	A/A	A/A	A/A	A/A	A/A	A/A	A/A	A/A	A/A	A/A	A/A	A/A	A/A	A/A	A/A	A/A	A/A	A/A	A/A
SNP750	G/G	A/A	A/A	G/G	G/G	A/A	A/A	G/G	A/A	A/A	A/A	A/A	A/A	A/G	A/A	A/A	A/A	A/A	A/A	A/A	A/A	A/A	A/A	A/A	A/A	A/A	A/A	A/A	A/A	A/A	A/A	A/A	A/A	A/A	A/A	A/A	A/A	A/A	A/A	A/A	A/A	A/A	A/A	A/G	G/G	A/A	G/G	G/G	A/A
SNP751	C/C	A/A	A/A	A/A	C/C	A/A	A/A	A/A	A/A	A/A	A/A	A/A	A/A	A/C	A/A	A/A	A/A	A/A	A/A	A/A	A/A	A/A	C/C	C/C	C/C	C/C	C/C	C/C	A/A	A/A	A/A	C/C	C/C	C/C	C/C	C/C	C/C	C/C	A/A	C/C	C/C	NA	A/A	A/C	C/C	A/C	C/C	C/C	A/A
SNP752	G/G	G/G	A/A	G/G	G/G	A/A	G/G	G/G	G/G	G/G	G/G	A/A	A/A	G/G	A/A	A/A	A/A	A/A	G/G	A/A	A/A	G/G	A/A	G/G	G/G	A/A	G/G	G/G	A/G	A/A	G/G	G/G	G/G	G/G	G/G	G/G	G/G	G/G	G/G	G/G	G/G	NA	G/G	A/G	A/A	A/G	G/G	G/G	G/G
SNP753	A/A	G/G	G/G	A/A	A/A	G/G	G/G	A/A	A/A	A/A	G/G	G/G	G/G	A/A	G/G	G/G	A/A	G/G	G/G	G/G	G/G	A/A	G/G	G/G	G/G	G/G	A/A	A/A	A/G	G/G	A/A	A/A	A/A	A/A	A/A	A/A	A/A	A/A	A/A	A/A	A/A	A/G	A/A	A/G	G/G	G/G	A/A	A/A	A/A
SNP754	G/G	G/G	G/G	C/C	C/C	G/G	C/C	G/G	G/G	C/C	C/C	C/C	C/C	C/C	C/C	C/C	C/C	C/C	C/C	C/C	C/C	C/C	C/C	C/C	C/C	C/C	C/C	C/C	C/C	C/C	C/C	C/C	C/C	C/C	C/C	C/C	C/C	C/C	C/C	C/C	C/C	C/C	C/C	C/C	C/C	C/C	C/C	C/C	C/C
SNP755	A/A	A/A	A/A	A/A	A/A	A/A	A/A	A/A	A/A	A/A	A/A	A/A	A/A	A/A	A/A	A/A	A/A	A/A	A/A	A/A	A/A	A/A	A/A	A/A	A/A	A/A	A/A	A/A	A/A	A/A	A/A	A/A	A/A	A/A	A/A	A/A	A/A	A/A	A/A	A/A	A/A	A/A	A/A	A/A	A/A	A/A	A/A	A/A	A/A
SNP756	A/A	A/A	A/A	A/A	A/A	A/A	A/A	A/A	A/A	A/A	A/A	A/A	A/A	A/A	A/A	A/A	A/A	A/A	A/A	A/A	A/A	A/A	A/A	A/A	A/A	A/A	A/A	A/A	A/A	A/A	A/A	A/A	A/A	A/A	A/A	A/A	A/A	A/A	A/A	A/A	A/A	A/G	A/A	A/A	A/A	A/A	A/A	A/A	A/A
SNP757	G/G	A/A	G/G	G/G	G/G	A/A	A/A	G/G	G/G	G/G	G/G	G/G	G/G	G/G	G/G	G/G	G/G	G/G	G/G	G/G	G/G	G/G	G/G	G/G	G/G	G/G	G/G	G/G	G/G	G/G	G/G	G/G	G/G	G/G	G/G	G/G	G/G	G/G	G/G	G/G	G/G	G/G	G/G	G/G	G/G	G/G	G/G	G/G	G/G
SNP758	G/G	A/A	G/G	G/G	G/G	G/G	G/G	G/G	A/A	G/G	G/G	G/G	G/G	G/G	G/G	G/G	G/G	G/G	G/G	G/G	G/G	G/G	G/G	G/G	G/G	G/G	G/G	G/G	G/G	G/G	G/G	G/G	G/G	G/G	G/G	G/G	G/G	G/G	G/G	G/G	G/G	A/G	G/G	G/G	G/G	G/G	G/G	G/G	G/G
SNP759	A/A	G/G	A/A	A/A	A/A	G/G	A/A	G/G	G/G	A/A	A/A	A/A	A/A	A/A	A/A	A/A	A/A	A/A	A/A	A/A	A/A	A/A	A/A	A/A	A/A	A/A	A/A	A/A	A/A	A/A	A/A	A/A	A/A	A/A	A/A	A/A	A/A	A/A	A/A	A/A	A/A	A/G	A/A	A/A	A/A	A/A	A/A	A/A	A/A
SNP760	A/A	A/A	A/A	A/A	A/A	A/A	A/A	A/A	A/A	A/A	A/A	A/A	A/A	A/A	A/A	A/A	A/A	A/A	A/A	A/A	A/A	A/A	A/A	A/A	A/A	A/A	A/A	A/A	A/A	A/A	A/A	A/A	A/A	A/A	A/A	A/A	A/A	A/A	A/A	A/A	A/A	A/A	A/A	A/A	A/A	A/A	A/A	A/A	A/A
SNP761	G/G	G/G	G/G	NA	G/G	G/G	G/G	G/G	G/G	G/G	G/G	G/G	G/G	G/G	G/G	G/G	G/G	G/G	G/G	G/G	G/G	G/G	G/G	G/G	G/G	G/G	G/G	G/G	G/G	G/G	G/G	G/G	G/G	G/G	G/G	G/G	G/G	G/G	G/G	G/G	G/G	G/G	G/G	G/G	G/G	G/G	G/G	G/G	G/G
SNP762	A/A	A/A	A/A	A/A	A/A	A/A	A/A	A/A	A/A	A/A	A/A	A/A	A/A	A/A	A/A	A/A	A/A	A/A	A/A	A/A	A/A	A/A	A/A	A/A	A/A	A/A	A/A	A/A	A/A	A/A	A/A	A/A	A/A	A/A	A/A	A/A	A/A	A/A	A/A	A/A	A/A	A/A	A/A	A/A	A/A	A/A	A/A	A/A	A/A
SNP763	G/G	G/G	G/G	G/G	G/G	G/G	G/G	G/G	G/G	G/G	G/G	G/G	G/G	G/G	G/G	G/G	G/G	G/G	G/G	G/G	G/G	G/G	G/G	G/G	G/G	G/G	G/G	G/G	G/G	G/G	G/G	G/G	G/G	G/G	G/G	G/G	G/G	G/G	G/G	G/G	G/G	G/G	G/G	G/G	G/G	G/G	G/G	G/G	G/G
SNP764	G/G	G/G	G/G	G/G	G/G	G/G	G/G	G/G	G/G	G/G	G/G	G/G	G/G	G/G	G/G	G/G	G/G	G/G	G/G	G/G	G/G	G/G	G/G	G/G	G/G	G/G	G/G	G/G	G/G	G/G	G/G	G/G	G/G	G/G	G/G	G/G	G/G	G/G	G/G	G/G	G/G	G/G	G/G	G/G	G/G	G/G	G/G	G/G	G/G
SNP765	G/G	G/G	G/G	G/G	G/G	G/G	G/G	G/G	G/G	G/G	A/A	A/A	G/G	G/G	A/A	G/G	A/A	A/A	A/A	G/G	A/A	A/A	A/A	A/A	A/A	A/A	A/A	A/A	A/G	A/A	A/A	A/A	A/A	A/A	A/A	A/A	A/A	G/G	A/A	G/G	A/A	A/G	G/G	A/A	A/A	A/A	G/G	G/G	G/G
SNP766	G/G	G/G	G/G	G/G	G/G	G/G	G/G	G/G	G/G	G/G	G/G	G/G	G/G	G/G	G/G	G/G	G/G	G/G	G/G	G/G	G/G	G/G	G/G	G/G	G/G	G/G	G/G	G/G	G/G	G/G	G/G	G/G	G/G	G/G	G/G	G/G	G/G	G/G	G/G	G/G	G/G	A/G	G/G	G/G	G/G	G/G	G/G	G/G	G/G
SNP767	A/A	A/A	A/A	A/A	A/A	G/G	G/G	A/A	A/A	A/A	G/G	G/G	A/A	A/A	G/G	G/G	A/A	G/G	G/G	A/A	A/A	G/G	G/G	G/G	G/G	G/G	G/G	G/G	A/G	G/G	A/A	G/G	G/G	A/A	G/G	A/A	G/G	A/A	G/G	G/G	A/A	A/G	G/G	A/G	G/G	G/G	A/A	A/A	A/A
SNP768	T/T	T/T	T/T	T/T	T/T	T/T	T/T	T/T	T/T	T/T	T/T	T/T	T/T	T/T	T/T	T/T	T/T	T/T	T/T	T/T	T/T	T/T	T/T	T/T	T/T	T/T	T/T	T/T	T/T	T/T	T/T	T/T	T/T	T/T	T/T	T/T	T/T	T/T	T/T	T/T	T/T	T/T	T/T	T/T	T/T	T/T	T/T	T/T	T/T
SNP769	G/G	A/A	A/A	A/A	G/G	G/G	G/G	G/G	G/G	G/G	G/G	G/G	G/G	G/G	G/G	G/G	G/G	G/G	G/G	G/G	G/G	G/G	G/G	G/G	G/G	G/G	G/G	G/G	G/G	G/G	G/G	G/G	G/G	G/G	G/G	G/G	G/G	G/G	G/G	G/G	G/G	G/G	G/G	G/G	G/G	G/G	G/G	G/G	G/G
SNP770	G/G	G/G	G/G	G/G	G/G	G/G	G/G	G/G	G/G	G/G	G/G	G/G	G/G	G/G	G/G	G/G	G/G	G/G	G/G	G/G	G/G	G/G	G/G	G/G	G/G	G/G	G/G	G/G	G/G	G/G	G/G	G/G	G/G	G/G	G/G	G/G	G/G	G/G	G/G	G/G	G/G	NA	G/G	G/G	G/G	G/G	G/G	G/G	G/G
SNP771	A/A	G/G	G/G	G/G	A/A	G/G	G/G	G/G	G/G	A/A	G/G	G/G	G/G	G/G	A/A	G/G	G/G	G/G	G/G	G/G	G/G	G/G	G/G	G/G	G/G	G/G	G/G	G/G	NA	G/G	G/G	G/G	G/G	A/A	A/A	A/A	A/A	G/G	G/G	G/G	G/G	G/G	A/A	G/G	G/G	G/G	A/A	A/A	A/A
SNP772	A/A	A/A	A/A	A/A	A/A	A/A	A/A	A/A	A/A	A/A	A/A	A/A	A/A	A/A	A/A	A/A	A/A	A/A	A/A	A/A	A/A	A/A	A/A	A/A	A/A	A/A	A/A	A/A	A/A	A/A	A/A	A/A	A/A	A/A	A/A	A/A	A/A	A/A	A/A	A/A	A/A	A/A	A/A	A/A	A/A	A/A	A/A	A/A	A/A
SNP773	C/C	G/G	C/C	C/C	C/C	G/G	C/C	C/C	C/C	C/C	C/C	C/C	C/C	C/C	C/C	C/C	C/C	C/C	C/C	C/C	C/C	C/C	C/C	C/C	C/C	C/C	C/C	C/C	C/C	C/C	C/C	C/C	C/C	C/C	C/C	C/C	C/C	C/C	C/C	C/C	C/C	C/C	C/C	C/C	C/C	C/C	C/C	C/C	C/C
SNP774	C/C	A/A	C/C	C/C	A/A	C/C	A/A	C/C	A/A	A/A	C/C	A/A	C/C	A/A	C/C	A/A	C/C	C/C	A/A	A/A	A/A	A/A	A/A	A/A	A/A	A/A	A/A	A/A	A/A	A/A	A/A	A/A	A/A	A/A	A/A	A/A	A/A	A/A	A/A	A/A	A/A	A/A	C/C	A/C	C/C	C/C	C/C	A/A	C/C
SNP775	A/A	A/A	A/A	A/A	A/A	A/A	A/A	A/A	A/A	A/A	A/A	A/A	A/A	A/A	A/A	A/A	A/A	A/A	A/A	A/A	A/A	A/A	A/A	A/A	A/A	A/A	A/A	A/A	A/A	A/A	A/A	A/A	A/A	A/A	A/A	A/A	A/A	A/A	A/A	A/A	A/A	A/A	A/A	A/A	A/A	A/A	A/A	A/A	A/A
SNP776	G/G	A/A	A/A	G/G	G/G	A/A	A/A	G/G	G/G	G/G	A/A	A/A	A/A	G/G	A/A	A/A	G/G	A/A	A/A	A/A	A/A	G/G	A/A	A/A	A/A	A/A	G/G	G/G	A/G	A/A	G/G	G/G	G/G	G/G	G/G	G/G	G/G	G/G	G/G	G/G	G/G	G/G	G/G	A/G	A/A	A/A	G/G	G/G	G/G
SNP777	C/C	G/G	G/G	C/C	C/C	G/G	G/G	C/C	G/G	C/C	C/C	G/G	G/G	NA	G/G	G/G	G/G	G/G	G/G	G/G	C/C	G/G	G/G	G/G	G/G	G/G	G/G	G/G	NA	G/G	G/G	C/C	G/G	C/C	C/C	C/C	C/C	G/G	G/G	C/C	G/G	C/G	G/G	C/G	G/G	G/G	C/C	C/C	C/C
SNP778	A/A	NA	A/A	A/A	A/A	A/A	A/A	NA	A/A	A/A	A/A	A/A	A/A	A/A	A/A	A/A	A/A	A/A	A/A	A/A	A/A	A/A	A/A	A/A	A/A	A/A	A/A	A/A	A/A	A/A	A/A	A/A	A/A	A/A	A/A	A/A	A/A	A/A	A/A	A/A	A/A	NA	A/A	A/A	A/A	A/A	A/A	A/A	A/A
SNP779	G/G	A/A	A/A	NA	NA	A/A	A/A	G/G	G/G	G/G	A/A	A/A	A/A	G/G	A/A	A/A	G/G	A/A	A/A	A/A	A/A	G/G	A/A	A/A	A/A	A/A	G/G	G/G	A/A	A/A	G/G	G/G	G/G	G/G	G/G	G/G	G/G	G/G	G/G	G/G	G/G	A/G	G/G	A/G	A/A	A/A	G/G	G/G	G/G
SNP780	A/A	A/A	T/T	A/A	T/T	A/A	A/A	A/A	A/A	T/T	A/A	T/T	A/A	A/A	T/T	A/A	T/T	A/A	A/A	A/A	A/A	A/A	A/A	A/A	A/A	A/A	A/A	A/A	A/T	A/A	A/A	A/A	A/A	T/T	T/T	T/T	T/T	A/A	A/A	A/A	A/A	A/A	A/A	A/A	A/A	A/A	A/A	A/A	T/T
SNP781	G/G	NA	A/A	G/G	NA	G/G	A/A	G/G	G/G	G/G	A/A	G/G	A/A	NA	G/G	A/A	G/G	A/A	A/A	A/A	A/A	A/A	A/A	A/A	A/A	A/A	A/A	A/A	NA	A/A	A/A	A/A	A/A	G/G	G/G	G/G	G/G	A/A	A/A	A/A	A/A	NA	G/G	A/A	A/A	A/A	G/G	G/G	G/G
SNP782	G/G	G/G	A/A	G/G	G/G	A/A	G/G	G/G	G/G	G/G	G/G	G/G	G/G	G/G	G/G	G/G	G/G	G/G	G/G	G/G	G/G	G/G	G/G	G/G	G/G	G/G	G/G	G/G	G/G	G/G	G/G	G/G	G/G	G/G	G/G	G/G	G/G	G/G	G/G	G/G	G/G	A/G	G/G	G/G	G/G	G/G	G/G	G/G	G/G
SNP783	A/A	A/A	A/A	A/A	A/A	A/A	A/A	A/A	A/A	A/A	A/A	A/A	A/A	A/A	A/A	A/A	A/A	A/A	A/A	A/A	A/A	A/A	A/A	A/A	A/A	A/A	A/A	A/A	A/A	A/A	A/A	A/A	A/A	A/A	A/A	A/A	A/A	A/A	A/A	A/A	A/A	A/A	A/A	A/A	A/A	A/A	A/A	A/A	A/A
SNP784	C/C	A/A	A/A	A/A	A/A	A/A	A/A	A/A	A/A	A/A	A/A	A/A	A/A	A/A	A/A	A/A	A/A	A/A	A/A	A/A	A/A	A/A	A/A	A/A	A/A	A/A	A/A	A/A	A/A	A/A	A/A	A/A	A/A	A/A	A/A	A/A	A/A	A/A	A/A	A/A	A/A	A/A	A/A	A/A	A/A	A/A	A/A	A/A	A/A
SNP785	A/A	A/A	A/A	A/A	A/A	A/A	A/A	A/A	A/A	A/A	A/A	A/A	A/A	A/A	A/A	A/A	A/A	A/A	A/A	A/A	A/A	A/A	A/A	A/A	A/A	A/A	A/A	A/A	A/A	A/A	A/A	A/A	A/A	A/A	A/A	A/A	A/A	A/A	A/A	A/A	A/A	A/A	A/A	A/A	A/A	A/A	A/A	A/A	A/A
SNP786	A/A	A/A	A/A	A/A	A/A	A/A	A/A	A/A	C/C	A/A	A/A	A/A	A/A	A/A	A/A	A/A	A/A	A/A	A/A	A/A	A/A	A/A	A/A	A/A	A/A	A/A	A/A	A/A	A/A	A/A	A/A	A/A	A/A	A/A	A/A	A/A	A/A	A/A	A/A	A/A	A/A	A/A	A/A	A/A	A/A	A/A	A/A	A/A	A/A
SNP787	A/A	A/A	A/A	A/A	A/A	A/A	A/A	A/A	A/A	A/A	G/G	G/G	A/A	A/A	G/G	A/A	G/G	G/G	G/G	A/A	G/G	G/G	G/G	G/G	G/G	G/G	G/G	G/G	A/G	G/G	G/G	G/G	G/G	G/G	G/G	G/G	G/G	A/A	G/G	A/A	G/G	A/G	A/A	G/G	G/G	G/G	A/A	A/A	A/A
SNP788	A/A	A/A	A/A	A/A	A/A	A/A	A/A	A/A	A/A	A/A	A/A	A/A	A/A	A/A	A/A	A/A	A/A	A/A	A/A	A/A	A/A	A/A	A/A	A/A	A/A	A/A	A/A	A/A	A/A	A/A	A/A	A/A	A/A	A/A	A/A	A/A	A/A	A/A	A/A	A/A	A/A	A/G	A/A	A/A	A/A	A/A	A/A	A/A	A/A
SNP789	A/A	G/G	G/G	G/G	G/G	G/G	G/G	G/G	G/G	G/G	G/G	G/G	G/G	G/G	G/G	G/G	G/G	G/G	G/G	G/G	G/G	G/G	G/G	G/G	G/G	G/G	G/G	G/G	G/G	G/G	G/G	G/G	G/G	G/G	G/G	G/G	G/G	G/G	G/G	G/G	G/G	NA	G/G	G/G	G/G	G/G	G/G	G/G	G/G
SNP790	G/G	A/A	A/A	G/G	G/G	A/A	A/A	G/G	G/G	G/G	A/A	A/A	A/A	G/G	A/A	A/A	G/G	A/A	A/A	A/A	A/A	G/G	A/A	A/A	A/A	A/A	G/G	G/G	A/G	A/A	G/G	G/G	G/G	G/G	G/G	G/G	G/G	G/G	G/G	G/G	G/G	G/G	G/G	A/G	A/A	A/A	G/G	G/G	G/G
SNP791	G/G	A/A	A/A	G/G	G/G	A/A	A/A	G/G	G/G	G/G	A/A	A/A	A/A	G/G	A/A	A/A	G/G	A/A	A/A	A/A	A/A	G/G	A/A	A/A	A/A	A/A	G/G	G/G	A/G	A/A	G/G	G/G	G/G	G/G	G/G	G/G	G/G	G/G	G/G	G/G	G/G	G/G	G/G	A/G	A/A	A/A	G/G	G/G	G/G
SNP792	G/G	G/G	G/G	G/G	G/G	G/G	G/G	G/G	G/G	G/G	G/G	G/G	G/G	G/G	G/G	G/G	G/G	G/G	G/G	G/G	G/G	G/G	G/G	G/G	G/G	G/G	G/G	G/G	G/G	G/G	G/G	G/G	G/G	G/G	G/G	G/G	G/G	G/G	G/G	G/G	G/G	G/G	G/G	G/G	G/G	G/G	G/G	G/G	G/G
SNP793	A/A	A/A	A/A	A/A	A/A	G/G	G/G	A/A	A/A	A/A	G/G	G/G	A/A	A/A	G/G	G/G	A/A	G/G	G/G	A/A	A/A	G/G	G/G	G/G	G/G	G/G	G/G	G/G	NA	G/G	A/A	G/G	G/G	A/A	G/G	A/A	G/G	A/A	G/G	G/G	A/A	NA	G/G	A/G	G/G	G/G	A/A	A/A	A/A
SNP794	A/A	G/G	A/A	A/A	A/A	A/A	A/A	A/A	G/G	G/G	G/G	G/G	G/G	NA	G/G	G/G	A/A	G/G	A/A	G/G	A/A	A/A	A/A	A/A	A/A	A/A	A/A	A/A	A/G	A/A	G/G	G/G	A/A	A/A	G/G	A/A	A/A	A/A	G/G	A/A	A/A	G/G	A/A	A/A	A/A	A/A	G/G	A/A	A/A
SNP795	G/G	G/G	G/G	G/G	G/G	G/G	G/G	G/G	G/G	G/G	G/G	A/A	G/G	G/G	A/A	G/G	A/A	A/A	A/A	G/G	A/A	A/A	A/A	A/A	A/A	A/A	A/A	A/A	A/G	A/A	A/A	A/A	A/A	A/A	A/A	G/G	A/A	G/G	A/A	G/G	A/A	A/G	G/G	A/A	A/A	A/A	G/G	G/G	G/G
SNP796	A/A	NA	G/G	G/G	A/A	G/G	G/G	G/G	G/G	G/G	A/A	G/G	A/A	A/G	G/G	A/A	A/A	A/A	A/A	G/G	A/A	A/A	A/A	A/A	A/A	A/A	A/A	A/A	A/G	A/A	G/G	G/G	A/A	A/A	A/A	A/A	A/A	A/A	G/G	A/A	A/A	A/G	A/A	A/A	A/A	A/A	A/A	G/G	G/G
SNP797	G/G	A/A	A/A	A/A	A/A	A/A	G/G	A/A	A/A	A/A	A/A	A/A	A/A	A/A	A/A	A/A	A/A	A/A	A/A	A/A	A/A	A/A	A/A	A/A	G/G	G/G	A/A	G/G	A/A	G/G	A/A	G/G	G/G	A/A	G/G	G/G	G/G	G/G	A/A	G/G	A/A	A/A	A/A	A/A	A/A	A/A	A/A	A/A	A/A
SNP798	T/T	T/T	A/A	T/T	T/T	A/A	T/T	A/A	A/A	T/T	T/T	T/T	T/T	T/T	T/T	T/T	T/T	T/T	T/T	T/T	T/T	T/T	T/T	T/T	T/T	T/T	T/T	T/T	T/T	T/T	T/T	T/T	T/T	T/T	T/T	T/T	T/T	T/T	T/T	T/T	T/T	A/T	T/T	T/T	T/T	T/T	T/T	T/T	T/T
SNP799	G/G	A/A	A/A	A/A	G/G	A/A	A/A	A/A	A/A	A/A	A/A	G/G	G/G	A/A	G/G	A/A	A/A	A/A	G/G	A/A	G/G	A/A	G/G	G/G	G/G	G/G	G/G	G/G	A/G	G/G	A/A	A/A	G/G	G/G	A/A	G/G	G/G	G/G	A/A	G/G	G/G	A/A	G/G	A/G	G/G	A/A	G/G	A/A	G/G
SNP800	A/A	G/G	G/G	G/G	A/A	A/A	G/G	A/A	G/G	A/A	A/A	A/A	A/A	A/A	A/A	A/A	A/A	A/A	A/A	A/A	A/A	A/A	A/A	A/A	A/A	A/A	A/A	A/A	A/A	A/A	A/A	A/A	A/A	A/A	A/A	A/A	A/A	A/A	A/A	A/A	A/A	A/G	A/A	A/A	A/A	A/A	A/A	A/A	A/A
SNP801	G/G	A/A	G/G	G/G	G/G	G/G	G/G	A/A	G/G	G/G	G/G	G/G	G/G	G/G	G/G	G/G	G/G	G/G	G/G	G/G	G/G	G/G	G/G	G/G	G/G	G/G	G/G	G/G	G/G	G/G	G/G	G/G	G/G	G/G	G/G	G/G	G/G	G/G	G/G	G/G	G/G	G/G	G/G	G/G	G/G	G/G	G/G	G/G	G/G
SNP802	G/G	G/G	G/G	G/G	A/A	G/G	A/A	G/G	A/A	A/A	G/G	A/A	A/A	A/G	G/G	A/A	G/G	G/G	A/A	A/A	A/A	A/A	A/A	A/A	A/A	A/A	A/A	A/A	A/A	A/A	A/A	A/A	A/A	A/A	A/A	A/A	A/A	A/A	A/A	A/A	A/A	A/A	G/G	A/G	G/G	A/G	A/A	A/A	G/G
SNP803	A/A	C/C	C/C	A/A	A/A	C/C	C/C	A/A	A/A	C/C	C/C	C/C	C/C	NA	C/C	C/C	C/C	C/C	C/C	C/C	C/C	C/C	C/C	C/C	C/C	C/C	A/A	A/A	C/C	C/C	C/C	C/C	C/C	C/C	C/C	C/C	C/C	C/C	A/A	C/C	C/C	C/C	A/A	C/C	C/C	C/C	A/A	C/C	A/A
SNP804	A/A	A/A	A/A	A/A	A/A	A/A	A/A	A/A	A/A	A/A	A/A	A/A	A/A	A/A	A/A	A/A	A/A	A/A	A/A	A/A	A/A	A/A	A/A	A/A	A/A	A/A	A/A	A/A	A/A	A/A	A/A	A/A	A/A	A/A	A/A	A/A	A/A	A/A	A/A	A/A	A/A	A/G	A/A	A/A	A/A	A/A	A/A	A/A	A/A
SNP805	G/G	G/G	G/G	G/G	G/G	G/G	G/G	G/G	G/G	G/G	G/G	G/G	G/G	G/G	G/G	G/G	G/G	G/G	G/G	G/G	G/G	G/G	G/G	G/G	G/G	G/G	G/G	G/G	G/G	G/G	G/G	G/G	G/G	G/G	G/G	G/G	G/G	G/G	G/G	G/G	G/G	A/G	G/G	G/G	G/G	G/G	G/G	G/G	G/G
SNP806	C/C	C/C	C/C	C/C	A/A	C/C	C/C	C/C	C/C	A/A	C/C	A/A	C/C	C/C	A/A	C/C	A/A	C/C	C/C	C/C	C/C	C/C	C/C	C/C	C/C	C/C	C/C	C/C	NA	C/C	C/C	C/C	C/C	A/A	A/A	A/A	A/A	C/C	C/C	C/C	C/C	C/C	C/C	C/C	C/C	C/C	C/C	C/C	A/A
SNP807	A/A	A/A	A/A	A/A	A/A	A/A	A/A	A/A	G/G	A/A	A/A	G/G	A/A	A/A	G/G	G/G	G/G	G/G	G/G	A/A	G/G	G/G	G/G	G/G	G/G	G/G	G/G	G/G	A/G	G/G	G/G	G/G	G/G	G/G	G/G	A/A	G/G	A/A	G/G	A/A	G/G	G/G	A/A	G/G	G/G	G/G	A/A	A/A	A/A
SNP808	G/G	A/A	A/A	G/G	G/G	G/G	A/A	G/G	A/A	G/G	G/G	G/G	G/G	G/G	A/A	A/A	G/G	A/A	A/A	A/A	A/A	A/A	A/A	A/A	A/A	A/A	A/A	A/A	A/G	A/A	A/A	A/A	A/A	A/A	A/A	G/G	A/A	G/G	A/A	G/G	A/A	A/G	G/G	A/A	A/A	A/A	G/G	G/G	G/G
SNP809	G/G	C/C	C/C	C/C	C/C	C/C	G/G	C/C	C/C	C/C	C/C	C/C	C/C	C/C	C/C	C/C	C/C	C/C	C/C	C/C	C/C	C/C	C/C	C/C	G/G	G/G	C/C	G/G	C/C	G/G	C/C	G/G	G/G	C/C	G/G	G/G	G/G	G/G	C/C	G/G	C/C	NA	C/C	C/C	C/C	C/C	C/C	C/C	C/C
SNP810	G/G	G/G	G/G	C/C	C/C	G/G	G/G	G/G	G/G	G/G	G/G	G/G	G/G	NA	G/G	G/G	G/G	G/G	G/G	G/G	G/G	G/G	G/G	G/G	G/G	G/G	G/G	G/G	G/G	G/G	G/G	G/G	G/G	G/G	G/G	G/G	G/G	G/G	G/G	G/G	G/G	G/G	C/C	G/G	C/C	G/G	C/C	C/C	G/G
SNP811	T/T	T/T	T/T	T/T	T/T	T/T	A/A	A/A	T/T	T/T	T/T	A/A	T/T	T/T	T/T	A/A	T/T	A/A	T/T	T/T	A/A	A/A	T/T	T/T	T/T	A/A	T/T	T/T	T/T	A/A	T/T	T/T	T/T	T/T	T/T	T/T	T/T	T/T	T/T	T/T	T/T	T/T	A/A	A/T	T/T	T/T	T/T	T/T	T/T
SNP812	C/C	C/C	C/C	C/C	C/C	C/C	C/C	C/C	C/C	C/C	C/C	C/C	C/C	C/C	C/C	C/C	C/C	C/C	C/C	C/C	C/C	C/C	C/C	C/C	C/C	C/C	C/C	C/C	C/C	C/C	C/C	C/C	C/C	C/C	C/C	C/C	C/C	C/C	C/C	C/C	C/C	A/C	C/C	C/C	C/C	C/C	C/C	C/C	C/C
SNP813	A/A	A/A	A/A	A/A	A/A	A/A	A/A	A/A	A/A	A/A	A/A	A/A	A/A	A/A	A/A	A/A	A/A	A/A	A/A	A/A	A/A	A/A	A/A	A/A	A/A	A/A	A/A	A/A	A/A	A/A	A/A	A/A	A/A	A/A	A/A	A/A	A/A	A/A	A/A	A/A	A/A	A/A	A/A	A/A	A/A	A/A	A/A	A/A	A/A
SNP814	C/C	G/G	NA	C/C	C/C	G/G	C/C	C/C	C/C	C/C	C/C	G/G	G/G	C/C	G/G	G/G	C/C	G/G	G/G	G/G	G/G	C/C	G/G	G/G	G/G	G/G	C/C	C/C	C/G	G/G	C/C	C/C	C/C	C/C	C/C	C/C	C/C	C/C	C/C	C/C	C/C	C/C	C/C	C/G	G/G	G/G	C/C	C/C	C/C
SNP815	G/G	G/G	G/G	G/G	G/G	A/A	A/A	G/G	G/G	G/G	G/G	A/A	G/G	NA	A/A	G/G	G/G	G/G	A/A	A/A	G/G	A/A	A/A	A/A	A/A	A/A	A/A	A/A	A/G	A/A	G/G	G/G	A/A	A/A	A/A	A/A	G/G	G/G	A/A	A/A	G/G	A/G	G/G	A/G	G/G	A/A	G/G	G/G	G/G
SNP816	G/G	G/G	A/A	A/A	G/G	A/A	G/G	A/A	A/A	G/G	G/G	G/G	G/G	G/G	G/G	G/G	G/G	G/G	G/G	G/G	G/G	G/G	G/G	G/G	G/G	G/G	G/G	G/G	G/G	G/G	G/G	G/G	G/G	G/G	G/G	G/G	G/G	G/G	G/G	G/G	G/G	G/G	G/G	G/G	G/G	G/G	G/G	G/G	G/G
SNP817	G/G	A/A	G/G	G/G	G/G	G/G	G/G	G/G	G/G	A/A	A/A	A/A	G/G	A/G	A/A	G/G	A/A	G/G	G/G	A/A	G/G	G/G	G/G	G/G	G/G	G/G	G/G	G/G	A/G	G/G	G/G	A/A	A/A	G/G	A/A	A/A	G/G	A/A	A/A	A/A	A/A	G/G	G/G	A/G	G/G	A/G	A/A	A/A	A/A
SNP818	A/A	A/A	A/A	A/A	A/A	A/A	A/A	A/A	A/A	A/A	A/A	A/A	A/A	A/A	A/A	A/A	A/A	A/A	A/A	A/A	A/A	A/A	A/A	A/A	A/A	A/A	A/A	A/A	A/A	A/A	A/A	A/A	A/A	A/A	A/A	A/A	A/A	A/A	A/A	A/A	A/A	A/G	A/A	A/A	A/A	A/A	A/A	A/A	A/A
SNP819	G/G	G/G	G/G	G/G	G/G	G/G	G/G	G/G	G/G	G/G	G/G	G/G	G/G	G/G	G/G	G/G	G/G	G/G	G/G	G/G	G/G	G/G	G/G	G/G	G/G	G/G	G/G	G/G	G/G	G/G	G/G	G/G	G/G	G/G	G/G	G/G	G/G	G/G	G/G	G/G	G/G	G/G	G/G	G/G	G/G	G/G	G/G	G/G	G/G
SNP820	C/C	A/A	A/A	C/C	A/A	A/A	A/A	A/A	A/A	C/C	C/C	C/C	C/C	A/C	C/C	A/A	C/C	C/C	A/A	C/C	C/C	A/A	A/A	A/A	A/A	A/A	A/A	A/A	A/C	A/A	A/A	C/C	A/A	A/A	C/C	A/A	C/C	A/A	C/C	A/A	A/A	NA	A/A	A/A	C/C	NA	C/C	C/C	C/C
SNP821	A/A	A/A	T/T	A/A	A/A	T/T	T/T	A/A	A/A	A/A	A/A	T/T	T/T	A/A	T/T	T/T	T/T	T/T	A/A	A/A	T/T	A/A	T/T	T/T	T/T	T/T	T/T	T/T	A/T	T/T	A/A	A/A	T/T	T/T	A/A	T/T	T/T	T/T	A/A	T/T	T/T	A/A	A/A	T/T	T/T	T/T	A/A	A/A	A/A
SNP822	G/G	G/G	G/G	G/G	G/G	G/G	G/G	G/G	G/G	G/G	G/G	G/G	G/G	G/G	G/G	G/G	G/G	G/G	G/G	G/G	G/G	G/G	G/G	G/G	G/G	G/G	G/G	G/G	G/G	G/G	G/G	G/G	G/G	G/G	G/G	G/G	G/G	G/G	G/G	G/G	G/G	G/G	G/G	G/G	G/G	G/G	G/G	G/G	G/G
SNP823	T/T	T/T	T/T	A/A	T/T	T/T	T/T	A/A	A/A	T/T	T/T	T/T	T/T	T/T	T/T	T/T	T/T	T/T	T/T	T/T	T/T	T/T	T/T	T/T	T/T	T/T	T/T	T/T	T/T	T/T	T/T	T/T	T/T	T/T	T/T	T/T	T/T	T/T	T/T	T/T	T/T	T/T	T/T	T/T	T/T	T/T	T/T	T/T	T/T
SNP824	G/G	C/C	C/C	G/G	G/G	C/C	G/G	G/G	G/G	G/G	G/G	C/C	C/C	G/G	C/C	C/C	G/G	C/C	C/C	C/C	C/C	G/G	C/C	C/C	C/C	C/C	G/G	G/G	C/G	C/C	G/G	G/G	G/G	G/G	G/G	G/G	G/G	G/G	G/G	G/G	G/G	G/G	G/G	C/G	C/C	C/C	G/G	G/G	G/G
SNP825	G/G	G/G	G/G	G/G	A/A	G/G	G/G	G/G	G/G	G/G	G/G	G/G	G/G	G/G	G/G	G/G	G/G	G/G	G/G	G/G	G/G	G/G	G/G	G/G	G/G	G/G	G/G	G/G	G/G	G/G	G/G	G/G	G/G	G/G	G/G	G/G	G/G	G/G	G/G	G/G	G/G	A/G	G/G	G/G	G/G	G/G	G/G	G/G	G/G
SNP826	A/A	C/C	C/C	A/A	A/A	C/C	C/C	A/A	A/A	A/A	C/C	C/C	C/C	A/A	C/C	C/C	A/A	C/C	C/C	C/C	C/C	A/A	C/C	C/C	C/C	C/C	A/A	A/A	A/C	C/C	A/A	A/A	A/A	A/A	A/A	A/A	A/A	A/A	A/A	A/A	A/A	A/C	A/A	A/C	C/C	C/C	A/A	A/A	A/A
SNP827	A/A	C/C	C/C	C/C	C/C	C/C	A/A	C/C	C/C	C/C	C/C	C/C	C/C	C/C	C/C	C/C	C/C	C/C	C/C	C/C	C/C	C/C	C/C	C/C	A/A	A/A	C/C	A/A	C/C	A/A	C/C	A/A	A/A	C/C	A/A	A/A	A/A	A/A	C/C	A/A	C/C	C/C	C/C	C/C	C/C	C/C	C/C	C/C	C/C
SNP828	C/C	C/C	C/C	C/C	C/C	C/C	C/C	C/C	C/C	C/C	C/C	C/C	C/C	C/C	C/C	C/C	C/C	C/C	C/C	C/C	C/C	C/C	C/C	C/C	C/C	C/C	C/C	C/C	C/C	C/C	C/C	C/C	C/C	C/C	C/C	C/C	C/C	C/C	C/C	C/C	C/C	C/C	C/C	C/C	C/C	C/C	C/C	C/C	C/C
SNP829	C/C	A/A	A/A	C/C	C/C	C/C	C/C	A/A	A/A	A/A	C/C	A/A	C/C	C/C	C/C	C/C	A/A	C/C	C/C	C/C	A/A	A/A	C/C	C/C	C/C	C/C	C/C	C/C	A/C	C/C	A/A	C/C	C/C	C/C	A/A	C/C	C/C	C/C	C/C	A/A	A/A	A/A	C/C	A/C	C/C	NA	C/C	C/C	C/C
SNP830	G/G	G/G	G/G	G/G	G/G	A/A	A/A	G/G	G/G	G/G	A/A	G/G	G/G	A/G	A/A	A/A	G/G	A/A	A/A	G/G	G/G	A/A	A/A	A/A	A/A	A/A	A/A	A/A	A/G	A/A	G/G	A/A	A/A	G/G	A/A	A/A	A/A	G/G	A/A	A/A	G/G	A/G	A/A	A/G	A/A	A/A	G/G	G/G	G/G
SNP831	G/G	A/A	G/G	G/G	G/G	G/G	G/G	A/A	A/A	A/A	A/A	A/A	G/G	A/G	A/A	G/G	A/A	G/G	G/G	A/A	G/G	G/G	G/G	G/G	G/G	G/G	G/G	G/G	A/G	G/G	G/G	A/A	A/A	G/G	A/A	A/A	G/G	A/A	A/A	A/A	A/A	A/G	G/G	A/G	G/G	A/G	A/A	A/A	G/G
SNP832	G/G	NA	A/A	A/A	A/A	A/A	A/A	A/A	A/A	A/A	A/A	A/A	A/A	NA	A/A	A/A	A/A	A/A	A/A	A/A	A/A	A/A	A/A	A/A	A/A	A/A	A/A	A/A	A/A	A/A	A/A	A/A	A/A	A/A	A/A	A/A	A/A	A/A	A/A	A/A	A/A	A/G	G/G	A/A	A/A	A/G	G/G	G/G	A/A
SNP833	G/G	A/A	A/A	G/G	G/G	A/A	A/A	G/G	G/G	A/A	A/A	A/A	A/A	NA	A/A	A/A	A/A	A/A	A/A	A/A	A/A	A/A	A/A	A/A	A/A	A/A	A/A	A/A	A/A	A/A	A/A	A/A	A/A	A/A	A/A	A/A	A/A	A/A	A/A	A/A	A/A	NA	G/G	A/A	A/A	A/A	G/G	A/A	G/G
SNP834	A/A	A/A	A/A	A/A	A/A	A/A	A/A	A/A	G/G	A/A	A/A	A/A	A/A	A/A	A/A	A/A	A/A	A/A	A/A	A/A	A/A	A/A	A/A	A/A	A/A	A/A	A/A	A/A	A/A	A/A	A/A	A/A	A/A	A/A	A/A	A/A	A/A	A/A	A/A	A/A	A/A	A/A	A/A	A/A	A/A	A/A	A/A	A/A	A/A
SNP835	A/A	G/G	G/G	G/G	A/A	G/G	G/G	G/G	G/G	G/G	G/G	G/G	G/G	NA	G/G	G/G	G/G	G/G	G/G	G/G	G/G	G/G	A/A	A/A	A/A	A/A	A/A	A/A	G/G	G/G	G/G	A/A	A/A	A/A	A/A	A/A	A/A	A/A	G/G	A/A	A/A	NA	G/G	A/G	A/A	NA	A/A	A/A	G/G
SNP836	A/A	A/A	G/G	G/G	A/A	G/G	A/A	G/G	G/G	A/A	A/A	A/A	A/A	A/A	A/A	A/A	A/A	A/A	A/A	A/A	A/A	A/A	A/A	A/A	A/A	A/A	A/A	A/A	A/A	A/A	A/A	A/A	A/A	A/A	A/A	A/A	A/A	A/A	A/A	A/A	A/A	A/G	A/A	A/A	A/A	A/A	A/A	A/A	A/A
SNP837	A/A	A/A	A/A	A/A	A/A	A/A	A/A	A/A	A/A	A/A	A/A	A/A	A/A	A/A	A/A	A/A	A/A	A/A	A/A	A/A	A/A	A/A	A/A	A/A	A/A	A/A	A/A	A/A	A/A	A/A	A/A	A/A	A/A	A/A	A/A	A/A	A/A	A/A	A/A	A/A	A/A	A/A	A/A	A/A	A/A	A/A	A/A	A/A	A/A
SNP838	G/G	G/G	G/G	G/G	G/G	G/G	G/G	G/G	G/G	G/G	A/A	A/A	G/G	G/G	A/A	G/G	A/A	A/A	A/A	G/G	A/A	A/A	A/A	A/A	A/A	A/A	A/A	A/A	A/G	A/A	A/A	A/A	A/A	A/A	A/A	A/A	A/A	G/G	A/A	G/G	A/A	A/G	G/G	A/A	A/A	A/A	G/G	G/G	G/G
SNP839	A/A	A/A	A/A	A/A	A/A	A/A	A/A	A/A	A/A	A/A	A/A	A/A	A/A	A/A	A/A	A/A	A/A	A/A	A/A	A/A	A/A	A/A	A/A	A/A	A/A	A/A	A/A	A/A	A/A	A/A	A/A	A/A	A/A	A/A	A/A	A/A	A/A	A/A	A/A	A/A	A/A	A/A	A/A	A/A	A/A	A/A	A/A	A/A	A/A
SNP840	G/G	A/A	A/A	G/G	G/G	A/A	A/A	G/G	G/G	G/G	A/A	A/A	A/A	G/G	A/A	A/A	G/G	A/A	A/A	A/A	A/A	G/G	A/A	A/A	A/A	A/A	G/G	G/G	A/G	A/A	G/G	G/G	G/G	G/G	G/G	G/G	G/G	G/G	G/G	G/G	G/G	G/G	G/G	A/G	A/A	A/A	G/G	G/G	G/G
SNP841	A/A	T/T	A/A	A/A	A/A	T/T	A/A	T/T	T/T	A/A	A/A	A/A	A/A	A/A	A/A	A/A	A/A	A/A	A/A	A/A	A/A	A/A	A/A	A/A	A/A	A/A	A/A	A/A	A/A	A/A	A/A	A/A	A/A	A/A	A/A	A/A	A/A	A/A	A/A	A/A	A/A	A/A	A/A	A/A	A/A	A/A	A/A	A/A	A/A
SNP842	A/A	G/G	G/G	A/A	A/A	G/G	A/A	G/G	G/G	A/A	A/A	A/A	A/A	A/A	A/A	A/A	A/A	A/A	A/A	A/A	A/A	A/A	A/A	A/A	A/A	A/A	A/A	A/A	A/A	A/A	A/A	A/A	A/A	A/A	A/A	A/A	A/A	A/A	A/A	A/A	A/A	A/A	A/A	A/A	A/A	A/A	A/A	A/A	A/A
SNP843	A/A	A/A	A/A	A/A	A/A	A/A	A/A	A/A	A/A	A/A	A/A	A/A	A/A	A/A	A/A	A/A	A/A	A/A	A/A	A/A	A/A	A/A	A/A	A/A	A/A	A/A	A/A	A/A	A/A	A/A	A/A	A/A	A/A	A/A	A/A	A/A	A/A	A/A	A/A	A/A	A/A	A/A	A/A	A/A	A/A	A/A	A/A	A/A	A/A
SNP844	A/A	G/G	G/G	G/G	G/G	G/G	A/A	G/G	G/G	G/G	G/G	G/G	G/G	G/G	G/G	G/G	G/G	G/G	G/G	G/G	G/G	G/G	G/G	G/G	A/A	A/A	G/G	A/A	G/G	A/A	G/G	A/A	A/A	G/G	A/A	A/A	A/A	A/A	G/G	A/A	G/G	G/G	G/G	G/G	G/G	G/G	G/G	G/G	G/G
SNP845	A/A	A/A	A/A	A/A	A/A	C/C	C/C	A/A	A/A	A/A	C/C	C/C	A/A	A/A	C/C	C/C	A/A	C/C	C/C	A/A	A/A	C/C	C/C	C/C	C/C	C/C	C/C	C/C	NA	C/C	A/A	C/C	C/C	A/A	C/C	A/A	C/C	A/A	C/C	C/C	A/A	NA	C/C	A/C	C/C	C/C	A/A	A/A	A/A
SNP846	A/A	A/A	A/A	A/A	A/A	A/A	A/A	A/A	A/A	G/G	G/G	G/G	G/G	NA	G/G	G/G	A/A	G/G	A/A	G/G	A/A	A/A	A/A	A/A	A/A	A/A	A/A	A/A	A/G	A/A	G/G	G/G	A/A	A/A	G/G	A/A	A/A	A/A	G/G	A/A	A/A	NA	A/A	A/A	A/A	A/A	G/G	A/A	A/A
SNP847	G/G	G/G	G/G	G/G	G/G	G/G	G/G	G/G	G/G	G/G	G/G	G/G	G/G	G/G	G/G	G/G	G/G	G/G	G/G	G/G	G/G	G/G	G/G	G/G	G/G	G/G	G/G	G/G	G/G	G/G	G/G	G/G	G/G	G/G	G/G	G/G	G/G	G/G	G/G	G/G	G/G	G/G	G/G	G/G	G/G	G/G	G/G	G/G	G/G
SNP848	C/C	G/G	C/C	G/G	G/G	G/G	G/G	G/G	G/G	G/G	G/G	G/G	G/G	G/G	G/G	G/G	G/G	G/G	G/G	G/G	G/G	G/G	G/G	G/G	G/G	G/G	G/G	G/G	G/G	G/G	G/G	G/G	G/G	G/G	G/G	G/G	G/G	G/G	G/G	G/G	G/G	G/G	G/G	G/G	G/G	G/G	G/G	G/G	G/G
SNP849	G/G	A/A	A/A	G/G	G/G	A/A	A/A	G/G	A/A	A/A	A/A	A/A	A/A	A/G	A/A	A/A	A/A	A/A	A/A	A/A	A/A	A/A	A/A	A/A	A/A	A/A	A/A	A/A	A/A	A/A	A/A	A/A	A/A	A/A	A/A	A/A	A/A	A/A	A/A	A/A	A/A	A/G	A/A	A/G	G/G	A/A	G/G	G/G	A/A
SNP850	A/A	A/A	A/A	A/A	A/A	A/A	C/C	A/A	A/A	A/A	A/A	A/A	A/A	A/A	A/A	A/A	A/A	A/A	A/A	A/A	A/A	A/A	A/A	A/A	A/A	A/A	A/A	A/A	A/A	A/A	A/A	A/A	A/A	A/A	A/A	A/A	A/A	A/A	A/A	A/A	A/A	A/C	A/A	A/A	A/A	A/A	A/A	A/A	A/A
SNP851	C/C	C/C	C/C	C/C	C/C	G/G	G/G	C/C	G/G	C/C	G/G	G/G	C/C	C/C	G/G	G/G	C/C	G/G	G/G	C/C	C/C	G/G	G/G	G/G	G/G	G/G	G/G	G/G	C/G	G/G	C/C	G/G	G/G	C/C	G/G	C/C	G/G	C/C	G/G	G/G	C/C	C/G	G/G	C/G	G/G	G/G	C/C	C/C	C/C
SNP852	G/G	G/G	G/G	G/G	G/G	G/G	G/G	G/G	G/G	G/G	G/G	G/G	G/G	G/G	G/G	G/G	G/G	G/G	G/G	G/G	G/G	G/G	G/G	G/G	G/G	G/G	G/G	G/G	G/G	G/G	G/G	G/G	G/G	G/G	G/G	G/G	G/G	G/G	G/G	G/G	G/G	A/G	G/G	G/G	G/G	G/G	G/G	G/G	G/G
SNP853	A/A	G/G	G/G	A/A	A/A	G/G	G/G	A/A	A/A	A/A	A/A	G/G	G/G	A/A	G/G	G/G	G/G	G/G	G/G	A/A	G/G	A/A	A/A	A/A	A/A	A/A	A/A	A/A	A/G	G/G	A/A	A/A	A/A	A/A	A/A	A/A	A/A	A/A	A/A	A/A	A/A	A/A	A/A	A/G	A/A	A/G	A/A	A/A	A/A
SNP854	G/G	A/A	A/A	G/G	G/G	A/A	A/A	G/G	G/G	G/G	A/A	A/A	A/A	G/G	A/A	A/A	G/G	A/A	A/A	A/A	A/A	G/G	A/A	A/A	A/A	A/A	A/A	A/A	A/G	A/A	G/G	G/G	A/A	G/G	G/G	A/A	G/G	G/G	G/G	G/G	A/A	A/G	G/G	A/A	A/A	A/A	G/G	G/G	G/G
SNP855	A/A	A/A	A/A	A/A	A/A	A/A	A/A	A/A	A/A	A/A	A/A	A/A	A/A	A/A	A/A	A/A	A/A	A/A	A/A	A/A	A/A	A/A	A/A	A/A	A/A	A/A	A/A	A/A	A/A	A/A	A/A	A/A	A/A	A/A	A/A	A/A	A/A	A/A	A/A	A/A	A/A	A/A	A/A	A/A	A/A	A/A	A/A	A/A	A/A
SNP856	A/A	G/G	G/G	G/G	G/G	A/A	A/A	G/G	G/G	G/G	A/A	G/G	G/G	A/G	A/A	A/A	G/G	A/A	A/A	G/G	G/G	A/A	A/A	A/A	A/A	A/A	A/A	A/A	A/G	A/A	G/G	A/A	A/A	G/G	A/A	A/A	A/A	G/G	A/A	A/A	G/G	A/A	A/A	A/G	A/A	A/A	G/G	G/G	G/G
SNP857	G/G	G/G	G/G	NA	NA	A/A	G/G	G/G	A/A	G/G	G/G	G/G	G/G	G/G	G/G	G/G	G/G	G/G	G/G	G/G	G/G	G/G	G/G	G/G	G/G	G/G	G/G	G/G	NA	G/G	G/G	NA	G/G	G/G	G/G	G/G	G/G	G/G	G/G	G/G	G/G	NA	G/G	G/G	G/G	G/G	G/G	G/G	G/G
SNP858	A/A	A/A	A/A	A/A	A/A	A/A	A/A	A/A	A/A	A/A	G/G	G/G	A/A	A/A	G/G	A/A	G/G	G/G	G/G	A/A	G/G	G/G	G/G	G/G	G/G	G/G	G/G	G/G	A/G	G/G	G/G	G/G	G/G	G/G	G/G	G/G	G/G	A/A	G/G	A/A	G/G	A/G	A/A	G/G	G/G	G/G	A/A	A/A	A/A
SNP859	G/G	G/G	A/A	G/G	G/G	G/G	G/G	G/G	G/G	G/G	G/G	G/G	A/A	G/G	G/G	G/G	A/A	G/G	A/A	G/G	A/A	A/A	A/A	A/A	A/A	A/A	A/A	A/A	A/G	A/A	A/A	G/G	G/G	A/A	G/G	G/G	G/G	G/G	G/G	A/A	G/G	G/G	G/G	A/G	G/G	A/G	G/G	G/G	G/G
SNP860	G/G	A/A	A/A	G/G	G/G	A/A	A/A	G/G	A/A	G/G	A/A	G/G	G/G	G/G	G/G	G/G	G/G	A/A	A/A	A/A	A/A	A/A	A/A	A/A	A/A	A/A	A/A	A/A	A/G	A/A	A/A	A/A	A/A	A/A	A/A	G/G	A/A	A/A	A/A	A/A	G/G	A/G	A/A	G/G	A/A	A/G	G/G	G/G	G/G
SNP861	A/A	G/G	G/G	A/A	A/A	G/G	G/G	G/G	G/G	A/A	G/G	A/A	A/A	A/A	A/A	A/A	A/A	G/G	G/G	G/G	G/G	G/G	G/G	G/G	G/G	G/G	G/G	G/G	NA	G/G	G/G	G/G	G/G	G/G	G/G	A/A	G/G	G/G	G/G	G/G	A/A	A/A	G/G	A/A	G/G	A/G	A/A	A/A	A/A
SNP862	G/G	G/G	G/G	G/G	G/G	G/G	G/G	G/G	A/A	G/G	G/G	G/G	G/G	G/G	G/G	G/G	G/G	G/G	G/G	G/G	G/G	G/G	G/G	G/G	G/G	G/G	G/G	G/G	G/G	G/G	G/G	G/G	G/G	G/G	G/G	G/G	G/G	G/G	G/G	G/G	G/G	G/G	G/G	G/G	G/G	G/G	G/G	G/G	G/G
SNP863	G/G	G/G	G/G	G/G	G/G	G/G	G/G	G/G	G/G	G/G	G/G	G/G	G/G	G/G	G/G	G/G	G/G	G/G	G/G	G/G	G/G	G/G	G/G	G/G	G/G	G/G	G/G	G/G	G/G	G/G	G/G	G/G	G/G	G/G	G/G	G/G	G/G	G/G	G/G	G/G	G/G	G/G	G/G	G/G	G/G	G/G	G/G	G/G	G/G
SNP864	G/G	G/G	G/G	G/G	G/G	A/A	G/G	G/G	G/G	G/G	G/G	G/G	G/G	G/G	G/G	G/G	G/G	G/G	G/G	G/G	G/G	G/G	G/G	G/G	G/G	G/G	G/G	G/G	G/G	G/G	G/G	G/G	G/G	G/G	G/G	G/G	G/G	G/G	G/G	G/G	G/G	G/G	G/G	G/G	G/G	G/G	G/G	G/G	G/G
SNP865	G/G	G/G	G/G	G/G	G/G	G/G	G/G	G/G	G/G	G/G	G/G	G/G	G/G	G/G	G/G	G/G	G/G	G/G	G/G	G/G	G/G	G/G	C/C	G/G	G/G	C/C	C/C	C/C	G/G	G/G	C/C	C/C	C/C	C/C	C/C	G/G	C/C	C/C	C/C	C/C	C/C	C/G	G/G	C/G	G/G	G/G	G/G	G/G	G/G
SNP866	A/A	A/A	A/A	T/T	A/A	A/A	A/A	T/T	T/T	A/A	A/A	A/A	A/A	A/A	A/A	A/A	A/A	A/A	A/A	A/A	A/A	A/A	A/A	A/A	A/A	A/A	A/A	A/A	A/A	A/A	A/A	A/A	A/A	A/A	A/A	A/A	A/A	A/A	A/A	A/A	A/A	A/T	A/A	A/A	A/A	A/A	A/A	A/A	A/A
SNP867	G/G	G/G	A/A	A/A	A/A	A/A	A/A	G/G	A/A	A/A	A/A	A/A	A/A	A/A	A/A	A/A	A/A	A/A	A/A	A/A	A/A	A/A	A/A	A/A	A/A	A/A	A/A	A/A	A/A	A/A	A/A	A/A	A/A	A/A	A/A	A/A	A/A	A/A	A/A	A/A	A/A	A/A	A/A	A/A	A/A	A/A	A/A	A/A	A/A
SNP868	A/A	A/A	A/A	A/A	A/A	A/A	A/A	A/A	A/A	A/A	A/A	A/A	A/A	A/A	A/A	A/A	A/A	A/A	A/A	A/A	A/A	A/A	A/A	A/A	A/A	A/A	A/A	A/A	A/A	A/A	A/A	A/A	A/A	A/A	A/A	A/A	A/A	A/A	A/A	A/A	A/A	A/T	A/A	A/A	A/A	A/A	A/A	A/A	A/A
SNP869	A/A	A/A	A/A	A/A	A/A	A/A	A/A	A/A	A/A	A/A	A/A	A/A	A/A	A/A	A/A	A/A	A/A	A/A	A/A	A/A	A/A	A/A	A/A	A/A	A/A	A/A	A/A	A/A	A/A	A/A	A/A	A/A	A/A	A/A	A/A	A/A	A/A	A/A	A/A	A/A	A/A	A/A	A/A	A/A	A/A	A/A	A/A	A/A	A/A
SNP870	A/A	G/G	G/G	G/G	A/A	G/G	A/A	G/G	G/G	A/A	A/A	A/A	A/A	A/A	A/A	A/A	A/A	A/A	A/A	A/A	A/A	A/A	A/A	A/A	A/A	A/A	A/A	A/A	A/A	A/A	A/A	A/A	A/A	A/A	A/A	A/A	A/A	A/A	A/A	A/A	A/A	A/G	A/A	A/A	A/A	A/G	A/A	A/A	A/A
SNP871	G/G	G/G	G/G	G/G	G/G	G/G	G/G	G/G	A/A	G/G	G/G	G/G	G/G	G/G	G/G	G/G	G/G	G/G	G/G	G/G	G/G	G/G	G/G	G/G	G/G	G/G	G/G	G/G	G/G	G/G	G/G	G/G	G/G	G/G	G/G	G/G	G/G	G/G	G/G	G/G	G/G	NA	G/G	G/G	G/G	G/G	G/G	G/G	G/G
SNP872	G/G	G/G	G/G	G/G	G/G	G/G	G/G	G/G	A/A	G/G	G/G	G/G	G/G	G/G	G/G	G/G	G/G	G/G	G/G	G/G	G/G	G/G	G/G	G/G	G/G	G/G	G/G	G/G	G/G	G/G	G/G	G/G	G/G	G/G	G/G	G/G	G/G	G/G	G/G	G/G	G/G	G/G	G/G	G/G	G/G	G/G	G/G	G/G	G/G
SNP873	A/A	A/A	A/A	A/A	A/A	A/A	A/A	A/A	C/C	A/A	A/A	A/A	A/A	A/C	A/A	A/A	A/A	A/A	A/A	A/A	A/A	A/A	A/A	A/A	A/A	A/A	A/A	A/A	A/A	A/A	A/A	A/A	A/A	A/A	A/A	A/A	A/A	A/A	A/A	A/A	A/A	A/A	C/C	A/A	C/C	A/A	A/A	C/C	C/C
SNP874	A/A	A/A	A/A	A/A	A/A	A/A	A/A	A/A	A/A	A/A	A/A	A/A	A/A	A/A	A/A	A/A	A/A	A/A	A/A	A/A	A/A	A/A	A/A	A/A	A/A	A/A	A/A	A/A	A/A	A/A	A/A	A/A	A/A	A/A	A/A	A/A	A/A	A/A	A/A	A/A	A/A	A/A	A/A	A/A	A/A	A/A	A/A	A/A	A/A
SNP875	G/G	G/G	G/G	G/G	G/G	G/G	G/G	G/G	A/A	G/G	G/G	G/G	G/G	G/G	G/G	G/G	G/G	G/G	G/G	G/G	G/G	G/G	G/G	G/G	G/G	G/G	G/G	G/G	G/G	G/G	G/G	G/G	G/G	G/G	G/G	G/G	G/G	G/G	G/G	G/G	G/G	G/G	G/G	G/G	G/G	G/G	G/G	G/G	G/G
SNP876	C/C	C/C	C/C	C/C	C/C	C/C	C/C	C/C	C/C	C/C	C/C	C/C	C/C	C/C	C/C	C/C	C/C	C/C	C/C	C/C	C/C	C/C	C/C	C/C	C/C	C/C	C/C	C/C	C/C	C/C	C/C	C/C	C/C	C/C	C/C	C/C	C/C	C/C	C/C	C/C	C/C	C/C	C/C	C/C	C/C	C/C	C/C	C/C	C/C
SNP877	A/A	A/A	A/A	A/A	A/A	A/A	A/A	A/A	G/G	A/A	A/A	A/A	A/A	A/A	A/A	A/A	A/A	A/A	A/A	A/A	A/A	A/A	A/A	A/A	A/A	A/A	A/A	A/A	A/A	A/A	A/A	A/A	A/A	A/A	A/A	A/A	A/A	A/A	A/A	A/A	A/A	A/A	A/A	A/A	A/A	A/A	A/A	A/A	A/A
SNP878	NA	NA	A/A	A/A	A/A	A/A	A/A	A/A	A/A	NA	A/A	A/A	A/A	A/A	A/A	A/A	A/A	A/A	NA	NA	A/A	A/A	NA	NA	A/A	A/A	NA	A/A	A/A	A/A	A/A	NA	A/A	NA	NA	NA	A/A	NA	NA	A/A	A/A	A/A	A/A	A/A	NA	NA	A/A	A/A	A/A
SNP879	A/A	G/G	A/A	A/A	A/A	A/A	A/A	A/A	A/A	A/A	A/A	A/A	A/A	A/A	A/A	A/A	A/A	A/A	A/A	A/A	A/A	A/A	A/A	A/A	A/A	A/A	A/A	A/A	A/A	A/A	A/A	A/A	A/A	A/A	A/A	A/A	A/A	A/A	A/A	A/A	A/A	A/A	A/A	A/A	A/A	A/A	A/A	A/A	A/A
SNP880	A/A	A/A	A/A	A/A	A/A	A/A	A/A	A/A	A/A	A/A	A/A	A/A	A/A	A/A	A/A	A/A	A/A	A/A	A/A	A/A	A/A	A/A	A/A	A/A	A/A	A/A	A/A	A/A	A/A	A/A	A/A	A/A	A/A	A/A	A/A	A/A	A/A	A/A	A/A	A/A	A/A	A/A	A/A	A/A	A/A	A/A	A/A	A/A	A/A
SNP881	C/C	A/A	C/C	C/C	C/C	C/C	C/C	A/A	C/C	C/C	C/C	C/C	C/C	C/C	C/C	C/C	C/C	C/C	C/C	C/C	C/C	C/C	C/C	C/C	C/C	C/C	C/C	C/C	C/C	C/C	C/C	C/C	C/C	C/C	C/C	C/C	C/C	C/C	C/C	C/C	C/C	C/C	C/C	C/C	C/C	C/C	C/C	C/C	C/C
SNP882	C/C	C/C	C/C	C/C	C/C	C/C	C/C	C/C	C/C	G/G	G/G	G/G	G/G	C/G	C/C	C/C	G/G	C/C	C/C	C/C	C/C	C/C	C/C	C/C	C/C	C/C	C/C	C/C	C/G	C/C	C/C	C/C	C/C	C/C	C/C	G/G	C/C	G/G	C/C	G/G	C/C	C/C	C/C	C/C	C/C	C/C	G/G	C/C	C/C
SNP883	A/A	G/G	G/G	A/A	A/A	G/G	G/G	A/A	A/A	A/A	G/G	G/G	G/G	A/A	G/G	G/G	A/A	G/G	G/G	G/G	G/G	A/A	G/G	G/G	G/G	G/G	A/A	A/A	NA	G/G	A/A	A/A	A/A	A/A	A/A	A/A	A/A	A/A	A/A	A/A	A/A	A/A	A/A	A/G	G/G	G/G	A/A	A/A	A/A
SNP884	C/C	C/C	C/C	C/C	C/C	C/C	C/C	C/C	C/C	C/C	C/C	C/C	C/C	C/C	C/C	C/C	C/C	C/C	C/C	C/C	C/C	C/C	C/C	C/C	C/C	C/C	C/C	C/C	C/C	C/C	C/C	C/C	C/C	C/C	C/C	C/C	C/C	C/C	C/C	C/C	C/C	NA	C/C	C/C	C/C	C/C	C/C	C/C	C/C
SNP885	G/G	G/G	G/G	G/G	G/G	G/G	G/G	A/A	A/A	A/A	A/A	G/G	G/G	A/G	G/G	G/G	G/G	G/G	G/G	A/A	G/G	A/A	A/A	A/A	A/A	A/A	A/A	A/A	G/G	G/G	A/A	A/A	A/A	A/A	A/A	A/A	A/A	A/A	A/A	A/A	A/A	A/A	G/G	A/G	G/G	G/G	G/G	A/A	G/G
SNP886	G/G	A/A	G/G	A/A	G/G	G/G	G/G	G/G	G/G	G/G	G/G	G/G	G/G	G/G	G/G	G/G	G/G	G/G	G/G	G/G	G/G	G/G	G/G	G/G	G/G	G/G	G/G	G/G	G/G	G/G	G/G	G/G	G/G	G/G	G/G	G/G	G/G	G/G	G/G	G/G	G/G	G/G	G/G	G/G	G/G	G/G	G/G	G/G	G/G
SNP887	G/G	G/G	G/G	G/G	G/G	G/G	G/G	G/G	G/G	G/G	G/G	G/G	G/G	G/G	G/G	G/G	G/G	G/G	G/G	G/G	G/G	G/G	G/G	G/G	G/G	G/G	G/G	G/G	G/G	G/G	G/G	G/G	G/G	G/G	G/G	G/G	G/G	G/G	G/G	G/G	G/G	G/G	G/G	G/G	G/G	G/G	G/G	G/G	G/G
SNP888	G/G	A/A	G/G	G/G	G/G	G/G	A/A	G/G	A/A	G/G	G/G	A/A	G/G	G/G	A/A	A/A	G/G	A/A	A/A	G/G	A/A	A/A	A/A	A/A	A/A	A/A	A/A	A/A	A/G	A/A	A/A	A/A	A/A	A/A	A/A	G/G	A/A	G/G	A/A	G/G	A/A	A/G	G/G	A/A	A/A	A/A	G/G	G/G	G/G
SNP889	C/C	NA	C/C	A/A	A/A	C/C	C/C	A/A	C/C	A/A	C/C	A/A	A/A	NA	A/A	A/A	A/A	C/C	C/C	C/C	C/C	C/C	C/C	C/C	C/C	C/C	C/C	C/C	A/C	C/C	C/C	C/C	A/A	C/C	C/C	A/A	C/C	C/C	C/C	C/C	A/A	A/C	A/A	A/A	C/C	A/C	A/A	A/A	A/A
SNP890	A/A	A/A	A/A	A/A	A/A	A/A	A/A	A/A	A/A	A/A	A/A	A/A	A/A	A/A	A/A	A/A	A/A	A/A	A/A	A/A	A/A	A/A	A/A	A/A	A/A	A/A	NA	A/A	A/A	A/A	A/A	A/A	A/A	A/A	A/A	NA	A/A	A/A	A/A	A/A	A/A	A/A	A/A	A/A	A/A	A/A	A/A	A/A	A/A
SNP891	G/G	G/G	G/G	G/G	G/G	G/G	G/G	G/G	G/G	G/G	G/G	G/G	G/G	G/G	G/G	G/G	G/G	G/G	G/G	G/G	G/G	G/G	G/G	G/G	G/G	G/G	G/G	G/G	G/G	G/G	G/G	G/G	G/G	G/G	G/G	G/G	G/G	G/G	G/G	G/G	G/G	NA	G/G	G/G	G/G	G/G	G/G	G/G	G/G
SNP892	G/G	A/A	A/A	G/G	G/G	A/A	A/A	G/G	G/G	G/G	A/A	A/A	A/A	G/G	A/A	A/A	G/G	A/A	A/A	A/A	A/A	G/G	A/A	A/A	A/A	A/A	G/G	G/G	A/G	A/A	G/G	G/G	G/G	G/G	G/G	G/G	G/G	G/G	G/G	G/G	G/G	NA	G/G	A/G	A/A	A/A	G/G	G/G	G/G
SNP893	A/A	A/A	A/A	A/A	A/A	A/A	A/A	A/A	A/A	A/A	A/A	A/A	A/A	A/A	A/A	A/A	A/A	A/A	A/A	A/A	A/A	A/A	A/A	A/A	A/A	A/A	A/A	A/A	A/A	A/A	A/A	A/A	A/A	A/A	A/A	A/A	A/A	A/A	A/A	A/A	A/A	A/A	A/A	A/A	A/A	A/A	A/A	A/A	A/A
SNP894	G/G	G/G	G/G	G/G	G/G	G/G	G/G	G/G	A/A	G/G	G/G	G/G	G/G	G/G	G/G	G/G	G/G	G/G	G/G	G/G	G/G	G/G	G/G	G/G	G/G	G/G	G/G	G/G	G/G	G/G	G/G	G/G	G/G	G/G	G/G	G/G	G/G	G/G	G/G	G/G	G/G	G/G	G/G	G/G	G/G	G/G	G/G	G/G	G/G
SNP895	G/G	G/G	G/G	G/G	G/G	G/G	G/G	G/G	G/G	G/G	G/G	G/G	G/G	G/G	G/G	G/G	G/G	G/G	G/G	G/G	G/G	G/G	G/G	G/G	G/G	G/G	G/G	G/G	G/G	G/G	G/G	G/G	G/G	G/G	G/G	G/G	G/G	G/G	G/G	G/G	G/G	G/G	G/G	G/G	G/G	G/G	G/G	G/G	G/G
SNP896	A/A	G/G	G/G	A/A	A/A	A/A	A/A	A/A	A/A	A/A	A/A	A/A	A/A	A/A	A/A	A/A	A/A	A/A	A/A	A/A	A/A	A/A	A/A	A/A	A/A	A/A	A/A	A/A	A/A	A/A	A/A	A/A	A/A	A/A	A/A	A/A	A/A	A/A	A/A	A/A	A/A	A/A	A/A	A/A	A/A	A/A	A/A	A/A	A/A
SNP897	A/A	A/A	A/A	A/A	A/A	G/G	G/G	A/A	A/A	A/A	G/G	G/G	A/A	A/A	G/G	G/G	A/A	G/G	G/G	A/A	A/A	G/G	G/G	G/G	G/G	G/G	G/G	G/G	NA	G/G	A/A	G/G	G/G	A/A	G/G	A/A	G/G	A/A	G/G	G/G	A/A	NA	G/G	A/G	G/G	G/G	A/A	A/A	A/A
SNP898	A/A	A/A	A/A	A/A	A/A	A/A	A/A	A/A	A/A	A/A	A/A	A/A	A/A	A/A	A/A	A/A	A/A	A/A	A/A	A/A	A/A	A/A	A/A	A/A	A/A	A/A	A/A	A/A	A/A	A/A	A/A	A/A	A/A	A/A	A/A	A/A	A/A	A/A	A/A	A/A	A/A	A/A	A/A	A/A	A/A	A/A	A/A	A/A	A/A
SNP899	G/G	G/G	G/G	G/G	G/G	G/G	G/G	G/G	A/A	G/G	G/G	G/G	G/G	G/G	G/G	G/G	G/G	G/G	G/G	G/G	G/G	G/G	G/G	G/G	G/G	G/G	G/G	G/G	G/G	G/G	G/G	G/G	G/G	G/G	G/G	G/G	G/G	G/G	G/G	G/G	G/G	G/G	G/G	G/G	G/G	G/G	G/G	G/G	G/G
SNP900	G/G	G/G	G/G	G/G	G/G	A/A	A/A	G/G	G/G	G/G	A/A	A/A	G/G	G/G	A/A	A/A	G/G	A/A	A/A	G/G	G/G	A/A	A/A	A/A	A/A	A/A	A/A	A/A	A/G	A/A	G/G	A/A	A/A	G/G	A/A	G/G	A/A	G/G	A/A	A/A	G/G	A/G	A/A	A/G	A/A	A/A	G/G	G/G	G/G
SNP901	C/C	C/C	C/C	C/C	C/C	C/C	C/C	C/C	C/C	C/C	C/C	C/C	C/C	C/C	C/C	C/C	C/C	C/C	C/C	C/C	C/C	C/C	C/C	C/C	C/C	C/C	C/C	C/C	C/C	C/C	C/C	C/C	C/C	C/C	C/C	C/C	C/C	C/C	C/C	C/C	C/C	C/C	C/C	C/C	C/C	C/C	C/C	C/C	C/C
SNP902	G/G	G/G	G/G	G/G	G/G	G/G	G/G	G/G	C/C	G/G	G/G	G/G	G/G	G/G	G/G	G/G	G/G	G/G	G/G	G/G	G/G	G/G	G/G	G/G	G/G	G/G	G/G	G/G	G/G	G/G	G/G	G/G	G/G	G/G	G/G	G/G	G/G	G/G	G/G	G/G	G/G	G/G	G/G	G/G	G/G	G/G	G/G	G/G	G/G
SNP903	G/G	G/G	C/C	G/G	G/G	G/G	G/G	G/G	G/G	G/G	G/G	G/G	G/G	G/G	G/G	G/G	G/G	G/G	G/G	G/G	G/G	G/G	G/G	G/G	G/G	G/G	G/G	G/G	G/G	G/G	G/G	G/G	G/G	G/G	G/G	G/G	G/G	G/G	G/G	G/G	G/G	C/G	G/G	G/G	G/G	G/G	G/G	G/G	G/G
SNP904	C/C	NA	C/C	C/C	C/C	C/C	A/A	A/A	C/C	C/C	C/C	A/A	C/C	C/C	C/C	A/A	C/C	A/A	C/C	C/C	A/A	A/A	C/C	C/C	C/C	A/A	C/C	C/C	C/C	A/A	C/C	C/C	C/C	C/C	C/C	C/C	C/C	C/C	C/C	C/C	C/C	C/C	A/A	A/C	C/C	C/C	C/C	C/C	C/C
SNP905	A/A	G/G	A/A	G/G	G/G	G/G	A/A	A/A	A/A	G/G	A/A	A/A	G/G	G/G	A/A	A/A	A/A	G/G	G/G	G/G	A/A	A/A	A/A	A/A	A/A	A/A	A/A	A/A	A/G	A/A	G/G	G/G	A/A	A/A	A/A	G/G	A/A	G/G	A/A	G/G	G/G	A/G	G/G	G/G	A/A	A/G	G/G	G/G	G/G
SNP906	G/G	G/G	G/G	G/G	G/G	G/G	G/G	G/G	G/G	G/G	G/G	G/G	G/G	G/G	G/G	G/G	G/G	G/G	G/G	G/G	G/G	G/G	G/G	G/G	G/G	G/G	G/G	G/G	G/G	G/G	G/G	G/G	G/G	G/G	G/G	G/G	G/G	G/G	G/G	G/G	G/G	G/G	G/G	G/G	G/G	G/G	G/G	G/G	G/G
SNP907	A/A	A/A	A/A	A/A	A/A	A/A	A/A	A/A	A/A	A/A	A/A	A/A	A/A	A/A	A/A	A/A	A/A	A/A	A/A	A/A	A/A	A/A	A/A	A/A	A/A	A/A	A/A	A/A	A/A	A/A	A/A	A/A	A/A	A/A	A/A	A/A	A/A	A/A	A/A	A/A	A/A	A/G	A/A	A/A	A/A	A/A	A/A	A/A	A/A
SNP908	G/G	G/G	G/G	G/G	G/G	G/G	G/G	G/G	G/G	G/G	G/G	G/G	G/G	G/G	G/G	G/G	G/G	G/G	G/G	G/G	G/G	G/G	G/G	G/G	G/G	G/G	G/G	G/G	G/G	G/G	G/G	G/G	G/G	G/G	G/G	G/G	G/G	G/G	G/G	G/G	G/G	G/G	G/G	G/G	G/G	G/G	G/G	G/G	G/G
SNP909	G/G	A/A	G/G	G/G	G/G	G/G	G/G	G/G	G/G	G/G	G/G	G/G	G/G	G/G	G/G	G/G	G/G	G/G	G/G	G/G	G/G	G/G	G/G	G/G	G/G	G/G	G/G	G/G	G/G	G/G	G/G	G/G	G/G	G/G	G/G	G/G	G/G	G/G	G/G	G/G	G/G	G/G	G/G	G/G	G/G	G/G	G/G	G/G	G/G
SNP910	A/A	A/A	G/G	A/A	A/A	G/G	A/A	G/G	G/G	A/A	G/G	A/A	A/A	A/A	G/G	G/G	G/G	G/G	G/G	A/A	A/A	A/A	G/G	G/G	G/G	G/G	G/G	G/G	A/G	G/G	A/A	A/A	A/A	A/A	A/A	A/A	A/A	A/A	A/A	A/A	A/A	A/A	A/A	A/A	A/A	A/A	A/A	A/A	A/A
SNP911	G/G	G/G	G/G	G/G	G/G	G/G	G/G	G/G	G/G	G/G	G/G	G/G	G/G	G/G	G/G	G/G	G/G	G/G	G/G	G/G	G/G	G/G	G/G	G/G	G/G	G/G	G/G	G/G	G/G	G/G	G/G	G/G	G/G	G/G	G/G	G/G	G/G	G/G	G/G	G/G	G/G	G/G	G/G	G/G	G/G	G/G	G/G	G/G	G/G
SNP912	C/C	C/C	C/C	C/C	C/C	C/C	C/C	C/C	C/C	C/C	C/C	C/C	C/C	C/C	C/C	C/C	C/C	C/C	C/C	C/C	C/C	C/C	C/C	C/C	C/C	C/C	C/C	C/C	C/C	C/C	C/C	C/C	C/C	C/C	C/C	C/C	C/C	C/C	C/C	C/C	C/C	C/C	C/C	C/C	C/C	C/C	C/C	C/C	C/C
SNP913	G/G	C/C	C/C	C/C	C/C	C/C	G/G	C/C	C/C	C/C	C/C	C/C	C/C	C/C	C/C	C/C	C/C	C/C	C/C	C/C	C/C	C/C	C/C	C/C	G/G	G/G	C/C	G/G	C/C	G/G	C/C	G/G	G/G	C/C	G/G	G/G	G/G	G/G	C/C	G/G	C/C	C/G	C/C	C/C	C/C	C/C	C/C	C/C	C/C
SNP914	A/A	A/A	A/A	A/A	A/A	A/A	A/A	A/A	A/A	A/A	A/A	A/A	A/A	A/A	A/A	A/A	A/A	A/A	A/A	A/A	A/A	A/A	A/A	A/A	A/A	A/A	A/A	A/A	A/A	A/A	A/A	A/A	A/A	A/A	A/A	A/A	A/A	A/A	A/A	A/A	A/A	A/A	A/A	A/A	A/A	A/A	A/A	A/A	A/A
SNP915	A/A	A/A	A/A	G/G	G/G	A/A	A/A	A/A	A/A	G/G	G/G	G/G	G/G	G/G	A/A	G/G	G/G	G/G	A/A	G/G	G/G	G/G	A/A	A/A	A/A	A/A	A/A	A/A	A/G	A/A	A/A	A/A	A/A	G/G	A/A	A/A	A/A	G/G	G/G	A/A	G/G	G/G	G/G	A/G	G/G	A/A	G/G	G/G	G/G
SNP916	A/A	A/A	A/A	A/A	A/A	A/A	G/G	A/A	A/A	A/A	G/G	A/A	A/A	A/G	G/G	G/G	A/A	G/G	G/G	A/A	A/A	G/G	G/G	G/G	G/G	G/G	G/G	G/G	A/G	G/G	A/A	G/G	G/G	A/A	G/G	G/G	G/G	G/G	G/G	G/G	A/A	G/G	G/G	A/G	G/G	G/G	A/A	A/A	A/A
SNP917	A/A	A/A	A/A	A/A	A/A	A/A	A/A	A/A	A/A	A/A	A/A	A/A	A/A	A/A	A/A	A/A	A/A	A/A	A/A	A/A	A/A	A/A	A/A	A/A	A/A	A/A	A/A	A/A	A/A	A/A	A/A	A/A	A/A	A/A	A/A	A/A	A/A	A/A	A/A	A/A	A/A	A/A	A/A	A/A	A/A	A/A	A/A	A/A	A/A
SNP918	G/G	NA	G/G	C/C	C/C	C/C	G/G	G/G	G/G	C/C	G/G	G/G	C/C	C/C	G/G	G/G	C/C	C/C	C/C	G/G	G/G	G/G	G/G	G/G	G/G	G/G	G/G	G/G	NA	G/G	C/C	C/C	G/G	G/G	G/G	C/C	G/G	C/C	G/G	C/C	G/G	C/G	C/C	C/G	G/G	C/C	C/C	C/C	C/C
SNP919	C/C	C/C	C/C	C/C	C/C	C/C	C/C	C/C	C/C	C/C	C/C	C/C	C/C	C/C	C/C	C/C	C/C	C/C	C/C	C/C	C/C	C/C	C/C	C/C	C/C	C/C	C/C	C/C	C/C	C/C	C/C	C/C	C/C	C/C	C/C	C/C	C/C	C/C	C/C	C/C	C/C	C/C	C/C	C/C	C/C	C/C	C/C	C/C	C/C
SNP920	A/A	A/A	A/A	A/A	A/A	C/C	C/C	A/A	A/A	A/A	C/C	C/C	A/A	A/A	C/C	C/C	A/A	C/C	C/C	A/A	A/A	C/C	C/C	C/C	C/C	C/C	C/C	C/C	A/C	C/C	A/A	C/C	C/C	A/A	C/C	A/A	C/C	A/A	C/C	C/C	A/A	A/C	C/C	A/C	C/C	C/C	A/A	A/A	A/A
SNP921	T/T	NA	T/T	T/T	A/A	T/T	A/A	T/T	T/T	A/A	A/A	A/A	A/A	A/A	A/A	A/A	A/A	A/A	A/A	A/A	A/A	A/A	A/A	A/A	A/A	A/A	A/A	A/A	A/A	A/A	A/A	A/A	A/A	A/A	A/A	A/A	A/A	A/A	A/A	A/A	A/A	A/T	A/A	A/A	A/A	A/A	A/A	A/A	A/A
SNP922	G/G	A/A	A/A	G/G	G/G	A/A	G/G	A/A	A/A	G/G	G/G	G/G	G/G	G/G	G/G	G/G	G/G	G/G	G/G	G/G	G/G	G/G	G/G	G/G	G/G	G/G	G/G	G/G	G/G	G/G	G/G	G/G	G/G	G/G	G/G	G/G	G/G	G/G	G/G	G/G	G/G	A/G	G/G	G/G	G/G	G/G	G/G	G/G	G/G
SNP923	G/G	G/G	G/G	G/G	G/G	G/G	G/G	G/G	G/G	G/G	G/G	G/G	G/G	G/G	G/G	G/G	G/G	G/G	G/G	G/G	G/G	G/G	G/G	G/G	G/G	G/G	G/G	G/G	G/G	G/G	G/G	G/G	G/G	G/G	G/G	G/G	G/G	G/G	G/G	G/G	G/G	G/G	G/G	G/G	G/G	G/G	G/G	G/G	G/G
SNP924	G/G	G/G	G/G	G/G	G/G	G/G	G/G	G/G	G/G	G/G	G/G	G/G	G/G	G/G	G/G	G/G	G/G	G/G	G/G	G/G	G/G	G/G	G/G	G/G	G/G	G/G	G/G	G/G	G/G	G/G	G/G	G/G	G/G	G/G	G/G	G/G	G/G	G/G	G/G	G/G	G/G	G/G	G/G	G/G	G/G	G/G	G/G	G/G	G/G
SNP925	C/C	C/C	C/C	C/C	C/C	C/C	C/C	C/C	C/C	C/C	C/C	C/C	C/C	C/C	C/C	C/C	C/C	C/C	C/C	C/C	C/C	C/C	C/C	C/C	C/C	C/C	C/C	C/C	C/C	C/C	C/C	C/C	C/C	C/C	C/C	C/C	C/C	C/C	C/C	C/C	C/C	C/C	C/C	C/C	C/C	C/C	C/C	C/C	C/C
SNP926	G/G	G/G	G/G	G/G	G/G	G/G	G/G	G/G	G/G	G/G	G/G	G/G	G/G	G/G	G/G	G/G	G/G	G/G	G/G	G/G	G/G	G/G	G/G	G/G	G/G	G/G	G/G	G/G	G/G	G/G	G/G	G/G	G/G	G/G	G/G	G/G	G/G	G/G	G/G	G/G	G/G	A/G	G/G	G/G	G/G	G/G	G/G	G/G	G/G
SNP927	A/A	G/G	G/G	G/G	G/G	G/G	A/A	G/G	G/G	G/G	G/G	G/G	G/G	G/G	G/G	G/G	G/G	G/G	G/G	G/G	G/G	G/G	G/G	G/G	A/A	A/A	G/G	A/A	G/G	A/A	G/G	A/A	A/A	G/G	A/A	A/A	A/A	A/A	G/G	A/A	G/G	NA	G/G	G/G	G/G	G/G	G/G	G/G	G/G
SNP928	G/G	G/G	G/G	G/G	G/G	A/A	A/A	G/G	G/G	G/G	A/A	A/A	G/G	G/G	A/A	A/A	G/G	A/A	A/A	G/G	G/G	A/A	A/A	A/A	A/A	A/A	A/A	A/A	A/G	A/A	G/G	A/A	A/A	G/G	A/A	G/G	A/A	G/G	A/A	A/A	G/G	A/G	A/A	A/G	A/A	A/A	G/G	G/G	G/G
SNP929	G/G	G/G	G/G	G/G	G/G	A/A	A/A	G/G	G/G	G/G	A/A	A/A	G/G	G/G	A/A	A/A	G/G	A/A	A/A	G/G	G/G	A/A	A/A	A/A	A/A	A/A	A/A	A/A	A/G	A/A	G/G	A/A	A/A	G/G	A/A	G/G	A/A	G/G	A/A	A/A	G/G	A/G	A/A	A/G	A/A	A/A	G/G	G/G	G/G
SNP930	A/A	A/A	A/A	A/A	A/A	A/A	A/A	A/A	A/A	A/A	A/A	A/A	A/A	A/A	A/A	A/A	A/A	A/A	A/A	A/A	A/A	A/A	A/A	A/A	A/A	A/A	A/A	A/A	A/A	A/A	A/A	A/A	A/A	A/A	A/A	A/A	A/A	A/A	A/A	A/A	A/A	A/A	A/A	A/A	A/A	A/A	A/A	A/A	A/A
SNP931	C/C	C/C	C/C	C/C	C/C	C/C	C/C	C/C	C/C	C/C	C/C	C/C	C/C	C/C	C/C	C/C	C/C	C/C	C/C	C/C	C/C	C/C	C/C	C/C	C/C	C/C	C/C	C/C	C/C	C/C	C/C	C/C	C/C	C/C	C/C	C/C	C/C	C/C	C/C	C/C	C/C	C/C	C/C	C/C	C/C	C/C	C/C	C/C	C/C
SNP932	A/A	G/G	G/G	A/A	G/G	A/A	A/A	A/A	G/G	A/A	A/A	A/A	A/A	A/A	A/A	A/A	A/A	A/A	A/A	A/A	A/A	A/A	A/A	A/A	A/A	A/A	A/A	A/A	A/A	A/A	A/A	A/A	A/A	A/A	A/A	A/A	A/A	A/A	A/A	A/A	A/A	A/G	A/A	A/A	A/A	A/G	A/A	A/A	A/A
SNP933	T/T	T/T	T/T	T/T	T/T	T/T	T/T	T/T	A/A	T/T	T/T	T/T	T/T	T/T	T/T	T/T	T/T	T/T	T/T	T/T	T/T	T/T	T/T	T/T	T/T	T/T	T/T	T/T	T/T	T/T	T/T	T/T	T/T	T/T	T/T	T/T	T/T	T/T	T/T	T/T	T/T	A/T	T/T	T/T	T/T	T/T	T/T	T/T	T/T
SNP934	A/A	C/C	C/C	C/C	A/A	C/C	C/C	C/C	C/C	C/C	A/A	C/C	A/A	A/C	A/A	A/A	A/A	A/A	A/A	C/C	A/A	A/A	A/A	A/A	A/A	A/A	A/A	A/A	NA	A/A	C/C	C/C	A/A	A/A	A/A	A/A	A/A	A/A	C/C	A/A	A/A	C/C	A/A	A/A	A/A	A/A	A/A	C/C	C/C
SNP935	A/A	G/G	G/G	A/A	A/A	A/A	A/A	A/A	G/G	A/A	A/A	A/A	A/A	A/A	A/A	A/A	A/A	A/A	A/A	A/A	A/A	A/A	A/A	A/A	A/A	A/A	A/A	A/A	A/A	A/A	A/A	A/A	A/A	A/A	A/A	A/A	A/A	A/A	A/A	A/A	A/A	NA	A/A	A/A	A/A	A/G	A/A	A/A	A/A
SNP936	A/A	A/A	A/A	A/A	A/A	A/A	A/A	A/A	A/A	A/A	A/A	A/A	A/A	A/A	A/A	A/A	A/A	A/A	A/A	A/A	A/A	A/A	A/A	A/A	A/A	A/A	A/A	A/A	A/A	A/A	A/A	A/A	A/A	A/A	A/A	A/A	A/A	A/A	A/A	A/A	A/A	A/A	A/A	A/A	A/A	A/A	A/A	A/A	A/A
SNP937	G/G	A/A	G/G	G/G	G/G	A/A	A/A	A/A	G/G	A/A	A/A	A/A	A/A	A/G	A/A	A/A	A/A	A/A	A/A	A/A	A/A	A/A	A/A	A/A	A/A	A/A	A/A	A/A	A/A	A/A	A/A	A/A	A/A	A/A	A/A	A/A	A/A	A/A	A/A	A/A	A/A	A/A	G/G	A/A	G/G	A/A	G/G	G/G	A/A
SNP938	G/G	G/G	G/G	G/G	G/G	G/G	G/G	G/G	G/G	G/G	G/G	G/G	G/G	G/G	G/G	G/G	G/G	G/G	G/G	G/G	G/G	G/G	G/G	G/G	G/G	G/G	G/G	G/G	G/G	G/G	G/G	G/G	G/G	G/G	G/G	G/G	G/G	G/G	G/G	G/G	G/G	G/G	G/G	G/G	G/G	G/G	G/G	G/G	G/G
SNP939	A/A	A/A	A/A	A/A	A/A	A/A	A/A	A/A	A/A	A/A	A/A	A/A	A/A	A/A	A/A	A/A	A/A	A/A	A/A	A/A	A/A	A/A	A/A	A/A	A/A	A/A	A/A	A/A	A/A	A/A	A/A	A/A	A/A	A/A	A/A	A/A	A/A	A/A	A/A	A/A	A/A	A/A	A/A	A/A	A/A	A/A	A/A	A/A	A/A
SNP940	A/A	G/G	G/G	G/G	G/G	G/G	A/A	G/G	G/G	G/G	G/G	G/G	G/G	G/G	G/G	G/G	G/G	G/G	G/G	G/G	G/G	G/G	G/G	G/G	A/A	A/A	G/G	A/A	G/G	A/A	G/G	A/A	A/A	G/G	A/A	A/A	A/A	A/A	G/G	A/A	G/G	G/G	G/G	G/G	G/G	G/G	G/G	G/G	G/G
SNP941	A/A	A/A	A/A	A/A	A/A	A/A	A/A	A/A	A/A	A/A	A/A	A/A	A/A	A/A	A/A	A/A	A/A	A/A	A/A	A/A	A/A	A/A	A/A	A/A	A/A	A/A	A/A	A/A	A/A	A/A	A/A	A/A	A/A	A/A	A/A	A/A	A/A	A/A	A/A	A/A	A/A	A/A	A/A	A/A	A/A	A/A	A/A	A/A	A/A
SNP942	A/A	T/T	T/T	T/T	T/T	T/T	T/T	T/T	T/T	T/T	T/T	T/T	T/T	T/T	T/T	T/T	T/T	T/T	T/T	T/T	T/T	T/T	T/T	T/T	T/T	T/T	T/T	T/T	T/T	T/T	T/T	T/T	T/T	T/T	T/T	T/T	T/T	T/T	T/T	T/T	T/T	T/T	T/T	T/T	T/T	T/T	T/T	T/T	T/T
SNP943	A/A	A/A	A/A	A/A	A/A	A/A	A/A	A/A	A/A	A/A	A/A	A/A	A/A	A/A	A/A	A/A	A/A	A/A	A/A	A/A	A/A	A/A	A/A	A/A	A/A	A/A	A/A	A/A	A/A	A/A	A/A	A/A	A/A	A/A	A/A	A/A	A/A	A/A	A/A	A/A	A/A	NA	A/A	A/A	A/A	A/A	A/A	A/A	A/A
SNP944	A/A	A/A	A/A	A/A	A/A	A/A	A/A	A/A	C/C	A/A	A/A	A/A	A/A	A/A	A/A	A/A	A/A	A/A	A/A	A/A	A/A	A/A	A/A	A/A	A/A	A/A	A/A	A/A	A/A	A/A	A/A	A/A	A/A	A/A	A/A	A/A	A/A	A/A	A/A	A/A	A/A	A/A	A/A	A/A	A/A	A/A	A/A	A/A	A/A
SNP945	A/A	A/A	A/A	A/A	A/A	A/A	A/A	A/A	A/A	A/A	A/A	A/A	A/A	A/A	A/A	A/A	A/A	A/A	A/A	A/A	A/A	A/A	A/A	A/A	A/A	A/A	A/A	A/A	A/A	A/A	A/A	A/A	A/A	A/A	A/A	A/A	A/A	A/A	A/A	A/A	A/A	A/A	A/A	A/A	A/A	A/A	A/A	A/A	A/A
SNP946	G/G	G/G	G/G	G/G	G/G	G/G	G/G	G/G	G/G	A/A	A/A	A/A	A/A	A/G	A/A	A/A	G/G	A/A	G/G	A/A	A/A	G/G	G/G	G/G	G/G	G/G	G/G	G/G	A/G	G/G	G/G	A/A	G/G	G/G	A/A	G/G	G/G	G/G	A/A	G/G	G/G	A/A	G/G	G/G	G/G	G/G	A/A	G/G	G/G
SNP947	G/G	G/G	G/G	G/G	G/G	G/G	G/G	G/G	G/G	G/G	G/G	G/G	G/G	G/G	G/G	G/G	G/G	G/G	G/G	G/G	G/G	G/G	G/G	G/G	G/G	G/G	G/G	G/G	G/G	G/G	G/G	G/G	G/G	G/G	G/G	G/G	G/G	G/G	G/G	G/G	G/G	G/G	G/G	G/G	G/G	G/G	G/G	G/G	G/G
SNP948	A/A	C/C	A/A	A/A	A/A	A/A	A/A	C/C	C/C	C/C	C/C	C/C	A/A	NA	C/C	A/A	C/C	A/A	A/A	C/C	A/A	A/A	A/A	A/A	A/A	A/A	A/A	A/A	A/C	A/A	A/A	C/C	C/C	A/A	C/C	C/C	A/A	C/C	C/C	C/C	C/C	A/A	A/A	A/C	A/A	A/C	C/C	C/C	A/A
SNP949	T/T	T/T	T/T	T/T	T/T	T/T	T/T	T/T	T/T	T/T	T/T	T/T	T/T	T/T	T/T	T/T	T/T	T/T	T/T	T/T	T/T	T/T	T/T	T/T	T/T	T/T	T/T	T/T	T/T	T/T	T/T	T/T	T/T	T/T	T/T	T/T	T/T	T/T	T/T	T/T	T/T	NA	T/T	T/T	T/T	T/T	T/T	T/T	T/T
SNP950	G/G	G/G	G/G	G/G	G/G	G/G	G/G	G/G	G/G	G/G	G/G	G/G	G/G	G/G	G/G	G/G	G/G	G/G	G/G	G/G	G/G	G/G	G/G	G/G	G/G	G/G	G/G	G/G	G/G	G/G	G/G	G/G	G/G	G/G	G/G	G/G	G/G	G/G	G/G	G/G	G/G	G/G	G/G	G/G	G/G	G/G	G/G	G/G	G/G
SNP951	G/G	G/G	G/G	G/G	G/G	G/G	G/G	G/G	G/G	G/G	G/G	G/G	G/G	G/G	G/G	G/G	G/G	G/G	G/G	G/G	G/G	G/G	G/G	G/G	G/G	G/G	G/G	G/G	G/G	G/G	G/G	G/G	G/G	G/G	G/G	G/G	G/G	G/G	G/G	G/G	G/G	A/G	G/G	G/G	G/G	G/G	G/G	G/G	G/G
SNP952	G/G	G/G	G/G	G/G	G/G	G/G	G/G	G/G	G/G	G/G	G/G	G/G	G/G	G/G	G/G	G/G	G/G	G/G	G/G	G/G	G/G	G/G	G/G	G/G	G/G	G/G	G/G	G/G	G/G	G/G	G/G	G/G	G/G	G/G	G/G	G/G	G/G	G/G	G/G	G/G	G/G	G/G	G/G	G/G	G/G	G/G	G/G	G/G	G/G
SNP953	A/A	G/G	G/G	G/G	G/G	G/G	A/A	G/G	G/G	G/G	G/G	G/G	G/G	G/G	G/G	G/G	G/G	G/G	G/G	G/G	G/G	G/G	G/G	G/G	A/A	A/A	G/G	A/A	G/G	A/A	G/G	A/A	A/A	G/G	A/A	A/A	A/A	A/A	G/G	A/A	G/G	G/G	G/G	G/G	G/G	G/G	G/G	G/G	G/G
SNP954	G/G	G/G	G/G	G/G	G/G	G/G	G/G	G/G	G/G	G/G	G/G	G/G	G/G	G/G	G/G	G/G	G/G	G/G	G/G	G/G	G/G	G/G	G/G	G/G	G/G	G/G	G/G	G/G	G/G	G/G	G/G	G/G	G/G	G/G	G/G	G/G	G/G	G/G	G/G	G/G	G/G	G/G	G/G	G/G	G/G	G/G	G/G	G/G	G/G
SNP955	A/A	G/G	G/G	G/G	G/G	G/G	A/A	G/G	G/G	G/G	G/G	G/G	G/G	G/G	G/G	G/G	G/G	G/G	G/G	G/G	G/G	G/G	G/G	G/G	A/A	A/A	G/G	A/A	G/G	A/A	G/G	A/A	A/A	G/G	A/A	A/A	A/A	A/A	G/G	A/A	G/G	A/G	G/G	G/G	G/G	G/G	G/G	G/G	G/G
SNP956	A/A	A/A	A/A	A/A	A/A	A/A	A/A	A/A	A/A	A/A	A/A	A/A	A/A	A/A	A/A	A/A	A/A	A/A	A/A	A/A	A/A	A/A	A/A	A/A	A/A	A/A	A/A	A/A	A/A	A/A	A/A	A/A	A/A	A/A	A/A	A/A	A/A	A/A	A/A	A/A	A/A	A/A	A/A	A/A	A/A	A/A	A/A	A/A	A/A
SNP957	A/A	A/A	A/A	A/A	A/A	A/A	A/A	A/A	A/A	A/A	A/A	A/A	A/A	A/A	A/A	A/A	A/A	A/A	A/A	A/A	A/A	A/A	A/A	A/A	A/A	A/A	A/A	A/A	A/A	A/A	A/A	A/A	A/A	A/A	A/A	A/A	A/A	A/A	A/A	A/A	A/A	A/A	A/A	A/A	A/A	A/A	A/A	A/A	A/A
SNP958	A/A	G/G	A/A	A/A	A/A	A/A	A/A	A/A	A/A	A/A	A/A	A/A	A/A	A/A	A/A	A/A	A/A	A/A	A/A	A/A	A/A	A/A	A/A	A/A	A/A	A/A	A/A	A/A	A/A	A/A	A/A	A/A	A/A	A/A	A/A	A/A	A/A	A/A	A/A	A/A	A/A	A/A	A/A	A/A	A/A	A/G	A/A	A/A	A/A
SNP959	G/G	G/G	G/G	G/G	A/A	G/G	G/G	G/G	G/G	A/A	A/A	A/A	A/A	G/G	G/G	A/A	G/G	A/A	G/G	G/G	G/G	G/G	G/G	G/G	G/G	G/G	G/G	G/G	G/G	G/G	G/G	G/G	G/G	A/A	A/A	A/A	A/A	A/A	G/G	A/A	G/G	G/G	G/G	A/G	G/G	G/G	A/A	A/A	A/A
SNP960	G/G	G/G	G/G	G/G	G/G	G/G	G/G	G/G	G/G	G/G	G/G	G/G	G/G	G/G	G/G	G/G	G/G	G/G	G/G	G/G	G/G	G/G	G/G	G/G	G/G	G/G	G/G	G/G	G/G	G/G	G/G	G/G	G/G	G/G	G/G	G/G	G/G	G/G	G/G	G/G	G/G	G/G	G/G	G/G	G/G	G/G	G/G	G/G	G/G
SNP961	A/A	A/A	A/A	A/A	A/A	A/A	A/A	A/A	A/A	A/A	A/A	A/A	A/A	A/A	A/A	A/A	A/A	A/A	A/A	A/A	A/A	A/A	A/A	A/A	A/A	A/A	A/A	A/A	A/A	A/A	A/A	A/A	A/A	A/A	A/A	A/A	A/A	A/A	A/A	A/A	A/A	A/A	A/A	A/A	A/A	A/A	A/A	A/A	A/A
SNP962	C/C	A/A	A/A	C/C	C/C	A/A	C/C	A/A	C/C	C/C	C/C	C/C	A/A	C/C	A/A	A/A	C/C	A/A	A/A	C/C	A/A	C/C	A/A	A/A	C/C	A/A	A/A	A/A	NA	A/A	C/C	C/C	C/C	C/C	C/C	C/C	C/C	C/C	C/C	C/C	C/C	C/C	C/C	A/C	C/C	C/C	C/C	C/C	C/C
SNP963	G/G	A/A	G/G	A/A	A/A	A/A	A/A	A/A	G/G	A/A	A/A	A/A	A/A	A/A	A/A	A/A	A/A	A/A	A/A	A/A	A/A	A/A	A/A	A/A	A/A	A/A	A/A	A/A	A/A	A/A	A/A	A/A	A/A	A/A	A/A	A/A	A/A	A/A	A/A	A/A	A/A	A/A	A/A	A/A	A/A	A/A	A/A	A/A	A/A
SNP964	G/G	G/G	A/A	G/G	G/G	G/G	G/G	A/A	G/G	G/G	G/G	G/G	G/G	G/G	G/G	G/G	G/G	G/G	G/G	G/G	G/G	G/G	G/G	G/G	G/G	G/G	G/G	G/G	G/G	G/G	G/G	G/G	G/G	G/G	G/G	G/G	G/G	G/G	G/G	G/G	G/G	G/G	G/G	G/G	G/G	G/G	G/G	G/G	G/G
SNP965	G/G	G/G	A/A	G/G	G/G	A/A	G/G	G/G	G/G	G/G	G/G	A/A	G/G	G/G	A/A	G/G	G/G	A/A	A/A	A/A	A/A	G/G	G/G	G/G	A/A	G/G	A/A	A/A	G/G	A/A	G/G	G/G	G/G	G/G	G/G	G/G	G/G	G/G	G/G	G/G	G/G	G/G	G/G	G/G	A/A	NA	G/G	G/G	G/G
SNP966	G/G	G/G	G/G	G/G	G/G	G/G	G/G	G/G	G/G	G/G	G/G	G/G	G/G	G/G	G/G	G/G	G/G	G/G	G/G	G/G	G/G	G/G	G/G	G/G	G/G	G/G	G/G	G/G	G/G	G/G	G/G	G/G	G/G	G/G	G/G	G/G	G/G	G/G	G/G	G/G	G/G	G/G	G/G	G/G	G/G	G/G	G/G	G/G	G/G
SNP967	G/G	G/G	G/G	G/G	G/G	G/G	G/G	G/G	G/G	G/G	G/G	G/G	G/G	G/G	G/G	G/G	G/G	G/G	G/G	G/G	G/G	G/G	G/G	G/G	G/G	G/G	G/G	G/G	G/G	G/G	G/G	G/G	G/G	G/G	G/G	G/G	G/G	G/G	G/G	G/G	G/G	A/G	G/G	G/G	G/G	G/G	G/G	G/G	G/G
SNP968	G/G	A/A	A/A	A/A	A/A	A/A	G/G	G/G	A/A	A/A	A/A	G/G	A/A	A/A	A/A	G/G	A/A	G/G	A/A	A/A	G/G	G/G	G/G	G/G	G/G	G/G	G/G	G/G	A/G	G/G	G/G	G/G	A/A	G/G	A/A	A/A	G/G	A/A	A/A	G/G	G/G	A/A	G/G	G/G	A/A	A/G	A/A	A/A	A/A
SNP969	C/C	C/C	C/C	C/C	C/C	C/C	C/C	C/C	C/C	C/C	C/C	C/C	C/C	C/C	C/C	C/C	C/C	C/C	C/C	C/C	C/C	C/C	C/C	C/C	C/C	C/C	C/C	C/C	C/C	C/C	C/C	C/C	C/C	C/C	C/C	C/C	C/C	C/C	C/C	C/C	C/C	C/C	C/C	C/C	C/C	C/C	C/C	C/C	C/C
SNP970	G/G	G/G	G/G	G/G	G/G	G/G	G/G	G/G	G/G	G/G	G/G	G/G	G/G	G/G	G/G	G/G	G/G	G/G	G/G	G/G	G/G	G/G	G/G	G/G	G/G	G/G	G/G	G/G	G/G	G/G	G/G	G/G	G/G	G/G	G/G	G/G	G/G	G/G	G/G	G/G	G/G	G/G	G/G	G/G	G/G	G/G	G/G	G/G	G/G
SNP971	G/G	A/A	G/G	A/A	A/A	A/A	A/A	A/A	G/G	A/A	A/A	A/A	A/A	A/A	A/A	A/A	A/A	A/A	A/A	A/A	A/A	A/A	A/A	A/A	A/A	A/A	A/A	A/A	A/A	A/A	A/A	A/A	A/A	A/A	A/A	A/A	A/A	A/A	A/A	A/A	A/A	A/G	A/A	A/A	A/A	A/A	A/A	A/A	A/A
SNP972	C/C	C/C	C/C	C/C	G/G	C/C	C/C	C/C	C/C	C/C	C/C	C/C	C/C	C/C	C/C	C/C	C/C	C/C	C/C	C/C	C/C	C/C	C/C	C/C	C/C	C/C	C/C	C/C	C/C	C/C	C/C	C/C	C/C	C/C	C/C	C/C	C/C	C/C	C/C	C/C	C/C	C/C	C/C	C/C	C/C	C/C	C/C	C/C	C/C
SNP973	G/G	G/G	G/G	G/G	G/G	G/G	G/G	G/G	G/G	G/G	G/G	G/G	G/G	G/G	G/G	G/G	G/G	G/G	G/G	G/G	G/G	G/G	G/G	G/G	G/G	G/G	G/G	G/G	G/G	G/G	G/G	G/G	G/G	G/G	G/G	G/G	G/G	G/G	G/G	G/G	G/G	G/G	G/G	G/G	G/G	G/G	G/G	G/G	G/G
SNP974	A/A	A/A	A/A	A/A	A/A	A/A	A/A	A/A	A/A	A/A	A/A	A/A	A/A	A/A	A/A	A/A	A/A	A/A	A/A	A/A	A/A	A/A	A/A	A/A	A/A	A/A	A/A	A/A	A/A	A/A	A/A	A/A	A/A	A/A	A/A	A/A	A/A	A/A	A/A	A/A	A/A	A/A	A/A	A/A	A/A	A/A	A/A	A/A	A/A
SNP975	G/G	G/G	G/G	G/G	G/G	G/G	G/G	G/G	G/G	G/G	G/G	G/G	G/G	G/G	G/G	G/G	G/G	G/G	G/G	G/G	G/G	G/G	G/G	G/G	G/G	G/G	G/G	G/G	G/G	G/G	G/G	G/G	G/G	G/G	G/G	G/G	G/G	G/G	G/G	G/G	G/G	G/G	G/G	G/G	G/G	G/G	G/G	G/G	G/G
SNP976	G/G	C/C	G/G	C/C	C/C	C/C	C/C	C/C	G/G	C/C	C/C	C/C	C/C	C/C	C/C	C/C	C/C	C/C	C/C	C/C	C/C	C/C	C/C	C/C	C/C	C/C	C/C	C/C	C/C	C/C	C/C	C/C	C/C	C/C	C/C	C/C	C/C	C/C	C/C	C/C	C/C	C/G	C/C	C/C	C/C	C/C	C/C	C/C	C/C
SNP977	G/G	G/G	G/G	G/G	G/G	G/G	G/G	G/G	G/G	G/G	G/G	G/G	G/G	G/G	G/G	G/G	G/G	G/G	G/G	G/G	G/G	G/G	G/G	G/G	G/G	G/G	G/G	G/G	G/G	G/G	G/G	G/G	G/G	G/G	G/G	G/G	G/G	G/G	G/G	G/G	G/G	NA	G/G	G/G	G/G	G/G	G/G	G/G	G/G
SNP978	G/G	G/G	G/G	G/G	G/G	G/G	A/A	G/G	G/G	G/G	G/G	A/A	G/G	A/G	A/A	A/A	G/G	A/A	G/G	A/A	G/G	G/G	A/A	A/A	A/A	A/A	A/A	A/A	A/G	A/A	G/G	G/G	G/G	A/A	A/A	G/G	G/G	G/G	G/G	A/A	G/G	G/G	G/G	G/G	A/A	A/G	G/G	G/G	G/G
SNP979	G/G	G/G	G/G	G/G	G/G	G/G	G/G	G/G	G/G	G/G	G/G	G/G	G/G	G/G	G/G	G/G	G/G	G/G	G/G	G/G	G/G	G/G	G/G	G/G	G/G	G/G	G/G	G/G	G/G	G/G	G/G	G/G	G/G	G/G	G/G	G/G	G/G	G/G	G/G	G/G	G/G	G/G	G/G	G/G	G/G	G/G	G/G	G/G	G/G
SNP980	A/A	A/A	A/A	A/A	A/A	A/A	A/A	A/A	A/A	A/A	A/A	A/A	A/A	A/A	A/A	A/A	A/A	A/A	A/A	A/A	A/A	A/A	A/A	A/A	A/A	A/A	A/A	A/A	A/A	A/A	A/A	A/A	A/A	A/A	A/A	A/A	A/A	A/A	A/A	A/A	A/A	A/A	A/A	A/A	A/A	A/A	A/A	A/A	A/A
SNP981	A/A	A/A	A/A	A/A	A/A	A/A	A/A	A/A	A/A	G/G	A/A	G/G	A/A	NA	G/G	A/A	A/A	A/A	A/A	G/G	A/A	A/A	A/A	A/A	A/A	A/A	A/A	A/A	A/G	A/A	G/G	A/A	A/A	A/A	A/A	A/A	A/A	A/A	A/A	A/A	A/A	A/G	A/A	A/A	A/A	A/A	A/A	A/A	G/G
SNP982	A/A	A/A	A/A	A/A	A/A	A/A	A/A	A/A	A/A	A/A	A/A	A/A	A/A	A/A	A/A	A/A	A/A	A/A	A/A	A/A	A/A	A/A	A/A	A/A	A/A	A/A	A/A	A/A	A/A	A/A	A/A	A/A	A/A	A/A	A/A	A/A	A/A	A/A	A/A	A/A	A/A	A/A	A/A	A/A	A/A	A/A	A/A	A/A	A/A
SNP983	NA	NA	NA	G/G	G/G	G/G	G/G	NA	G/G	NA	G/G	G/G	G/G	G/G	G/G	G/G	G/G	G/G	NA	NA	G/G	G/G	G/G	G/G	G/G	G/G	G/G	G/G	G/G	G/G	G/G	G/G	G/G	G/G	NA	NA	G/G	G/G	G/G	G/G	G/G	NA	G/G	G/G	G/G	G/G	G/G	G/G	G/G
SNP984	G/G	G/G	G/G	G/G	G/G	G/G	G/G	G/G	G/G	G/G	G/G	G/G	G/G	G/G	G/G	G/G	G/G	G/G	G/G	G/G	G/G	G/G	G/G	G/G	G/G	G/G	G/G	G/G	G/G	G/G	G/G	G/G	G/G	G/G	G/G	G/G	G/G	G/G	G/G	G/G	G/G	G/G	G/G	G/G	G/G	G/G	G/G	G/G	G/G
SNP985	G/G	G/G	G/G	G/G	G/G	G/G	G/G	G/G	G/G	G/G	G/G	G/G	G/G	G/G	G/G	G/G	G/G	G/G	G/G	G/G	G/G	G/G	G/G	G/G	G/G	G/G	G/G	G/G	G/G	G/G	G/G	G/G	G/G	G/G	G/G	G/G	G/G	G/G	G/G	G/G	G/G	G/G	G/G	G/G	G/G	G/G	G/G	G/G	G/G
SNP986	A/A	A/A	A/A	A/A	A/A	A/A	A/A	A/A	A/A	A/A	A/A	A/A	A/A	A/A	A/A	A/A	A/A	A/A	A/A	A/A	A/A	A/A	A/A	A/A	A/A	A/A	A/A	A/A	A/A	A/A	A/A	A/A	A/A	A/A	A/A	A/A	A/A	A/A	A/A	A/A	A/A	A/A	A/A	A/A	A/A	A/A	A/A	A/A	A/A
SNP987	G/G	G/G	G/G	G/G	A/A	G/G	G/G	G/G	G/G	A/A	G/G	A/A	G/G	G/G	A/A	G/G	A/A	G/G	G/G	G/G	G/G	G/G	G/G	G/G	G/G	G/G	G/G	G/G	NA	G/G	G/G	G/G	G/G	A/A	A/A	A/A	A/A	G/G	G/G	G/G	G/G	G/G	G/G	G/G	G/G	G/G	G/G	G/G	A/A
SNP988	A/A	T/T	T/T	T/T	T/T	T/T	A/A	T/T	T/T	T/T	T/T	T/T	T/T	T/T	T/T	T/T	T/T	T/T	T/T	T/T	T/T	T/T	T/T	T/T	A/A	A/A	T/T	A/A	T/T	A/A	T/T	A/A	A/A	T/T	A/A	A/A	A/A	A/A	T/T	A/A	T/T	T/T	T/T	T/T	T/T	T/T	T/T	T/T	T/T
SNP989	C/C	C/C	C/C	C/C	C/C	C/C	C/C	C/C	C/C	C/C	C/C	C/C	C/C	C/C	C/C	C/C	C/C	C/C	C/C	C/C	C/C	C/C	C/C	C/C	C/C	C/C	C/C	C/C	C/C	C/C	C/C	C/C	C/C	C/C	C/C	C/C	C/C	C/C	C/C	C/C	C/C	C/C	C/C	C/C	C/C	C/C	C/C	C/C	C/C
SNP990	G/G	G/G	G/G	A/A	A/A	G/G	G/G	G/G	G/G	G/G	G/G	G/G	G/G	NA	G/G	G/G	G/G	G/G	G/G	G/G	G/G	G/G	G/G	G/G	G/G	G/G	G/G	G/G	G/G	G/G	G/G	G/G	G/G	G/G	G/G	G/G	G/G	G/G	G/G	G/G	G/G	G/G	G/G	A/G	A/A	A/G	A/A	A/A	G/G
SNP991	C/C	C/C	C/C	C/C	C/C	C/C	C/C	C/C	G/G	C/C	C/C	C/C	C/C	C/C	C/C	C/C	C/C	C/C	C/C	C/C	C/C	C/C	C/C	C/C	C/C	C/C	C/C	C/C	C/C	C/C	C/C	C/C	C/C	C/C	C/C	C/C	C/C	C/C	C/C	C/C	C/C	C/C	C/C	C/C	C/C	C/C	C/C	C/C	C/C
SNP992	G/G	G/G	G/G	G/G	G/G	G/G	G/G	G/G	G/G	G/G	G/G	G/G	G/G	G/G	G/G	G/G	G/G	G/G	G/G	G/G	G/G	G/G	G/G	G/G	G/G	G/G	G/G	G/G	G/G	G/G	G/G	G/G	G/G	G/G	G/G	G/G	G/G	G/G	G/G	G/G	G/G	G/G	G/G	G/G	G/G	G/G	G/G	G/G	G/G
SNP993	A/A	A/A	A/A	A/A	A/A	A/A	A/A	A/A	A/A	A/A	A/A	A/A	A/A	A/A	A/A	A/A	A/A	A/A	A/A	A/A	A/A	A/A	A/A	A/A	A/A	A/A	A/A	A/A	A/A	A/A	A/A	A/A	A/A	A/A	A/A	A/A	A/A	A/A	A/A	A/A	A/A	A/A	A/A	A/A	A/A	A/A	A/A	A/A	A/A
SNP994	A/A	A/A	A/A	A/A	A/A	A/A	A/A	A/A	A/A	A/A	A/A	A/A	A/A	A/A	A/A	A/A	A/A	A/A	A/A	A/A	A/A	A/A	A/A	A/A	A/A	A/A	A/A	A/A	A/A	A/A	A/A	A/A	A/A	A/A	A/A	A/A	A/A	A/A	A/A	A/A	A/A	A/A	A/A	A/A	A/A	A/A	A/A	A/A	A/A
SNP995	G/G	G/G	G/G	G/G	G/G	G/G	G/G	G/G	G/G	G/G	G/G	G/G	G/G	G/G	G/G	G/G	G/G	G/G	G/G	G/G	G/G	G/G	G/G	G/G	G/G	G/G	G/G	G/G	G/G	G/G	G/G	G/G	G/G	G/G	G/G	G/G	G/G	G/G	G/G	G/G	G/G	C/G	G/G	G/G	G/G	G/G	G/G	G/G	G/G
SNP996	G/G	G/G	G/G	G/G	G/G	G/G	G/G	G/G	G/G	G/G	G/G	G/G	G/G	G/G	G/G	G/G	G/G	G/G	G/G	G/G	G/G	G/G	G/G	G/G	G/G	G/G	G/G	G/G	G/G	G/G	G/G	G/G	G/G	G/G	G/G	G/G	G/G	G/G	G/G	G/G	G/G	G/G	G/G	G/G	G/G	G/G	G/G	G/G	G/G
SNP997	G/G	G/G	G/G	G/G	G/G	A/A	A/A	G/G	G/G	G/G	A/A	A/A	G/G	G/G	A/A	A/A	G/G	A/A	A/A	G/G	G/G	A/A	A/A	A/A	A/A	A/A	A/A	A/A	A/G	A/A	G/G	A/A	A/A	G/G	A/A	G/G	A/A	G/G	A/A	A/A	G/G	NA	A/A	A/G	A/A	A/A	G/G	G/G	G/G
SNP998	G/G	G/G	G/G	G/G	G/G	G/G	G/G	G/G	G/G	G/G	G/G	G/G	G/G	G/G	G/G	G/G	G/G	G/G	G/G	G/G	G/G	G/G	G/G	G/G	G/G	G/G	G/G	G/G	G/G	G/G	G/G	G/G	G/G	G/G	G/G	G/G	G/G	G/G	G/G	G/G	G/G	G/G	G/G	G/G	G/G	G/G	G/G	G/G	G/G
SNP999	A/A	G/G	G/G	G/G	G/G	A/A	G/G	G/G	G/G	A/A	A/A	G/G	A/A	NA	G/G	A/A	G/G	G/G	G/G	G/G	G/G	A/A	G/G	G/G	G/G	G/G	G/G	G/G	A/G	G/G	G/G	G/G	A/A	A/A	A/A	G/G	G/G	A/A	A/A	A/A	G/G	NA	G/G	G/G	G/G	G/G	A/A	G/G	A/A
SNP1000	G/G	G/G	A/A	G/G	G/G	G/G	G/G	G/G	G/G	G/G	G/G	G/G	G/G	G/G	G/G	G/G	G/G	G/G	G/G	G/G	G/G	G/G	G/G	G/G	G/G	G/G	G/G	G/G	G/G	G/G	G/G	G/G	G/G	G/G	G/G	G/G	G/G	G/G	G/G	G/G	G/G	G/G	G/G	G/G	G/G	G/G	G/G	G/G	G/G
SNP1001	C/C	C/C	C/C	C/C	C/C	C/C	C/C	C/C	C/C	C/C	C/C	C/C	C/C	C/C	C/C	C/C	C/C	C/C	C/C	C/C	C/C	C/C	C/C	C/C	C/C	C/C	C/C	C/C	C/C	C/C	C/C	C/C	C/C	C/C	C/C	C/C	C/C	C/C	C/C	C/C	C/C	C/C	C/C	C/C	C/C	C/C	C/C	C/C	C/C
SNP1002	G/G	G/G	G/G	G/G	G/G	G/G	G/G	G/G	G/G	G/G	G/G	G/G	G/G	G/G	G/G	G/G	G/G	G/G	G/G	G/G	G/G	G/G	G/G	G/G	G/G	G/G	G/G	G/G	G/G	G/G	G/G	G/G	G/G	G/G	G/G	G/G	G/G	G/G	G/G	G/G	G/G	G/G	G/G	G/G	G/G	G/G	G/G	G/G	G/G
SNP1003	G/G	G/G	G/G	G/G	G/G	G/G	G/G	G/G	G/G	G/G	G/G	G/G	G/G	G/G	G/G	G/G	G/G	G/G	G/G	G/G	G/G	G/G	G/G	G/G	G/G	G/G	G/G	G/G	G/G	G/G	G/G	G/G	G/G	G/G	G/G	G/G	G/G	G/G	G/G	G/G	G/G	G/G	G/G	G/G	G/G	G/G	G/G	G/G	G/G
SNP1004	G/G	G/G	G/G	G/G	G/G	G/G	G/G	G/G	G/G	G/G	G/G	G/G	G/G	G/G	G/G	G/G	G/G	G/G	G/G	G/G	G/G	G/G	G/G	G/G	G/G	G/G	G/G	G/G	G/G	G/G	G/G	G/G	G/G	G/G	G/G	G/G	G/G	G/G	G/G	G/G	G/G	G/G	G/G	G/G	G/G	G/G	G/G	G/G	G/G
SNP1005	G/G	G/G	G/G	G/G	G/G	G/G	G/G	G/G	G/G	G/G	G/G	G/G	G/G	G/G	G/G	G/G	G/G	G/G	G/G	G/G	G/G	G/G	G/G	G/G	G/G	G/G	G/G	G/G	G/G	G/G	G/G	G/G	G/G	G/G	G/G	G/G	G/G	G/G	G/G	G/G	G/G	G/G	G/G	G/G	G/G	G/G	G/G	G/G	G/G
SNP1006	C/C	C/C	C/C	C/C	C/C	C/C	C/C	C/C	C/C	C/C	C/C	C/C	C/C	C/C	C/C	C/C	C/C	C/C	C/C	C/C	C/C	C/C	C/C	C/C	C/C	C/C	C/C	C/C	C/C	C/C	C/C	C/C	C/C	C/C	C/C	C/C	C/C	C/C	C/C	C/C	C/C	C/C	C/C	C/C	C/C	C/C	C/C	C/C	C/C
SNP1007	A/A	A/A	A/A	A/A	T/T	A/A	A/A	A/A	A/A	T/T	A/A	T/T	A/A	A/A	T/T	A/A	T/T	A/A	A/A	A/A	A/A	A/A	A/A	A/A	A/A	A/A	A/A	A/A	A/T	A/A	A/A	A/A	A/A	T/T	T/T	T/T	T/T	A/A	A/A	A/A	A/A	A/A	A/A	A/A	A/A	A/A	A/A	A/A	T/T
SNP1008	A/A	A/A	A/A	A/A	A/A	A/A	A/A	A/A	A/A	A/A	A/A	A/A	A/A	A/A	A/A	A/A	A/A	A/A	A/A	A/A	A/A	A/A	A/A	A/A	A/A	A/A	A/A	A/A	A/A	A/A	A/A	A/A	A/A	A/A	A/A	A/A	A/A	A/A	A/A	A/A	A/A	A/A	A/A	A/A	A/A	A/A	A/A	A/A	A/A
SNP1009	G/G	G/G	G/G	A/A	G/G	A/A	A/A	A/A	A/A	G/G	A/A	G/G	A/A	A/G	G/G	G/G	G/G	A/A	A/A	A/A	A/A	A/A	A/A	A/A	A/A	A/A	A/A	A/A	A/G	A/A	A/A	A/A	A/A	A/A	G/G	G/G	G/G	A/A	A/A	A/A	A/A	A/G	G/G	A/A	A/A	A/G	G/G	G/G	G/G
SNP1010	G/G	G/G	G/G	G/G	G/G	G/G	G/G	G/G	G/G	G/G	G/G	G/G	G/G	G/G	G/G	G/G	G/G	G/G	G/G	G/G	G/G	G/G	G/G	G/G	G/G	G/G	G/G	G/G	G/G	G/G	G/G	G/G	G/G	G/G	G/G	G/G	G/G	G/G	G/G	G/G	G/G	G/G	G/G	G/G	G/G	G/G	G/G	G/G	G/G
SNP1011	G/G	A/A	A/A	A/A	A/A	A/A	A/A	A/A	A/A	A/A	A/A	A/A	A/A	A/A	A/A	A/A	A/A	A/A	A/A	A/A	A/A	A/A	A/A	A/A	A/A	A/A	A/A	A/A	A/A	A/A	A/A	A/A	A/A	A/A	A/A	A/A	A/A	A/A	A/A	A/A	A/A	A/A	A/A	A/A	A/A	A/A	A/A	A/A	A/A
SNP1012	G/G	G/G	G/G	G/G	G/G	G/G	G/G	G/G	G/G	G/G	G/G	G/G	G/G	G/G	G/G	G/G	G/G	G/G	G/G	G/G	G/G	G/G	G/G	G/G	G/G	G/G	G/G	G/G	G/G	G/G	G/G	G/G	G/G	G/G	G/G	G/G	G/G	G/G	G/G	G/G	G/G	G/G	G/G	G/G	G/G	G/G	G/G	G/G	G/G
SNP1013	A/A	A/A	C/C	A/A	A/A	A/A	A/A	A/A	A/A	A/A	A/A	A/A	A/A	A/A	A/A	A/A	A/A	A/A	A/A	A/A	A/A	A/A	A/A	A/A	A/A	A/A	A/A	A/A	A/A	A/A	A/A	A/A	A/A	A/A	A/A	A/A	A/A	A/A	A/A	A/A	A/A	A/A	A/A	A/A	A/A	A/A	A/A	A/A	A/A
SNP1014	G/G	G/G	G/G	G/G	G/G	A/A	A/A	G/G	G/G	G/G	A/A	A/A	G/G	G/G	A/A	A/A	G/G	A/A	A/A	G/G	G/G	A/A	A/A	A/A	A/A	A/A	A/A	A/A	A/G	A/A	G/G	A/A	A/A	G/G	A/A	G/G	A/A	G/G	A/A	A/A	G/G	A/G	A/A	A/G	A/A	A/A	G/G	G/G	G/G
SNP1015	NA	G/G	NA	A/A	NA	NA	A/A	G/G	G/G	NA	A/G	A/G	A/G	A/G	A/G	A/G	A/G	A/G	A/G	A/G	A/G	A/G	A/G	A/G	A/G	A/G	A/G	A/G	A/G	A/G	A/G	A/G	A/G	A/G	A/G	A/G	A/G	A/G	A/G	A/G	A/G	A/G	A/G	A/G	A/G	A/G	A/G	A/G	A/G
SNP1016	A/A	G/G	G/G	G/G	G/G	G/G	G/G	G/G	G/G	G/G	G/G	G/G	G/G	G/G	G/G	G/G	G/G	G/G	G/G	G/G	G/G	G/G	G/G	G/G	G/G	G/G	G/G	G/G	G/G	G/G	G/G	G/G	G/G	G/G	G/G	G/G	G/G	G/G	G/G	G/G	G/G	G/G	G/G	G/G	G/G	G/G	G/G	G/G	G/G
SNP1017	C/C	C/C	C/C	C/C	C/C	C/C	C/C	C/C	C/C	C/C	C/C	C/C	C/C	C/C	C/C	C/C	C/C	C/C	C/C	C/C	C/C	C/C	C/C	C/C	C/C	C/C	C/C	C/C	C/C	C/C	C/C	C/C	C/C	C/C	C/C	C/C	C/C	C/C	C/C	C/C	C/C	C/C	C/C	C/C	C/C	C/C	C/C	C/C	C/C
SNP1018	C/C	C/C	C/C	C/C	C/C	C/C	C/C	C/C	C/C	C/C	C/C	C/C	C/C	C/C	C/C	C/C	C/C	C/C	C/C	C/C	C/C	C/C	C/C	C/C	C/C	C/C	C/C	C/C	C/C	C/C	C/C	C/C	C/C	C/C	C/C	C/C	C/C	C/C	C/C	C/C	C/C	C/C	C/C	C/C	C/C	C/C	C/C	C/C	C/C
SNP1019	G/G	G/G	G/G	G/G	G/G	G/G	G/G	G/G	G/G	G/G	G/G	G/G	G/G	G/G	G/G	G/G	G/G	G/G	G/G	G/G	G/G	G/G	G/G	G/G	G/G	G/G	G/G	G/G	G/G	G/G	G/G	G/G	G/G	G/G	G/G	G/G	G/G	G/G	G/G	G/G	G/G	G/G	G/G	G/G	G/G	G/G	G/G	G/G	G/G
SNP1020	G/G	G/G	G/G	G/G	G/G	G/G	G/G	G/G	G/G	G/G	G/G	G/G	G/G	G/G	G/G	G/G	G/G	G/G	G/G	G/G	G/G	G/G	G/G	G/G	G/G	G/G	G/G	G/G	G/G	G/G	G/G	G/G	G/G	G/G	G/G	G/G	G/G	G/G	G/G	G/G	G/G	G/G	G/G	G/G	G/G	G/G	G/G	G/G	G/G
SNP1021	A/A	A/A	A/A	A/A	A/A	A/A	A/A	A/A	A/A	A/A	G/G	G/G	A/A	A/A	G/G	A/A	G/G	G/G	G/G	A/A	G/G	G/G	G/G	G/G	G/G	G/G	G/G	G/G	A/G	G/G	G/G	G/G	G/G	G/G	G/G	G/G	G/G	A/A	G/G	A/A	G/G	A/G	A/A	G/G	G/G	G/G	A/A	A/A	A/A
SNP1022	C/C	C/C	C/C	C/C	C/C	C/C	C/C	C/C	C/C	C/C	C/C	C/C	C/C	C/C	C/C	C/C	C/C	C/C	C/C	C/C	C/C	C/C	C/C	C/C	C/C	C/C	C/C	C/C	C/C	C/C	C/C	C/C	C/C	C/C	C/C	C/C	C/C	C/C	C/C	C/C	C/C	C/C	C/C	C/C	C/C	C/C	C/C	C/C	C/C
SNP1023	G/G	G/G	G/G	G/G	G/G	G/G	G/G	G/G	G/G	G/G	G/G	G/G	G/G	G/G	G/G	G/G	G/G	G/G	G/G	G/G	G/G	G/G	G/G	G/G	G/G	G/G	G/G	G/G	G/G	G/G	G/G	G/G	G/G	G/G	G/G	G/G	G/G	G/G	G/G	G/G	G/G	G/G	G/G	G/G	G/G	G/G	G/G	G/G	G/G
SNP1024	G/G	G/G	G/G	G/G	G/G	G/G	G/G	G/G	G/G	G/G	G/G	G/G	G/G	G/G	G/G	G/G	G/G	G/G	G/G	G/G	G/G	G/G	G/G	G/G	G/G	G/G	G/G	G/G	G/G	G/G	G/G	G/G	G/G	G/G	G/G	G/G	G/G	G/G	G/G	G/G	G/G	A/G	G/G	G/G	G/G	G/G	G/G	G/G	G/G
SNP1025	G/G	G/G	A/A	A/A	A/A	A/A	A/A	G/G	A/A	A/A	A/A	A/A	A/A	A/A	A/A	A/A	A/A	A/A	A/A	A/A	A/A	A/A	A/A	A/A	A/A	A/A	A/A	A/A	A/A	A/A	A/A	A/A	A/A	A/A	A/A	A/A	A/A	A/A	A/A	A/A	A/A	A/A	A/A	A/A	A/A	A/G	A/A	A/A	A/A
SNP1026	C/C	C/C	C/C	C/C	C/C	C/C	C/C	C/C	C/C	C/C	C/C	C/C	C/C	C/C	C/C	C/C	C/C	C/C	C/C	C/C	C/C	C/C	C/C	C/C	C/C	C/C	C/C	C/C	C/C	C/C	C/C	C/C	C/C	C/C	C/C	C/C	C/C	C/C	C/C	C/C	C/C	C/C	C/C	C/C	C/C	C/C	C/C	C/C	C/C
SNP1027	A/A	G/G	G/G	A/A	G/G	G/G	G/G	G/G	G/G	A/A	A/A	A/A	A/A	A/A	A/A	A/A	G/G	A/A	G/G	A/A	A/A	G/G	G/G	G/G	G/G	G/G	G/G	G/G	A/G	G/G	G/G	A/A	G/G	G/G	A/A	G/G	A/A	G/G	A/A	G/G	G/G	A/G	G/G	G/G	A/A	A/G	A/A	A/A	A/A
SNP1028	G/G	G/G	G/G	G/G	G/G	G/G	G/G	G/G	G/G	G/G	G/G	G/G	G/G	G/G	G/G	G/G	G/G	G/G	G/G	G/G	G/G	G/G	G/G	G/G	G/G	G/G	G/G	G/G	G/G	G/G	G/G	G/G	G/G	G/G	G/G	G/G	G/G	G/G	G/G	G/G	G/G	G/G	G/G	G/G	G/G	G/G	G/G	G/G	G/G
SNP1029	C/C	C/C	C/C	C/C	C/C	C/C	C/C	C/C	C/C	C/C	C/C	C/C	C/C	C/C	C/C	C/C	C/C	C/C	C/C	C/C	C/C	C/C	C/C	C/C	C/C	C/C	C/C	C/C	C/C	C/C	C/C	C/C	C/C	C/C	C/C	C/C	C/C	C/C	C/C	C/C	C/C	A/C	C/C	C/C	C/C	C/C	C/C	C/C	C/C
SNP1030	C/C	C/C	C/C	C/C	C/C	C/C	C/C	C/C	C/C	C/C	NA	C/C	C/C	C/C	C/C	NA	C/C	C/C	C/C	C/C	C/C	C/C	C/C	C/C	C/C	C/C	C/C	C/C	C/C	C/C	C/C	NA	C/C	C/C	NA	C/C	C/C	C/C	C/C	C/C	C/C	C/C	C/C	C/C	C/C	C/C	C/C	C/C	C/C
SNP1031	A/A	A/A	A/A	A/A	A/A	A/A	A/A	A/A	A/A	A/A	A/A	A/A	A/A	A/A	A/A	A/A	A/A	A/A	A/A	A/A	A/A	A/A	A/A	A/A	A/A	A/A	A/A	A/A	A/A	A/A	A/A	A/A	A/A	A/A	A/A	A/A	A/A	A/A	A/A	A/A	A/A	A/A	A/A	A/A	A/A	A/A	A/A	A/A	A/A
SNP1032	G/G	A/A	A/A	G/G	G/G	G/G	G/G	G/G	G/G	G/G	G/G	G/G	G/G	G/G	G/G	G/G	G/G	G/G	G/G	G/G	G/G	G/G	G/G	G/G	G/G	G/G	G/G	G/G	G/G	G/G	G/G	G/G	G/G	G/G	G/G	G/G	G/G	G/G	G/G	G/G	G/G	G/G	G/G	G/G	G/G	G/G	G/G	G/G	G/G
SNP1033	G/G	G/G	G/G	G/G	G/G	G/G	G/G	G/G	G/G	G/G	G/G	G/G	G/G	G/G	G/G	G/G	G/G	G/G	G/G	G/G	G/G	G/G	G/G	G/G	G/G	G/G	G/G	G/G	G/G	G/G	G/G	G/G	G/G	G/G	G/G	G/G	G/G	G/G	G/G	G/G	G/G	G/G	G/G	G/G	G/G	G/G	G/G	G/G	G/G
SNP1034	A/A	A/A	A/A	A/A	A/A	A/A	A/A	A/A	A/A	A/A	A/A	A/A	A/A	A/A	A/A	A/A	A/A	A/A	A/A	A/A	A/A	A/A	A/A	A/A	A/A	A/A	A/A	A/A	A/A	A/A	A/A	A/A	A/A	A/A	A/A	A/A	A/A	A/A	A/A	A/A	A/A	A/G	A/A	A/A	A/A	A/A	A/A	A/A	A/A
SNP1035	A/A	A/A	A/A	A/A	A/A	A/A	A/A	A/A	A/A	NA	NA	NA	NA	NA	A/A	NA	A/A	A/A	A/A	NA	NA	NA	A/A	A/A	A/A	A/A	A/A	A/A	A/A	A/A	A/A	NA	NA	NA	A/A	NA	A/G	NA	NA	NA	NA	A/A	A/A	A/A	A/A	A/A	A/A	A/A	NA
SNP1036	A/A	G/G	G/G	A/A	A/A	A/A	A/A	A/A	A/A	A/A	A/A	A/A	A/A	A/A	A/A	A/A	A/A	A/A	A/A	A/A	A/A	A/A	A/A	A/A	A/A	A/A	A/A	A/A	A/A	A/A	A/A	A/A	A/A	A/A	A/A	A/A	A/A	A/A	A/A	A/A	A/A	A/A	A/A	A/A	A/A	A/A	A/A	A/A	A/A
SNP1037	A/A	A/A	A/A	A/A	A/A	A/A	A/A	A/A	A/A	A/A	A/A	A/A	A/A	A/A	A/A	A/A	A/A	A/A	A/A	A/A	A/A	A/A	A/A	A/A	A/A	A/A	A/A	A/A	A/A	A/A	A/A	A/A	A/A	A/A	A/A	A/A	A/A	A/A	A/A	A/A	A/A	A/A	A/A	A/A	A/A	A/A	A/A	A/A	A/A
SNP1038	A/A	A/A	A/A	A/A	A/A	A/A	A/A	A/A	A/A	A/A	A/A	A/A	A/A	A/A	A/A	A/A	A/A	A/A	A/A	A/A	A/A	A/A	A/A	A/A	A/A	A/A	A/A	A/A	A/A	A/A	A/A	A/A	A/A	A/A	A/A	A/A	A/A	A/A	A/A	A/A	A/A	A/A	A/A	A/A	A/A	A/A	A/A	A/A	A/A
SNP1039	G/G	C/C	C/C	C/C	C/C	C/C	C/C	C/C	C/C	G/G	G/G	C/C	G/G	C/G	C/C	G/G	C/C	C/C	C/C	C/C	C/C	G/G	C/C	C/C	C/C	C/C	C/C	C/C	C/G	C/C	G/G	C/C	G/G	G/G	G/G	C/C	C/C	G/G	G/G	G/G	C/C	C/G	C/C	C/C	C/C	C/C	G/G	G/G	G/G
SNP1040	G/G	G/G	G/G	G/G	G/G	G/G	G/G	G/G	G/G	G/G	G/G	G/G	G/G	G/G	G/G	G/G	G/G	G/G	G/G	G/G	G/G	G/G	G/G	G/G	G/G	G/G	G/G	G/G	G/G	G/G	G/G	G/G	G/G	G/G	G/G	G/G	G/G	G/G	G/G	G/G	G/G	G/G	G/G	G/G	G/G	G/G	G/G	G/G	G/G
SNP1041	G/G	G/G	G/G	G/G	G/G	G/G	G/G	G/G	G/G	G/G	G/G	G/G	G/G	G/G	G/G	G/G	G/G	G/G	G/G	G/G	G/G	G/G	G/G	G/G	G/G	G/G	G/G	G/G	G/G	G/G	G/G	G/G	G/G	G/G	G/G	G/G	G/G	G/G	G/G	G/G	G/G	G/G	G/G	G/G	G/G	G/G	G/G	G/G	G/G
SNP1042	C/C	C/C	C/C	C/C	C/C	C/C	C/C	C/C	C/C	A/A	A/A	A/A	A/A	A/A	A/A	A/A	C/C	A/A	C/C	A/A	A/A	C/C	C/C	C/C	C/C	C/C	C/C	C/C	A/C	C/C	C/C	A/A	C/C	C/C	A/A	C/C	C/C	C/C	A/A	C/C	C/C	NA	C/C	C/C	C/C	C/C	A/A	C/C	C/C
SNP1043	A/A	A/A	A/A	A/A	A/A	A/A	A/A	A/A	A/A	A/A	A/A	A/A	A/A	A/A	A/A	A/A	A/A	A/A	A/A	A/A	A/A	A/A	A/A	A/A	A/A	A/A	A/A	A/A	A/A	A/A	A/A	A/A	A/A	A/A	A/A	A/A	A/A	A/A	A/A	A/A	A/A	A/A	A/A	A/A	A/A	A/A	A/A	A/A	A/A
SNP1044	A/A	A/A	A/A	T/T	A/A	T/T	T/T	T/T	T/T	A/A	T/T	T/T	A/A	A/A	T/T	T/T	A/A	T/T	T/T	A/A	A/A	T/T	T/T	T/T	T/T	T/T	T/T	T/T	T/T	T/T	A/A	T/T	T/T	A/A	T/T	A/A	T/T	A/A	T/T	T/T	A/A	T/T	T/T	A/T	T/T	T/T	A/A	A/A	A/A
SNP1045	G/G	G/G	G/G	G/G	G/G	G/G	G/G	G/G	G/G	G/G	G/G	G/G	G/G	G/G	G/G	G/G	G/G	G/G	G/G	G/G	G/G	G/G	G/G	G/G	G/G	G/G	G/G	G/G	G/G	G/G	G/G	G/G	G/G	G/G	G/G	G/G	G/G	G/G	G/G	G/G	G/G	G/G	G/G	G/G	G/G	G/G	G/G	G/G	G/G
SNP1046	A/A	A/A	A/A	A/A	A/A	A/A	A/A	A/A	A/A	A/A	A/A	A/A	A/A	A/A	A/A	A/A	A/A	A/A	A/A	A/A	A/A	A/A	A/A	A/A	A/A	A/A	A/A	A/A	A/A	A/A	A/A	A/A	A/A	A/A	A/A	A/A	A/A	A/A	A/A	A/A	A/A	A/A	A/A	A/A	A/A	A/A	A/A	A/A	A/A
SNP1047	A/A	A/A	A/A	A/A	A/A	A/A	A/A	A/A	A/A	A/A	A/A	A/A	A/A	A/A	A/A	A/A	A/A	A/A	A/A	A/A	A/A	A/A	A/A	A/A	A/A	A/A	A/A	A/A	A/A	A/A	A/A	A/A	A/A	A/A	A/A	A/A	A/A	A/A	A/A	A/A	A/A	A/A	A/A	A/A	A/A	A/A	A/A	A/A	A/A
SNP1048	A/A	A/A	A/A	A/A	A/A	A/A	A/A	A/A	A/A	A/A	A/A	A/A	A/A	A/A	A/A	A/A	A/A	A/A	A/A	A/A	A/A	A/A	A/A	A/A	A/A	A/A	A/A	A/A	A/A	A/A	A/A	A/A	A/A	A/A	A/A	A/A	A/A	A/A	A/A	A/A	A/A	A/A	A/A	A/A	A/A	A/A	A/A	A/A	A/A
SNP1049	G/G	G/G	G/G	G/G	G/G	G/G	G/G	G/G	G/G	G/G	G/G	NA	NA	G/G	NA	NA	G/G	G/G	NA	NA	G/G	G/G	NA	NA	G/G	G/G	NA	NA	G/G	G/G	NA	NA	G/G	G/G	G/G	NA	G/G	G/G	NA	G/G	G/G	G/G	G/G	G/G	G/G	G/G	G/G	G/G	G/G
SNP1050	A/A	A/A	A/A	A/A	A/A	A/A	A/A	A/A	A/A	A/A	A/A	A/A	A/A	A/A	A/A	A/A	A/A	A/A	A/A	A/A	A/A	A/A	A/A	A/A	A/A	A/A	A/A	A/A	A/A	A/A	A/A	A/A	A/A	A/A	A/A	A/A	A/A	A/A	A/A	A/A	A/A	A/A	A/A	A/A	A/A	A/A	A/A	A/A	A/A
SNP1051	G/G	A/A	A/A	G/G	G/G	A/A	A/A	G/G	A/A	G/G	G/G	A/A	A/A	NA	A/A	A/A	A/A	A/A	A/A	A/A	G/G	A/A	A/A	A/A	A/A	A/A	A/A	A/A	A/G	A/A	A/A	G/G	A/A	G/G	G/G	G/G	G/G	A/A	A/A	G/G	A/A	A/G	A/A	A/G	A/A	A/A	G/G	G/G	G/G
SNP1052	G/G	G/G	G/G	G/G	C/C	G/G	G/G	G/G	G/G	C/C	G/G	C/C	G/G	G/G	C/C	G/G	C/C	G/G	G/G	G/G	G/G	G/G	G/G	G/G	G/G	G/G	G/G	G/G	C/G	G/G	G/G	G/G	G/G	C/C	C/C	C/C	C/C	G/G	G/G	G/G	G/G	G/G	G/G	G/G	G/G	G/G	G/G	G/G	C/C
SNP1053	A/A	G/G	A/A	A/A	A/A	A/A	A/A	A/A	G/G	A/A	A/A	A/A	A/A	A/A	A/A	A/A	A/A	A/A	A/A	A/A	A/A	A/A	A/A	A/A	A/A	A/A	A/A	A/A	A/A	A/A	A/A	A/A	A/A	A/A	A/A	A/A	A/A	A/A	A/A	A/A	A/A	A/G	A/A	A/A	A/A	A/A	A/A	A/A	A/A
SNP1054	G/G	G/G	G/G	G/G	G/G	G/G	G/G	G/G	G/G	G/G	G/G	G/G	G/G	G/G	G/G	G/G	G/G	G/G	G/G	G/G	G/G	G/G	G/G	G/G	G/G	G/G	G/G	G/G	G/G	G/G	G/G	G/G	G/G	G/G	G/G	G/G	G/G	G/G	G/G	G/G	G/G	A/G	G/G	G/G	G/G	G/G	G/G	G/G	G/G
SNP1055	A/A	A/A	A/A	A/A	A/A	A/A	A/A	A/A	A/A	A/A	A/A	A/A	A/A	A/A	A/A	A/A	A/A	A/A	A/A	A/A	A/A	A/A	A/A	A/A	A/A	A/A	A/A	A/A	A/A	A/A	A/A	A/A	A/A	A/A	A/A	A/A	A/A	A/A	A/A	A/A	A/A	A/C	A/A	A/A	A/A	A/A	A/A	A/A	A/A
SNP1056	A/A	G/G	G/G	G/G	G/G	G/G	A/A	G/G	G/G	G/G	G/G	G/G	G/G	G/G	G/G	G/G	G/G	G/G	G/G	G/G	G/G	G/G	G/G	G/G	A/A	A/A	G/G	A/A	G/G	A/A	G/G	A/A	A/A	G/G	A/A	A/A	A/A	A/A	G/G	A/A	G/G	A/G	G/G	G/G	G/G	G/G	G/G	G/G	G/G
SNP1057	G/G	C/C	C/C	G/G	G/G	C/C	C/C	C/C	C/C	G/G	G/G	G/G	G/G	G/G	G/G	C/C	C/C	G/G	C/C	G/G	G/G	C/C	C/C	C/C	C/C	C/C	C/C	C/C	C/G	C/C	C/C	G/G	C/C	C/C	G/G	C/C	G/G	C/C	G/G	C/C	C/C	G/G	C/C	C/C	G/G	G/G	G/G	G/G	G/G
SNP1058	T/T	A/A	A/A	A/A	T/T	T/T	A/A	A/A	A/A	T/T	T/T	T/T	A/A	NA	T/T	T/T	T/T	T/T	A/A	A/A	A/A	A/A	A/A	A/A	A/A	A/A	A/A	A/A	A/T	A/A	A/A	A/A	T/T	A/A	T/T	T/T	T/T	A/A	A/A	A/A	T/T	A/A	A/A	A/T	A/A	A/A	T/T	A/A	A/A
SNP1059	A/A	A/A	A/A	A/A	G/G	A/A	A/A	A/A	A/A	G/G	A/A	G/G	A/A	A/A	G/G	A/A	G/G	A/A	A/A	A/A	A/A	A/A	A/A	A/A	A/A	A/A	A/A	A/A	A/G	A/A	A/A	A/A	A/A	G/G	G/G	G/G	G/G	A/A	A/A	A/A	A/A	A/A	A/A	A/A	A/A	A/A	A/A	A/A	G/G
SNP1060	A/A	A/A	A/A	A/A	A/A	A/A	A/A	A/A	A/A	A/A	A/A	A/A	A/A	A/A	A/A	A/A	A/A	A/A	A/A	A/A	A/A	A/A	A/A	A/A	A/A	A/A	A/A	A/A	A/A	A/A	A/A	A/A	A/A	A/A	A/A	A/A	A/A	A/A	A/A	A/A	A/A	A/G	A/A	A/A	A/A	A/A	A/A	A/A	A/A
SNP1061	A/A	G/G	G/G	A/A	A/A	G/G	G/G	A/A	A/A	A/A	G/G	G/G	G/G	A/A	G/G	G/G	A/A	G/G	G/G	G/G	G/G	A/A	G/G	G/G	G/G	G/G	A/A	A/A	A/G	G/G	A/A	A/A	A/A	A/A	A/A	A/A	A/A	A/A	A/A	A/A	A/A	A/A	A/A	A/G	G/G	G/G	A/A	A/A	A/A
SNP1062	C/C	C/C	C/C	C/C	C/C	C/C	C/C	A/A	C/C	C/C	C/C	C/C	C/C	C/C	C/C	C/C	C/C	C/C	C/C	C/C	C/C	C/C	C/C	C/C	C/C	C/C	C/C	C/C	C/C	C/C	C/C	C/C	C/C	C/C	C/C	C/C	C/C	C/C	C/C	C/C	C/C	A/C	C/C	C/C	C/C	C/C	C/C	C/C	C/C
SNP1063	A/A	A/A	A/A	A/A	A/A	A/A	A/A	A/A	G/G	A/A	A/A	A/A	A/A	A/A	A/A	A/A	A/A	A/A	A/A	A/A	A/A	A/A	A/A	A/A	A/A	A/A	A/A	A/A	A/A	A/A	A/A	A/A	A/A	A/A	A/A	A/A	A/A	A/A	A/A	A/A	A/A	A/A	A/A	A/A	A/A	A/A	A/A	A/A	A/A
SNP1064	A/A	A/A	T/T	A/A	A/A	A/A	A/A	A/A	A/A	A/A	A/A	A/A	A/A	A/A	A/A	A/A	A/A	A/A	A/A	A/A	A/A	A/A	A/A	A/A	A/A	A/A	A/A	A/A	A/A	A/A	A/A	A/A	A/A	A/A	A/A	A/A	A/A	A/A	A/A	A/A	A/A	A/T	A/A	A/A	A/A	A/A	A/A	A/A	A/A
SNP1065	C/C	A/A	A/A	A/A	A/A	A/A	A/A	A/A	A/A	A/A	A/A	A/A	A/A	A/A	A/A	A/A	A/A	A/A	A/A	A/A	A/A	A/A	A/A	A/A	A/A	A/A	A/A	A/A	A/A	A/A	A/A	A/A	A/A	A/A	A/A	A/A	A/A	A/A	A/A	A/A	A/A	A/A	A/A	A/A	A/A	A/A	A/A	A/A	A/A
SNP1066	A/A	A/A	A/A	A/A	A/A	A/A	A/A	A/A	A/A	A/A	A/A	A/A	A/A	A/A	A/A	A/A	A/A	A/A	A/A	A/A	A/A	A/A	A/A	A/A	A/A	A/A	A/A	A/A	A/A	A/A	A/A	A/A	A/A	A/A	A/A	A/A	A/A	A/A	A/A	A/A	A/A	A/A	A/A	A/A	A/A	A/A	A/A	A/A	A/A
SNP1067	A/A	A/A	A/A	A/A	A/A	A/A	A/A	A/A	A/A	A/A	A/A	A/A	A/A	A/A	A/A	A/A	A/A	A/A	A/A	A/A	A/A	A/A	A/A	A/A	A/A	A/A	A/A	A/A	A/A	A/A	A/A	A/A	A/A	A/A	A/A	A/A	A/A	A/A	A/A	A/A	A/A	A/G	A/A	A/A	A/A	A/A	A/A	A/A	A/A
SNP1068	A/A	A/A	A/A	A/A	A/A	A/A	A/A	A/A	A/A	A/A	A/A	A/A	A/A	A/A	A/A	A/A	A/A	A/A	A/A	A/A	A/A	A/A	A/A	A/A	A/A	A/A	A/A	A/A	A/A	A/A	A/A	A/A	A/A	A/A	A/A	A/A	A/A	A/A	A/A	A/A	A/A	A/A	A/A	A/A	A/A	A/A	A/A	A/A	A/A
SNP1069	A/A	T/T	T/T	A/A	A/A	T/T	T/T	T/T	T/T	A/A	A/A	A/A	A/A	A/A	A/A	A/A	T/T	A/A	T/T	A/A	A/A	T/T	T/T	T/T	T/T	T/T	T/T	T/T	A/T	T/T	T/T	A/A	T/T	T/T	A/A	T/T	A/A	T/T	A/A	T/T	T/T	A/A	T/T	T/T	A/A	A/T	A/A	A/A	A/A
SNP1070	A/A	A/A	A/A	A/A	A/A	A/A	A/A	A/A	A/A	A/A	A/A	A/A	A/A	A/A	A/A	A/A	A/A	A/A	A/A	A/A	A/A	A/A	A/A	A/A	A/A	A/A	A/A	A/A	A/A	A/A	A/A	A/A	A/A	A/A	A/A	A/A	A/A	A/A	A/A	A/A	A/A	A/G	A/A	A/A	A/A	A/A	A/A	A/A	A/A
SNP1071	G/G	G/G	G/G	G/G	G/G	G/G	G/G	G/G	G/G	G/G	G/G	G/G	G/G	G/G	G/G	G/G	G/G	G/G	G/G	G/G	G/G	G/G	G/G	G/G	G/G	G/G	G/G	G/G	G/G	G/G	G/G	G/G	G/G	G/G	G/G	G/G	G/G	G/G	G/G	G/G	G/G	NA	G/G	G/G	G/G	G/G	G/G	G/G	G/G
SNP1072	G/G	G/G	G/G	G/G	G/G	G/G	G/G	G/G	G/G	G/G	G/G	G/G	G/G	G/G	G/G	G/G	G/G	G/G	G/G	G/G	G/G	G/G	G/G	G/G	G/G	G/G	G/G	G/G	G/G	G/G	G/G	G/G	G/G	G/G	G/G	G/G	G/G	G/G	G/G	G/G	G/G	G/G	G/G	G/G	G/G	G/G	G/G	G/G	G/G
SNP1073	A/A	A/A	A/A	A/A	A/A	A/A	A/A	A/A	G/G	A/A	A/A	A/A	A/A	A/A	A/A	A/A	A/A	A/A	A/A	A/A	A/A	A/A	A/A	A/A	A/A	A/A	A/A	A/A	A/A	A/A	A/A	A/A	A/A	A/A	A/A	A/A	A/A	A/A	A/A	A/A	A/A	NA	A/A	A/A	A/A	A/A	A/A	A/A	A/A
SNP1074	A/A	A/A	A/A	A/A	A/A	A/A	A/A	A/A	A/A	A/A	A/A	A/A	A/A	A/A	A/A	A/A	A/A	A/A	A/A	A/A	A/A	A/A	A/A	A/A	A/A	A/A	A/A	A/A	A/A	A/A	A/A	A/A	A/A	A/A	A/A	A/A	A/A	A/A	A/A	A/A	A/A	A/A	A/A	A/A	A/A	A/A	A/A	A/A	A/A
SNP1075	A/A	G/G	A/A	A/A	A/A	A/A	G/G	G/G	A/A	A/A	A/A	G/G	A/A	A/A	A/A	G/G	A/A	G/G	A/A	A/A	G/G	G/G	A/A	A/A	A/A	G/G	A/A	A/A	A/A	G/G	A/A	A/A	A/A	A/A	A/A	A/A	A/A	A/A	A/A	A/A	A/A	A/A	G/G	A/G	A/A	A/A	A/A	A/A	A/A
SNP1076	C/C	C/C	C/C	C/C	C/C	A/A	A/A	C/C	C/C	C/C	A/A	A/A	C/C	C/C	A/A	A/A	C/C	A/A	A/A	C/C	C/C	A/A	A/A	A/A	A/A	A/A	A/A	A/A	A/C	A/A	C/C	A/A	A/A	C/C	A/A	C/C	A/A	C/C	A/A	A/A	C/C	A/C	A/A	A/C	A/A	A/A	C/C	C/C	C/C
SNP1077	G/G	G/G	G/G	G/G	G/G	G/G	G/G	G/G	A/A	G/G	G/G	G/G	G/G	G/G	G/G	G/G	G/G	G/G	G/G	G/G	G/G	G/G	G/G	G/G	G/G	G/G	G/G	G/G	G/G	G/G	G/G	G/G	G/G	G/G	G/G	G/G	G/G	G/G	G/G	G/G	G/G	G/G	G/G	G/G	G/G	G/G	G/G	G/G	G/G
SNP1078	A/A	C/C	C/C	C/C	C/C	C/C	C/C	C/C	C/C	C/C	C/C	C/C	C/C	C/C	C/C	C/C	C/C	C/C	C/C	C/C	C/C	C/C	C/C	C/C	C/C	C/C	C/C	C/C	C/C	C/C	C/C	C/C	C/C	C/C	C/C	C/C	C/C	C/C	C/C	C/C	C/C	C/C	C/C	C/C	C/C	C/C	C/C	C/C	C/C
SNP1079	A/A	A/A	C/C	C/C	A/A	C/C	C/C	C/C	C/C	A/A	C/C	A/A	C/C	A/C	A/A	C/C	A/A	C/C	C/C	C/C	C/C	C/C	C/C	C/C	C/C	C/C	C/C	C/C	A/C	C/C	C/C	C/C	C/C	A/A	A/A	A/A	A/A	C/C	C/C	C/C	C/C	A/C	A/A	C/C	C/C	A/C	A/A	A/A	A/A
SNP1080	C/C	C/C	C/C	C/C	C/C	C/C	C/C	C/C	C/C	C/C	C/C	C/C	C/C	C/C	C/C	C/C	C/C	C/C	C/C	C/C	C/C	C/C	C/C	C/C	C/C	C/C	C/C	C/C	C/C	C/C	C/C	C/C	C/C	C/C	C/C	C/C	C/C	C/C	C/C	C/C	C/C	C/C	C/C	C/C	C/C	C/C	C/C	C/C	C/C
SNP1081	C/C	A/A	A/A	C/C	C/C	A/A	A/A	C/C	C/C	C/C	A/A	A/A	A/A	C/C	A/A	A/A	C/C	A/A	A/A	A/A	A/A	C/C	A/A	A/A	A/A	A/A	C/C	C/C	A/C	A/A	C/C	C/C	C/C	C/C	C/C	C/C	C/C	C/C	C/C	C/C	C/C	C/C	C/C	A/C	A/A	A/A	C/C	C/C	C/C
SNP1082	G/G	G/G	G/G	G/G	NA	G/G	G/G	A/A	A/A	G/G	G/G	A/A	G/G	G/G	G/G	A/A	G/G	A/A	A/A	G/G	G/G	A/A	A/A	A/A	A/A	A/A	A/A	A/A	NA	A/A	A/A	G/G	A/A	G/G	G/G	G/G	A/A	G/G	A/A	A/A	A/A	NA	A/A	A/A	G/G	NA	G/G	G/G	G/G
SNP1083	C/C	G/G	G/G	G/G	C/C	G/G	G/G	G/G	G/G	C/C	G/G	C/C	G/G	C/G	C/C	G/G	C/C	G/G	G/G	G/G	G/G	G/G	G/G	G/G	G/G	G/G	G/G	G/G	C/G	G/G	G/G	G/G	G/G	C/C	C/C	C/C	C/C	G/G	G/G	G/G	G/G	C/G	C/C	G/G	G/G	G/G	C/C	C/C	C/C
SNP1084	A/A	G/G	G/G	G/G	G/G	G/G	G/G	G/G	G/G	G/G	G/G	A/A	G/G	A/G	G/G	G/G	G/G	A/A	G/G	A/A	A/A	A/A	A/A	A/A	A/A	A/A	A/A	A/A	A/G	A/A	A/A	A/A	G/G	A/A	A/A	G/G	A/A	A/A	A/A	A/A	G/G	G/G	G/G	G/G	A/A	NA	G/G	G/G	G/G
SNP1085	A/A	A/A	A/A	A/A	A/A	A/A	A/A	A/A	A/A	A/A	A/A	A/A	A/A	A/A	A/A	A/A	A/A	A/A	A/A	A/A	A/A	A/A	A/A	A/A	A/A	A/A	A/A	A/A	A/A	A/A	A/A	A/A	A/A	A/A	A/A	A/A	A/A	A/A	A/A	A/A	A/A	A/A	A/A	A/A	A/A	A/A	A/A	A/A	A/A
SNP1086	C/C	A/A	A/A	A/A	A/A	A/A	A/A	A/A	A/A	C/C	A/A	C/C	A/A	NA	C/C	A/A	A/A	A/A	A/A	C/C	A/A	A/A	A/A	A/A	A/A	A/A	A/A	A/A	NA	A/A	C/C	A/A	A/A	A/A	A/A	A/A	A/A	A/A	A/A	A/A	A/A	NA	A/A	A/A	A/A	A/A	A/A	A/A	C/C
SNP1087	G/G	G/G	G/G	G/G	G/G	G/G	G/G	G/G	G/G	G/G	G/G	G/G	G/G	G/G	G/G	G/G	G/G	G/G	G/G	G/G	G/G	G/G	G/G	G/G	G/G	G/G	G/G	G/G	G/G	G/G	G/G	G/G	G/G	G/G	G/G	G/G	G/G	G/G	G/G	G/G	G/G	A/G	G/G	G/G	G/G	G/G	G/G	G/G	G/G
SNP1088	A/A	A/A	A/A	A/A	G/G	A/A	A/A	A/A	A/A	G/G	A/A	G/G	A/A	A/A	G/G	A/A	A/A	A/A	A/A	A/A	A/A	A/A	A/A	A/A	A/A	A/A	A/A	A/A	A/G	A/A	A/A	A/A	A/A	G/G	G/G	G/G	G/G	A/A	A/A	A/A	A/A	A/A	A/A	A/A	A/A	A/A	A/A	A/A	G/G
SNP1089	G/G	G/G	A/A	A/A	A/A	A/A	A/A	A/A	A/A	A/A	A/A	A/A	A/A	A/A	A/A	A/A	A/A	A/A	A/A	A/A	A/A	A/A	A/A	A/A	A/A	A/A	A/A	A/A	A/A	A/A	A/A	A/A	A/A	A/A	A/A	A/A	A/A	A/A	A/A	A/A	A/A	A/A	A/A	A/A	A/A	A/A	A/A	A/A	A/A
SNP1090	A/A	A/A	A/A	A/A	A/A	C/C	A/A	A/A	A/A	A/A	A/A	A/A	A/A	A/A	A/A	A/A	A/A	A/A	A/A	A/A	A/A	A/A	A/A	A/A	A/A	A/A	A/A	A/A	A/A	A/A	A/A	A/A	A/A	A/A	A/A	A/A	A/A	A/A	A/A	A/A	A/A	A/A	A/A	A/A	A/A	A/A	A/A	A/A	A/A
SNP1091	A/A	G/G	A/A	G/G	G/G	A/A	G/G	A/A	G/G	A/A	A/A	G/G	A/A	A/G	G/G	A/A	G/G	G/G	G/G	G/G	G/G	A/A	G/G	G/G	G/G	G/G	G/G	G/G	A/G	G/G	G/G	G/G	A/A	A/A	A/A	G/G	G/G	A/A	A/A	A/A	G/G	A/G	G/G	G/G	G/G	G/G	A/A	G/G	A/A
SNP1092	G/G	G/G	G/G	G/G	G/G	G/G	G/G	A/A	A/A	G/G	G/G	G/G	G/G	G/G	G/G	G/G	G/G	G/G	G/G	G/G	G/G	G/G	G/G	G/G	G/G	G/G	G/G	G/G	G/G	G/G	G/G	G/G	G/G	G/G	G/G	G/G	G/G	G/G	G/G	G/G	G/G	NA	G/G	G/G	G/G	G/G	G/G	G/G	G/G
SNP1093	A/A	A/A	A/A	A/A	A/A	A/A	A/A	G/G	A/A	G/G	G/G	G/G	G/G	A/G	G/G	A/A	G/G	A/A	G/G	G/G	A/A	A/A	A/A	A/A	A/A	A/A	A/A	A/A	A/G	A/A	A/A	G/G	G/G	A/A	G/G	G/G	A/A	G/G	G/G	G/G	G/G	A/G	A/A	A/G	A/A	A/A	A/A	G/G	G/G
SNP1094	G/G	G/G	G/G	G/G	G/G	G/G	G/G	G/G	G/G	G/G	G/G	G/G	G/G	G/G	G/G	G/G	G/G	G/G	G/G	G/G	G/G	G/G	G/G	G/G	G/G	G/G	G/G	G/G	G/G	G/G	G/G	G/G	G/G	G/G	G/G	G/G	G/G	G/G	G/G	G/G	G/G	G/G	G/G	G/G	G/G	G/G	G/G	G/G	G/G
SNP1095	G/G	G/G	G/G	G/G	G/G	G/G	G/G	G/G	G/G	G/G	G/G	G/G	G/G	G/G	G/G	G/G	G/G	G/G	G/G	G/G	G/G	G/G	G/G	G/G	G/G	G/G	G/G	G/G	G/G	G/G	G/G	G/G	G/G	G/G	G/G	G/G	G/G	G/G	G/G	G/G	G/G	NA	G/G	G/G	G/G	G/G	G/G	G/G	G/G
SNP1096	G/G	G/G	G/G	G/G	G/G	G/G	G/G	G/G	G/G	G/G	G/G	G/G	G/G	G/G	G/G	G/G	G/G	G/G	G/G	G/G	G/G	G/G	G/G	G/G	G/G	G/G	G/G	G/G	G/G	G/G	G/G	G/G	G/G	G/G	G/G	G/G	G/G	G/G	G/G	G/G	G/G	G/G	G/G	G/G	G/G	G/G	G/G	G/G	G/G
SNP1097	A/A	A/A	G/G	A/A	A/A	A/A	G/G	A/A	A/A	A/A	A/A	G/G	A/A	A/G	G/G	A/A	A/A	A/A	G/G	G/G	A/A	G/G	G/G	G/G	G/G	G/G	G/G	G/G	A/G	G/G	A/A	A/A	G/G	G/G	G/G	G/G	A/A	A/A	G/G	G/G	A/A	A/A	A/A	A/G	A/A	G/G	A/A	A/A	A/A
SNP1098	G/G	A/A	G/G	G/G	G/G	G/G	G/G	A/A	G/G	G/G	G/G	G/G	G/G	G/G	G/G	G/G	G/G	G/G	G/G	G/G	G/G	G/G	G/G	G/G	G/G	G/G	G/G	G/G	G/G	G/G	G/G	G/G	G/G	G/G	G/G	G/G	G/G	G/G	G/G	G/G	G/G	G/G	G/G	G/G	G/G	G/G	G/G	G/G	G/G
SNP1099	A/A	A/A	A/A	A/A	A/A	A/A	A/A	A/A	A/A	A/A	A/A	A/A	A/A	A/A	A/A	A/A	A/A	A/A	A/A	A/A	A/A	A/A	A/A	A/A	A/A	A/A	A/A	A/A	A/A	A/A	A/A	A/A	A/A	A/A	A/A	A/A	A/A	A/A	A/A	A/A	A/A	A/G	A/A	A/A	A/A	A/A	A/A	A/A	A/A
SNP1100	A/A	T/T	T/T	A/A	A/A	A/A	T/T	A/A	A/A	A/A	A/A	T/T	A/A	A/T	A/A	T/T	A/A	A/A	T/T	T/T	T/T	T/T	T/T	T/T	T/T	T/T	T/T	T/T	A/T	T/T	A/A	A/A	T/T	T/T	A/A	T/T	A/A	T/T	A/A	T/T	A/A	A/T	T/T	A/A	A/A	A/T	A/A	A/A	A/A
SNP1101	G/G	G/G	G/G	G/G	G/G	G/G	G/G	G/G	G/G	G/G	G/G	G/G	G/G	G/G	G/G	G/G	G/G	G/G	G/G	G/G	G/G	G/G	G/G	G/G	G/G	G/G	G/G	G/G	G/G	G/G	G/G	G/G	G/G	G/G	G/G	G/G	G/G	G/G	G/G	G/G	G/G	A/G	G/G	G/G	G/G	G/G	G/G	G/G	G/G
SNP1102	G/G	G/G	G/G	G/G	G/G	A/A	A/A	G/G	G/G	G/G	A/A	A/A	G/G	G/G	A/A	A/A	G/G	A/A	A/A	G/G	G/G	A/A	A/A	A/A	A/A	A/A	A/A	A/A	A/G	A/A	G/G	A/A	A/A	G/G	A/A	G/G	A/A	G/G	A/A	A/A	G/G	A/G	A/A	A/G	A/A	A/A	G/G	G/G	G/G
SNP1103	A/A	A/A	A/A	A/A	A/A	A/A	A/A	A/A	A/A	A/A	A/A	A/A	A/A	A/A	A/A	A/A	A/A	A/A	A/A	A/A	A/A	A/A	A/A	A/A	A/A	A/A	A/A	A/A	A/A	A/A	A/A	A/A	A/A	A/A	A/A	A/A	A/A	A/A	A/A	A/A	A/A	A/A	A/A	A/A	A/A	A/A	A/A	A/A	A/A
SNP1104	A/A	A/A	A/A	A/A	A/A	A/A	A/A	A/A	A/A	A/A	A/A	A/A	A/A	A/A	A/A	A/A	A/A	A/A	A/A	A/A	A/A	A/A	A/A	A/A	A/A	A/A	A/A	A/A	A/A	A/A	A/A	A/A	A/A	A/A	A/A	A/A	A/A	A/A	A/A	A/A	A/A	A/A	A/A	A/A	A/A	A/A	A/A	A/A	A/A
SNP1105	G/G	G/G	G/G	G/G	G/G	G/G	G/G	G/G	G/G	G/G	G/G	G/G	G/G	G/G	G/G	G/G	G/G	G/G	G/G	G/G	G/G	G/G	G/G	G/G	G/G	G/G	G/G	G/G	G/G	G/G	G/G	G/G	G/G	G/G	G/G	G/G	G/G	G/G	G/G	G/G	G/G	G/G	G/G	G/G	G/G	G/G	G/G	G/G	G/G
SNP1106	A/A	A/A	A/A	A/A	A/A	A/A	A/A	A/A	A/A	A/A	A/A	A/A	A/A	A/A	A/A	A/A	A/A	A/A	A/A	A/A	A/A	A/A	A/A	A/A	A/A	A/A	A/A	A/A	A/A	A/A	A/A	A/A	A/A	A/A	A/A	A/A	A/A	A/A	A/A	A/A	A/A	A/A	A/A	A/A	A/A	A/A	A/A	A/A	A/A
SNP1107	A/A	A/A	A/A	A/A	A/A	A/A	A/A	A/A	A/A	A/A	A/A	A/A	A/A	A/A	A/A	A/A	A/A	A/A	A/A	A/A	A/A	A/A	A/A	A/A	A/A	A/A	A/A	A/A	A/A	A/A	A/A	A/A	A/A	A/A	A/A	A/A	A/A	A/A	A/A	A/A	A/A	A/A	A/A	A/A	A/A	A/A	A/A	A/A	A/A
SNP1108	C/C	C/C	C/C	C/C	C/C	C/C	C/C	C/C	C/C	C/C	C/C	C/C	C/C	C/C	C/C	C/C	C/C	C/C	C/C	C/C	C/C	C/C	C/C	C/C	C/C	C/C	C/C	C/C	C/C	C/C	C/C	C/C	C/C	C/C	C/C	C/C	C/C	C/C	C/C	C/C	C/C	C/C	C/C	C/C	C/C	C/C	C/C	C/C	C/C
SNP1109	C/C	C/C	C/C	C/C	C/C	C/C	C/C	C/C	C/C	C/C	C/C	C/C	C/C	C/C	C/C	C/C	C/C	C/C	C/C	C/C	C/C	C/C	C/C	C/C	C/C	C/C	C/C	C/C	C/C	C/C	C/C	C/C	C/C	C/C	C/C	C/C	C/C	C/C	C/C	C/C	C/C	C/C	C/C	C/C	C/C	C/C	C/C	C/C	C/C
SNP1110	C/C	NA	C/C	C/C	C/C	C/C	C/C	A/A	C/C	C/C	C/C	C/C	C/C	C/C	C/C	C/C	C/C	C/C	C/C	C/C	C/C	C/C	C/C	C/C	C/C	C/C	C/C	C/C	C/C	C/C	C/C	C/C	C/C	C/C	C/C	C/C	C/C	C/C	C/C	C/C	C/C	C/C	C/C	C/C	C/C	C/C	C/C	C/C	C/C
SNP1111	A/A	A/A	A/A	A/A	A/A	A/A	A/A	A/A	A/A	A/A	A/A	A/A	A/A	A/A	A/A	A/A	A/A	A/A	A/A	A/A	A/A	A/A	A/A	A/A	A/A	A/A	A/A	A/A	A/A	A/A	A/A	A/A	A/A	A/A	A/A	A/A	A/A	A/A	A/A	A/A	A/A	A/A	A/A	A/A	A/A	A/A	A/A	A/A	A/A
SNP1112	T/T	T/T	T/T	A/A	T/T	T/T	T/T	T/T	A/A	A/A	T/T	T/T	A/A	A/A	T/T	T/T	T/T	T/T	T/T	T/T	A/A	A/A	T/T	T/T	T/T	T/T	T/T	T/T	A/T	T/T	A/A	T/T	T/T	T/T	T/T	T/T	T/T	T/T	T/T	A/A	T/T	A/T	T/T	A/T	A/A	A/T	A/A	A/A	A/A
SNP1113	C/C	C/C	C/C	C/C	C/C	C/C	C/C	C/C	C/C	C/C	C/C	C/C	C/C	C/C	C/C	C/C	C/C	C/C	C/C	C/C	C/C	C/C	C/C	C/C	C/C	C/C	C/C	C/C	C/C	C/C	C/C	C/C	C/C	C/C	C/C	C/C	C/C	C/C	C/C	C/C	C/C	C/C	C/C	C/C	C/C	C/C	C/C	C/C	C/C
SNP1114	A/A	A/A	A/A	A/A	A/A	A/A	A/A	A/A	A/A	A/A	A/A	A/A	A/A	A/A	A/A	A/A	A/A	A/A	A/A	A/A	A/A	A/A	A/A	A/A	A/A	A/A	A/A	A/A	A/A	A/A	A/A	A/A	A/A	A/A	A/A	A/A	A/A	A/A	A/A	A/A	A/A	A/A	A/A	A/A	A/A	A/A	A/A	A/A	A/A
SNP1115	A/A	A/A	C/C	C/C	C/C	C/C	C/C	C/C	C/C	C/C	C/C	C/C	C/C	NA	C/C	C/C	C/C	C/C	C/C	C/C	C/C	C/C	C/C	C/C	C/C	C/C	C/C	C/C	C/C	C/C	C/C	C/C	C/C	C/C	C/C	C/C	C/C	C/C	C/C	C/C	C/C	A/C	A/A	C/C	C/C	A/C	A/A	A/A	C/C
SNP1116	T/T	T/T	T/T	T/T	T/T	T/T	T/T	T/T	T/T	T/T	T/T	T/T	T/T	T/T	T/T	T/T	T/T	T/T	T/T	T/T	T/T	T/T	T/T	T/T	T/T	T/T	T/T	T/T	T/T	T/T	T/T	T/T	T/T	T/T	T/T	T/T	T/T	T/T	T/T	T/T	T/T	T/T	T/T	T/T	T/T	T/T	T/T	T/T	T/T
SNP1117	A/A	A/A	A/A	A/A	A/A	A/A	A/A	T/T	A/A	A/A	A/A	A/A	A/A	A/A	A/A	A/A	A/A	A/A	A/A	A/A	A/A	A/A	A/A	A/A	A/A	A/A	A/A	A/A	A/A	A/A	A/A	A/A	A/A	A/A	A/A	A/A	A/A	A/A	A/A	A/A	A/A	A/A	A/A	A/A	A/A	A/A	A/A	A/A	A/A
SNP1118	A/A	NA	G/G	G/G	A/A	G/G	G/G	G/G	G/G	G/G	G/G	A/A	A/A	A/G	A/A	G/G	G/G	G/G	A/A	G/G	A/A	G/G	A/A	A/A	A/A	A/A	A/A	A/A	A/G	A/A	G/G	G/G	A/A	A/A	G/G	A/A	A/A	A/A	G/G	A/A	A/A	A/G	A/A	A/G	A/A	A/G	A/A	G/G	A/A
SNP1119	A/A	A/A	A/A	A/A	A/A	A/A	A/A	G/G	G/G	G/G	G/G	A/A	A/A	A/G	A/A	A/A	A/A	A/A	A/A	G/G	A/A	G/G	G/G	G/G	G/G	G/G	G/G	G/G	A/G	A/A	G/G	G/G	G/G	G/G	G/G	G/G	G/G	G/G	G/G	G/G	G/G	G/G	A/A	A/G	A/A	A/G	A/A	G/G	A/A
SNP1120	C/C	C/C	C/C	C/C	C/C	C/C	C/C	C/C	C/C	C/C	C/C	C/C	C/C	C/C	C/C	C/C	C/C	C/C	C/C	C/C	C/C	C/C	C/C	C/C	C/C	C/C	C/C	C/C	C/C	C/C	C/C	C/C	C/C	C/C	C/C	C/C	C/C	C/C	C/C	C/C	C/C	C/G	C/C	C/C	C/C	C/C	C/C	C/C	C/C
SNP1121	G/G	A/A	G/G	G/G	G/G	G/G	G/G	A/A	A/A	G/G	G/G	G/G	G/G	G/G	G/G	G/G	G/G	G/G	G/G	G/G	G/G	G/G	G/G	G/G	G/G	G/G	G/G	G/G	G/G	G/G	G/G	G/G	G/G	G/G	G/G	G/G	G/G	G/G	G/G	G/G	G/G	NA	G/G	G/G	G/G	G/G	G/G	G/G	G/G
SNP1122	G/G	A/A	G/G	A/A	A/A	A/A	G/G	G/G	A/A	A/A	G/G	G/G	A/A	A/A	G/G	G/G	G/G	A/A	A/A	A/A	G/G	G/G	G/G	G/G	G/G	G/G	G/G	G/G	A/G	G/G	A/A	A/A	G/G	G/G	G/G	A/A	G/G	A/A	G/G	A/A	A/A	A/G	A/A	A/A	G/G	A/G	A/A	A/A	A/A
SNP1123	G/G	G/G	G/G	G/G	G/G	G/G	G/G	G/G	G/G	G/G	G/G	G/G	G/G	G/G	G/G	G/G	G/G	G/G	G/G	G/G	G/G	G/G	G/G	G/G	G/G	G/G	G/G	G/G	G/G	G/G	G/G	G/G	G/G	G/G	G/G	G/G	G/G	G/G	G/G	G/G	G/G	G/G	G/G	G/G	G/G	G/G	G/G	G/G	G/G
SNP1124	G/G	G/G	G/G	G/G	G/G	G/G	G/G	G/G	G/G	G/G	G/G	G/G	G/G	G/G	G/G	G/G	G/G	G/G	G/G	G/G	G/G	G/G	G/G	G/G	G/G	G/G	G/G	G/G	G/G	G/G	G/G	G/G	G/G	G/G	G/G	G/G	G/G	G/G	G/G	G/G	G/G	G/G	G/G	G/G	G/G	G/G	G/G	G/G	G/G
SNP1125	A/A	A/A	A/A	A/A	A/A	A/A	A/A	A/A	A/A	A/A	A/A	A/A	A/A	A/A	A/A	A/A	A/A	A/A	A/A	A/A	A/A	A/A	A/A	A/A	A/A	A/A	A/A	A/A	A/A	A/A	A/A	A/A	A/A	A/A	A/A	A/A	A/A	A/A	A/A	A/A	A/A	A/A	A/A	A/A	A/A	A/A	A/A	A/A	A/A
SNP1126	G/G	G/G	G/G	G/G	G/G	G/G	G/G	G/G	G/G	G/G	G/G	G/G	G/G	G/G	G/G	G/G	G/G	G/G	G/G	G/G	G/G	G/G	G/G	G/G	G/G	G/G	G/G	G/G	G/G	G/G	G/G	G/G	G/G	G/G	G/G	G/G	G/G	G/G	G/G	G/G	G/G	G/G	G/G	G/G	G/G	G/G	G/G	G/G	G/G
SNP1127	G/G	A/A	G/G	G/G	G/G	G/G	G/G	G/G	G/G	G/G	G/G	G/G	G/G	G/G	G/G	G/G	G/G	G/G	G/G	G/G	G/G	G/G	G/G	G/G	G/G	G/G	G/G	G/G	G/G	G/G	G/G	G/G	G/G	G/G	G/G	G/G	G/G	G/G	G/G	G/G	G/G	A/G	G/G	G/G	G/G	G/G	G/G	G/G	G/G
SNP1128	A/A	NA	G/G	A/A	A/A	A/A	G/G	A/A	A/A	A/A	G/G	A/A	G/G	A/G	A/A	G/G	A/A	G/G	G/G	G/G	G/G	G/G	G/G	G/G	G/G	G/G	G/G	G/G	A/G	G/G	G/G	G/G	G/G	A/A	A/A	A/A	A/A	G/G	G/G	G/G	G/G	A/G	A/A	G/G	G/G	G/G	A/A	A/A	A/A
SNP1129	A/A	NA	G/G	A/A	A/A	A/A	G/G	A/A	A/A	A/A	G/G	A/A	G/G	A/G	A/A	G/G	A/A	G/G	G/G	G/G	G/G	G/G	G/G	G/G	G/G	G/G	G/G	G/G	A/G	G/G	G/G	G/G	G/G	A/A	A/A	A/A	A/A	G/G	G/G	G/G	G/G	A/G	A/A	G/G	G/G	G/G	A/A	A/A	A/A
SNP1130	G/G	G/G	G/G	G/G	G/G	G/G	G/G	G/G	G/G	G/G	G/G	G/G	G/G	G/G	G/G	G/G	G/G	G/G	G/G	G/G	G/G	G/G	G/G	G/G	G/G	G/G	G/G	G/G	G/G	G/G	G/G	G/G	G/G	G/G	G/G	G/G	G/G	G/G	G/G	G/G	G/G	A/G	G/G	G/G	G/G	G/G	G/G	G/G	G/G
SNP1131	G/G	NA	G/G	G/G	G/G	G/G	G/G	G/G	A/A	G/G	G/G	G/G	G/G	G/G	G/G	G/G	G/G	G/G	G/G	G/G	G/G	G/G	G/G	G/G	G/G	G/G	G/G	G/G	G/G	G/G	G/G	G/G	G/G	G/G	G/G	G/G	G/G	G/G	G/G	G/G	G/G	NA	G/G	G/G	G/G	NA	G/G	G/G	G/G
SNP1132	G/G	G/G	G/G	G/G	G/G	G/G	G/G	G/G	G/G	G/G	G/G	G/G	G/G	G/G	G/G	G/G	G/G	G/G	G/G	G/G	G/G	G/G	G/G	G/G	G/G	G/G	G/G	G/G	G/G	G/G	G/G	G/G	G/G	G/G	G/G	G/G	G/G	G/G	G/G	G/G	G/G	G/G	G/G	G/G	G/G	G/G	G/G	G/G	G/G
SNP1133	A/A	A/A	A/A	A/A	A/A	A/A	A/A	A/A	A/A	A/A	A/A	A/A	A/A	A/A	A/A	A/A	A/A	A/A	A/A	A/A	A/A	A/A	A/A	A/A	A/A	A/A	A/A	A/A	A/A	A/A	A/A	A/A	A/A	A/A	A/A	A/A	A/A	A/A	A/A	A/A	A/A	A/A	A/A	A/A	A/A	A/A	A/A	A/A	A/A
SNP1134	G/G	C/C	G/G	G/G	C/C	G/G	G/G	G/G	G/G	C/C	G/G	NA	NA	NA	C/C	NA	G/G	G/G	G/G	NA	G/G	G/G	G/G	G/G	G/G	G/G	G/G	G/G	C/G	G/G	G/G	NA	G/G	C/C	C/C	C/C	C/C	G/G	G/G	G/G	NA	NA	G/G	G/G	G/G	C/G	G/G	G/G	C/C
SNP1135	A/A	A/A	A/A	A/A	A/A	A/A	A/A	A/A	G/G	A/A	A/A	A/A	A/A	A/A	A/A	A/A	A/A	A/A	A/A	A/A	A/A	A/A	A/A	A/A	A/A	A/A	A/A	A/A	A/A	A/A	A/A	A/A	A/A	A/A	A/A	A/A	A/A	A/A	A/A	A/A	A/A	A/A	A/A	A/A	A/A	A/A	A/A	A/A	A/A
SNP1136	A/A	A/A	A/A	A/A	A/A	A/A	A/A	A/A	A/A	A/A	A/A	A/A	A/A	A/A	A/A	A/A	A/A	A/A	A/A	A/A	A/A	A/A	A/A	A/A	A/A	A/A	A/A	A/A	A/A	A/A	A/A	A/A	A/A	A/A	A/A	A/A	A/A	A/A	A/A	A/A	A/A	A/A	A/A	A/A	A/A	A/A	A/A	A/A	A/A
SNP1137	A/A	A/A	A/A	A/A	A/A	A/A	A/A	A/A	A/A	A/A	A/A	NA	A/A	A/A	A/A	NA	A/A	A/A	NA	NA	A/A	A/A	A/A	A/A	A/A	A/A	A/A	A/A	A/A	A/A	A/A	A/A	A/A	A/A	NA	NA	A/A	A/A	A/A	A/A	A/A	A/A	A/A	A/A	A/A	A/A	A/A	A/A	A/A
SNP1138	A/A	A/A	A/A	A/A	A/A	A/A	A/A	A/A	A/A	A/A	A/A	A/A	A/A	A/A	A/A	A/A	A/A	A/A	A/A	A/A	A/A	A/A	A/A	A/A	A/A	A/A	A/A	A/A	A/A	A/A	A/A	A/A	A/A	A/A	A/A	A/A	A/A	A/A	A/A	A/A	A/A	NA	A/A	A/A	A/A	A/A	A/A	A/A	A/A
SNP1139	G/G	G/G	G/G	G/G	G/G	G/G	G/G	G/G	G/G	G/G	G/G	G/G	G/G	G/G	G/G	G/G	G/G	G/G	G/G	G/G	G/G	G/G	G/G	G/G	G/G	G/G	G/G	G/G	G/G	G/G	G/G	G/G	G/G	G/G	G/G	G/G	G/G	G/G	G/G	G/G	G/G	G/G	G/G	G/G	G/G	G/G	G/G	G/G	G/G
SNP1140	T/T	A/A	A/A	T/T	T/T	A/A	T/T	A/A	A/A	T/T	T/T	T/T	A/A	NA	A/A	A/A	T/T	A/A	A/A	T/T	A/A	T/T	A/A	A/A	T/T	A/A	A/A	A/A	NA	A/A	T/T	T/T	T/T	T/T	T/T	T/T	T/T	T/T	T/T	T/T	T/T	NA	A/A	A/T	A/A	NA	A/A	T/T	T/T
SNP1141	C/C	C/C	C/C	C/C	C/C	C/C	C/C	A/A	C/C	C/C	C/C	C/C	C/C	C/C	C/C	C/C	C/C	C/C	C/C	C/C	C/C	C/C	C/C	C/C	C/C	C/C	C/C	C/C	C/C	C/C	C/C	C/C	C/C	C/C	C/C	C/C	C/C	C/C	C/C	C/C	C/C	C/C	C/C	C/C	C/C	C/C	C/C	C/C	C/C
SNP1142	G/G	G/G	A/A	G/G	G/G	A/A	A/A	A/A	G/G	G/G	G/G	A/A	G/G	NA	A/A	G/G	G/G	G/G	A/A	A/A	G/G	A/A	A/A	A/A	A/A	A/A	A/A	A/A	NA	A/A	G/G	G/G	A/A	A/A	A/A	A/A	G/G	G/G	A/A	A/A	G/G	A/G	G/G	A/G	G/G	A/A	G/G	G/G	G/G
SNP1143	A/A	A/A	C/C	A/A	A/A	C/C	A/A	C/C	A/A	A/A	A/A	A/A	A/A	A/A	A/A	A/A	A/A	A/A	A/A	A/A	A/A	A/A	A/A	A/A	A/A	A/A	A/A	A/A	A/A	A/A	A/A	A/A	A/A	A/A	A/A	A/A	A/A	A/A	A/A	A/A	A/A	A/A	A/A	A/A	A/A	A/A	A/A	A/A	A/A
SNP1144	A/A	A/A	A/A	A/A	A/A	A/A	A/A	A/A	A/A	A/A	A/A	A/A	A/A	A/A	A/A	A/A	A/A	A/A	A/A	A/A	A/A	A/A	A/A	A/A	A/A	A/A	A/A	A/A	A/A	A/A	A/A	A/A	A/A	A/A	A/A	A/A	A/A	A/A	A/A	A/A	A/A	A/G	A/A	A/A	A/A	A/A	A/A	A/A	A/A
SNP1145	G/G	A/A	A/A	G/G	G/G	A/A	G/G	G/G	A/A	A/A	A/A	A/A	G/G	G/G	G/G	A/A	G/G	G/G	G/G	G/G	G/G	A/A	G/G	G/G	G/G	G/G	G/G	G/G	A/G	G/G	G/G	A/A	G/G	A/A	A/A	A/A	G/G	A/A	G/G	A/A	G/G	A/G	G/G	G/G	G/G	G/G	G/G	G/G	A/A
SNP1146	G/G	G/G	A/A	G/G	G/G	A/A	G/G	G/G	G/G	G/G	G/G	G/G	G/G	G/G	G/G	G/G	G/G	G/G	G/G	G/G	G/G	G/G	G/G	G/G	G/G	G/G	G/G	G/G	G/G	G/G	G/G	G/G	G/G	G/G	G/G	G/G	G/G	G/G	G/G	G/G	G/G	G/G	G/G	G/G	G/G	G/G	G/G	G/G	G/G
SNP1147	G/G	A/A	G/G	G/G	G/G	G/G	G/G	G/G	G/G	G/G	G/G	G/G	G/G	G/G	G/G	G/G	G/G	G/G	G/G	G/G	G/G	G/G	G/G	G/G	G/G	G/G	G/G	G/G	G/G	G/G	G/G	G/G	G/G	G/G	G/G	G/G	G/G	G/G	G/G	G/G	G/G	G/G	G/G	G/G	G/G	A/G	G/G	G/G	G/G
SNP1148	G/G	G/G	G/G	G/G	G/G	G/G	G/G	G/G	G/G	G/G	G/G	G/G	G/G	G/G	G/G	G/G	G/G	G/G	G/G	G/G	G/G	G/G	G/G	G/G	G/G	G/G	G/G	G/G	G/G	G/G	G/G	G/G	G/G	G/G	G/G	G/G	G/G	G/G	G/G	G/G	G/G	G/G	G/G	G/G	G/G	G/G	G/G	G/G	G/G
SNP1149	G/G	A/A	A/A	A/A	A/A	A/A	G/G	A/A	A/A	A/A	A/A	A/A	A/A	A/A	A/A	A/A	A/A	A/A	A/A	A/A	A/A	A/A	A/A	A/A	G/G	G/G	A/A	G/G	A/A	G/G	A/A	G/G	G/G	A/A	G/G	G/G	G/G	G/G	A/A	G/G	A/A	A/G	A/A	A/A	A/A	A/A	A/A	A/A	A/A
SNP1150	G/G	G/G	G/G	G/G	G/G	G/G	G/G	G/G	G/G	G/G	G/G	G/G	G/G	G/G	G/G	G/G	G/G	G/G	G/G	G/G	G/G	G/G	G/G	G/G	G/G	G/G	G/G	G/G	G/G	G/G	G/G	G/G	G/G	G/G	G/G	G/G	G/G	G/G	G/G	G/G	G/G	G/G	G/G	G/G	G/G	G/G	G/G	G/G	G/G
SNP1151	G/G	G/G	G/G	G/G	G/G	G/G	G/G	G/G	G/G	A/A	A/A	G/G	G/G	A/G	G/G	G/G	A/A	G/G	G/G	G/G	G/G	A/A	G/G	G/G	G/G	G/G	G/G	G/G	A/G	G/G	A/A	A/A	G/G	A/A	A/A	G/G	A/A	A/A	A/A	A/A	G/G	A/A	G/G	G/G	G/G	G/G	G/G	A/A	G/G
SNP1152	A/A	A/A	C/C	C/C	C/C	C/C	C/C	A/A	C/C	C/C	C/C	C/C	C/C	C/C	C/C	C/C	C/C	C/C	C/C	C/C	C/C	C/C	C/C	C/C	C/C	C/C	C/C	C/C	C/C	C/C	C/C	C/C	C/C	C/C	C/C	C/C	C/C	C/C	C/C	C/C	C/C	C/C	C/C	C/C	C/C	C/C	C/C	C/C	C/C
SNP1153	G/G	G/G	G/G	G/G	G/G	G/G	G/G	G/G	A/A	G/G	G/G	G/G	G/G	G/G	G/G	G/G	G/G	G/G	G/G	G/G	G/G	G/G	G/G	G/G	G/G	G/G	G/G	G/G	G/G	G/G	G/G	G/G	G/G	G/G	G/G	G/G	G/G	G/G	G/G	G/G	G/G	A/G	G/G	G/G	G/G	G/G	G/G	G/G	G/G
SNP1154	A/A	A/A	A/A	A/A	A/A	A/A	A/A	A/A	A/A	A/A	A/A	A/A	A/A	A/A	A/A	A/A	A/A	A/A	A/A	A/A	A/A	A/A	A/A	A/A	A/A	A/A	A/A	A/A	A/A	A/A	A/A	A/A	A/A	A/A	A/A	A/A	A/A	A/A	A/A	A/A	A/A	A/A	A/A	A/A	A/A	A/A	A/A	A/A	A/A
SNP1155	C/C	A/A	A/A	C/C	A/A	A/A	A/A	A/A	A/A	C/C	C/C	A/A	C/C	A/C	C/C	A/A	C/C	C/C	A/A	C/C	A/A	A/A	A/A	A/A	A/A	A/A	A/A	A/A	A/C	A/A	A/A	C/C	A/A	A/A	C/C	A/A	C/C	A/A	C/C	A/A	C/C	NA	A/A	C/C	C/C	NA	C/C	C/C	C/C
SNP1156	A/A	G/G	G/G	G/G	G/G	G/G	A/A	G/G	G/G	G/G	G/G	G/G	G/G	G/G	G/G	G/G	G/G	G/G	G/G	G/G	G/G	G/G	G/G	G/G	A/A	A/A	G/G	A/A	G/G	A/A	G/G	A/A	A/A	G/G	A/A	A/A	A/A	A/A	G/G	A/A	G/G	A/G	G/G	G/G	G/G	G/G	G/G	G/G	G/G
SNP1157	G/G	G/G	G/G	G/G	G/G	G/G	G/G	G/G	G/G	G/G	G/G	G/G	G/G	G/G	G/G	G/G	G/G	G/G	G/G	G/G	G/G	G/G	G/G	G/G	G/G	G/G	G/G	G/G	G/G	G/G	G/G	G/G	G/G	G/G	G/G	G/G	G/G	G/G	G/G	G/G	G/G	G/G	G/G	G/G	G/G	G/G	G/G	G/G	G/G
SNP1158	A/A	A/A	A/A	G/G	G/G	A/A	A/A	G/G	G/G	G/G	A/A	G/G	G/G	A/G	A/A	A/A	G/G	A/A	A/A	G/G	G/G	A/A	A/A	A/A	A/A	A/A	A/A	A/A	A/G	A/A	G/G	A/A	A/A	G/G	A/A	A/A	A/A	A/A	A/A	A/A	G/G	A/A	A/A	A/G	A/A	A/A	G/G	G/G	G/G
SNP1159	A/A	A/A	A/A	A/A	A/A	A/A	A/A	G/G	G/G	G/G	G/G	A/A	A/A	G/G	A/A	A/A	A/A	A/A	A/A	G/G	A/A	G/G	G/G	G/G	G/G	G/G	G/G	G/G	A/G	A/A	G/G	G/G	G/G	G/G	G/G	G/G	G/G	G/G	G/G	G/G	G/G	G/G	A/A	A/G	A/A	A/G	A/A	G/G	A/A
SNP1160	G/G	G/G	G/G	G/G	G/G	G/G	G/G	G/G	G/G	G/G	G/G	G/G	G/G	G/G	G/G	G/G	G/G	G/G	G/G	G/G	G/G	G/G	G/G	G/G	G/G	G/G	G/G	G/G	G/G	G/G	G/G	G/G	G/G	G/G	G/G	G/G	G/G	G/G	G/G	G/G	G/G	NA	G/G	G/G	G/G	G/G	G/G	G/G	G/G
SNP1161	G/G	G/G	G/G	G/G	G/G	A/A	G/G	G/G	G/G	G/G	G/G	G/G	G/G	G/G	G/G	G/G	G/G	G/G	G/G	G/G	G/G	G/G	G/G	G/G	G/G	G/G	G/G	G/G	G/G	G/G	G/G	G/G	G/G	G/G	G/G	G/G	G/G	G/G	G/G	G/G	G/G	G/G	G/G	G/G	G/G	G/G	G/G	G/G	G/G
SNP1162	G/G	G/G	A/A	G/G	A/A	G/G	G/G	G/G	G/G	A/A	G/G	A/A	G/G	G/G	A/A	G/G	A/A	G/G	G/G	G/G	G/G	G/G	G/G	G/G	G/G	G/G	G/G	G/G	NA	G/G	G/G	G/G	G/G	A/A	A/A	A/A	A/A	G/G	G/G	G/G	G/G	G/G	G/G	G/G	G/G	G/G	G/G	G/G	A/A
SNP1163	C/C	C/C	C/C	C/C	NA	C/C	C/C	C/C	C/C	C/C	C/C	C/C	C/C	C/C	C/C	C/C	C/C	C/C	C/C	C/C	C/C	C/C	C/C	C/C	C/C	C/C	C/C	C/C	C/C	C/C	C/C	C/C	C/C	NA	C/C	C/C	C/C	C/C	C/C	C/C	C/C	NA	C/C	C/C	C/C	C/C	C/C	C/C	C/C
SNP1164	G/G	A/A	A/A	A/A	A/A	A/A	G/G	A/A	A/A	A/A	A/A	A/A	A/A	A/A	A/A	A/A	A/A	A/A	A/A	A/A	A/A	A/A	A/A	A/A	G/G	G/G	A/A	G/G	A/A	G/G	A/A	G/G	G/G	A/A	G/G	G/G	G/G	G/G	A/A	G/G	A/A	A/A	A/A	A/A	A/A	A/A	A/A	A/A	A/A
SNP1165	C/C	C/C	C/C	C/C	C/C	C/C	C/C	C/C	A/A	C/C	C/C	C/C	C/C	C/C	C/C	C/C	C/C	C/C	C/C	C/C	C/C	C/C	C/C	C/C	C/C	C/C	C/C	C/C	C/C	C/C	C/C	C/C	C/C	C/C	C/C	C/C	C/C	C/C	C/C	C/C	C/C	C/C	C/C	C/C	C/C	C/C	C/C	C/C	C/C
SNP1166	A/A	G/G	A/A	G/G	G/G	G/G	A/A	A/A	A/A	G/G	G/G	A/A	A/A	A/G	A/A	G/G	A/A	A/A	A/A	A/A	A/A	G/G	A/A	A/A	A/A	A/A	A/A	A/A	A/G	A/A	G/G	G/G	A/A	G/G	G/G	A/A	A/A	A/A	G/G	G/G	A/A	A/G	A/A	A/G	G/G	A/A	G/G	G/G	G/G
SNP1167	NA	NA	G/G	G/G	G/G	G/G	G/G	G/G	G/G	G/G	G/G	G/G	G/G	G/G	G/G	G/G	G/G	G/G	G/G	G/G	G/G	G/G	G/G	G/G	G/G	G/G	G/G	G/G	G/G	G/G	G/G	G/G	G/G	G/G	G/G	G/G	G/G	G/G	G/G	G/G	G/G	NA	NA	G/G	G/G	NA	NA	NA	G/G
SNP1168	A/A	A/A	A/A	A/A	G/G	A/A	A/A	A/A	A/A	G/G	A/A	G/G	A/A	A/G	G/G	A/A	G/G	A/A	A/A	A/A	A/A	A/A	A/A	A/A	A/A	A/A	A/A	A/A	A/G	A/A	A/A	A/A	A/A	G/G	G/G	G/G	G/G	A/A	A/A	A/A	A/A	A/A	G/G	A/A	A/A	A/A	G/G	G/G	G/G
SNP1169	C/C	A/A	A/A	A/A	A/A	A/A	C/C	A/A	A/A	A/A	A/A	A/A	A/A	A/A	A/A	A/A	A/A	A/A	A/A	A/A	A/A	A/A	A/A	A/A	C/C	C/C	A/A	C/C	A/A	C/C	A/A	C/C	C/C	A/A	C/C	C/C	C/C	C/C	A/A	C/C	A/A	A/C	A/A	A/A	A/A	A/A	A/A	A/A	A/A
SNP1170	C/C	C/C	C/C	C/C	C/C	C/C	C/C	C/C	C/C	C/C	C/C	C/C	C/C	C/C	C/C	C/C	C/C	C/C	C/C	C/C	C/C	C/C	C/C	C/C	C/C	C/C	C/C	C/C	C/C	C/C	C/C	C/C	C/C	C/C	C/C	C/C	C/C	C/C	C/C	C/C	C/C	C/C	C/C	C/C	C/C	C/C	C/C	C/C	C/C
SNP1171	T/T	T/T	A/A	T/T	T/T	T/T	T/T	T/T	T/T	T/T	T/T	T/T	T/T	T/T	T/T	T/T	T/T	T/T	T/T	T/T	T/T	T/T	T/T	T/T	T/T	T/T	T/T	T/T	T/T	T/T	T/T	T/T	T/T	T/T	T/T	T/T	T/T	T/T	T/T	T/T	T/T	T/T	T/T	T/T	T/T	T/T	T/T	T/T	T/T
SNP1172	A/A	A/A	A/A	A/A	A/A	A/A	A/A	A/A	A/A	A/A	A/A	A/A	A/A	A/A	A/A	A/A	A/A	A/A	A/A	A/A	A/A	A/A	A/A	A/A	A/A	A/A	A/A	A/A	A/A	A/A	A/A	A/A	A/A	A/A	A/A	A/A	A/A	A/A	A/A	A/A	A/A	A/A	A/A	A/A	A/A	A/A	A/A	A/A	A/A
SNP1173	G/G	A/A	A/A	A/A	A/A	A/A	G/G	A/A	A/A	A/A	A/A	A/A	A/A	A/A	A/A	A/A	A/A	A/A	A/A	A/A	A/A	A/A	A/A	A/A	G/G	G/G	A/A	G/G	A/A	G/G	A/A	G/G	G/G	A/A	G/G	G/G	G/G	G/G	A/A	G/G	A/A	A/G	A/A	A/A	A/A	A/A	A/A	A/A	A/A
SNP1174	A/A	G/G	G/G	G/G	G/G	G/G	A/A	G/G	G/G	G/G	G/G	G/G	G/G	G/G	G/G	G/G	G/G	G/G	G/G	G/G	G/G	G/G	G/G	G/G	A/A	A/A	G/G	A/A	G/G	A/A	G/G	A/A	A/A	G/G	A/A	A/A	A/A	A/A	G/G	A/A	G/G	A/G	G/G	G/G	G/G	G/G	G/G	G/G	G/G
SNP1175	C/C	A/A	A/A	A/A	A/A	A/A	C/C	A/A	A/A	A/A	A/A	A/A	A/A	A/A	A/A	A/A	A/A	A/A	A/A	A/A	A/A	A/A	A/A	A/A	C/C	C/C	A/A	C/C	A/A	C/C	A/A	C/C	C/C	A/A	C/C	C/C	C/C	C/C	A/A	C/C	A/A	NA	A/A	A/A	A/A	A/A	A/A	A/A	A/A
SNP1176	C/C	C/C	C/C	C/C	C/C	C/C	C/C	C/C	G/G	C/C	C/C	C/C	C/C	C/C	C/C	C/C	C/C	C/C	C/C	C/C	C/C	C/C	C/C	C/C	C/C	C/C	C/C	C/C	C/C	C/C	C/C	C/C	C/C	C/C	C/C	C/C	C/C	C/C	C/C	C/C	C/C	C/C	C/C	C/C	C/C	C/C	C/C	C/C	C/C
SNP1177	A/A	C/C	C/C	C/C	C/C	C/C	C/C	C/C	C/C	C/C	C/C	C/C	C/C	C/C	C/C	C/C	C/C	C/C	C/C	C/C	C/C	C/C	C/C	C/C	C/C	C/C	C/C	C/C	C/C	C/C	C/C	C/C	C/C	C/C	C/C	C/C	C/C	C/C	C/C	C/C	C/C	C/C	C/C	C/C	C/C	C/C	C/C	C/C	C/C
SNP1178	G/G	G/G	G/G	G/G	G/G	G/G	G/G	G/G	G/G	G/G	G/G	G/G	G/G	G/G	G/G	G/G	G/G	G/G	G/G	G/G	G/G	G/G	G/G	G/G	G/G	G/G	G/G	G/G	G/G	G/G	G/G	G/G	G/G	G/G	G/G	G/G	G/G	G/G	G/G	G/G	G/G	G/G	G/G	G/G	G/G	G/G	G/G	G/G	G/G
SNP1179	A/A	A/A	A/A	A/A	A/A	A/A	A/A	A/A	A/A	A/A	A/A	A/A	A/A	A/A	A/A	A/A	A/A	A/A	A/A	A/A	A/A	A/A	A/A	A/A	A/A	A/A	A/A	A/A	A/A	A/A	A/A	A/A	A/A	A/A	A/A	A/A	A/A	A/A	A/A	A/A	A/A	A/A	A/A	A/A	A/A	A/A	A/A	A/A	A/A
SNP1180	G/G	G/G	G/G	G/G	G/G	G/G	G/G	G/G	G/G	G/G	G/G	G/G	G/G	G/G	G/G	G/G	G/G	G/G	G/G	G/G	G/G	G/G	G/G	G/G	G/G	G/G	G/G	G/G	G/G	G/G	G/G	G/G	G/G	G/G	G/G	G/G	G/G	G/G	G/G	G/G	G/G	G/G	G/G	G/G	G/G	G/G	G/G	G/G	G/G
SNP1181	A/A	A/A	A/A	A/A	A/A	A/A	A/A	A/A	A/A	A/A	A/A	A/A	A/A	A/A	A/A	A/A	A/A	A/A	A/A	A/A	A/A	A/A	A/A	A/A	A/A	A/A	A/A	A/A	A/A	A/A	A/A	A/A	A/A	A/A	A/A	A/A	A/A	A/A	A/A	A/A	A/A	A/A	A/A	A/A	A/A	A/A	A/A	A/A	A/A
SNP1182	A/A	NA	A/A	T/T	T/T	T/T	A/A	A/A	T/T	T/T	A/A	A/A	T/T	T/T	A/A	A/A	A/A	T/T	T/T	T/T	A/A	A/A	A/A	A/A	A/A	A/A	A/A	A/A	A/T	A/A	T/T	T/T	A/A	A/A	A/A	T/T	A/A	T/T	A/A	T/T	T/T	A/T	T/T	T/T	A/A	A/T	T/T	T/T	T/T
SNP1183	A/A	A/A	G/G	A/A	A/A	A/A	A/A	A/A	A/A	A/A	A/A	A/A	A/A	A/A	A/A	A/A	A/A	A/A	A/A	A/A	A/A	A/A	A/A	A/A	A/A	A/A	A/A	A/A	A/A	A/A	A/A	A/A	A/A	A/A	A/A	A/A	A/A	A/A	A/A	A/A	A/A	A/G	A/A	A/A	A/A	A/A	A/A	A/A	A/A
SNP1184	G/G	NA	A/A	A/A	G/G	A/A	A/A	A/A	A/A	G/G	A/A	G/G	A/A	NA	G/G	A/A	G/G	A/A	A/A	A/A	A/A	A/A	A/A	A/A	A/A	A/A	A/A	A/A	A/G	A/A	A/A	A/A	A/A	G/G	G/G	G/G	G/G	A/A	A/A	A/A	A/A	A/G	G/G	A/A	A/A	A/G	G/G	G/G	G/G
SNP1185	A/A	C/C	C/C	C/C	A/A	C/C	C/C	C/C	C/C	A/A	C/C	A/A	C/C	A/C	A/A	C/C	A/A	C/C	C/C	C/C	C/C	C/C	C/C	C/C	C/C	C/C	C/C	C/C	A/C	C/C	C/C	C/C	C/C	A/A	A/A	A/A	A/A	C/C	C/C	C/C	C/C	C/C	A/A	C/C	C/C	C/C	A/A	A/A	A/A
SNP1186	A/A	NA	G/G	G/G	G/G	G/G	G/G	G/G	G/G	G/G	G/G	G/G	G/G	NA	G/G	G/G	G/G	G/G	G/G	G/G	G/G	G/G	G/G	G/G	G/G	G/G	G/G	G/G	G/G	G/G	G/G	G/G	G/G	G/G	G/G	G/G	G/G	G/G	G/G	G/G	G/G	NA	A/A	G/G	G/G	NA	A/A	A/A	G/G
SNP1187	A/A	G/G	G/G	G/G	G/G	G/G	G/G	G/G	G/G	G/G	G/G	G/G	G/G	A/G	G/G	G/G	G/G	G/G	G/G	G/G	G/G	G/G	G/G	G/G	G/G	G/G	G/G	G/G	G/G	G/G	G/G	G/G	G/G	G/G	G/G	G/G	G/G	G/G	G/G	G/G	G/G	G/G	A/A	G/G	G/G	G/G	A/A	A/A	G/G
SNP1188	A/A	A/A	A/A	A/A	A/A	A/A	A/A	A/A	A/A	A/A	A/A	A/A	A/A	A/A	A/A	A/A	A/A	A/A	A/A	A/A	A/A	A/A	A/A	A/A	A/A	A/A	A/A	A/A	A/A	A/A	A/A	A/A	A/A	A/A	A/A	A/A	A/A	A/A	A/A	A/A	A/A	A/A	A/A	A/A	A/A	A/A	A/A	A/A	A/A
SNP1189	G/G	G/G	G/G	G/G	G/G	G/G	G/G	G/G	G/G	G/G	G/G	G/G	G/G	G/G	G/G	G/G	G/G	G/G	G/G	G/G	G/G	G/G	G/G	G/G	G/G	G/G	G/G	G/G	G/G	G/G	G/G	G/G	G/G	G/G	G/G	G/G	G/G	G/G	G/G	G/G	G/G	A/G	G/G	G/G	G/G	G/G	G/G	G/G	G/G
SNP1190	A/A	A/A	A/A	A/A	A/A	A/A	A/A	A/A	A/A	A/A	A/A	A/A	A/A	A/A	A/A	A/A	A/A	A/A	A/A	A/A	A/A	A/A	A/A	A/A	A/A	A/A	A/A	A/A	A/A	A/A	A/A	A/A	A/A	A/A	A/A	A/A	A/A	A/A	A/A	A/A	A/A	A/A	A/A	A/A	A/A	A/A	A/A	A/A	A/A
SNP1191	A/A	A/A	A/A	A/A	A/A	A/A	A/A	A/A	A/A	A/A	A/A	A/A	A/A	A/A	A/A	A/A	A/A	A/A	A/A	A/A	A/A	A/A	A/A	A/A	A/A	A/A	A/A	A/A	A/A	A/A	A/A	A/A	A/A	A/A	A/A	A/A	A/A	A/A	A/A	A/A	A/A	A/A	A/A	A/A	A/A	A/A	A/A	A/A	A/A
SNP1192	A/A	G/G	G/G	G/G	G/G	G/G	A/A	G/G	G/G	G/G	G/G	G/G	G/G	G/G	G/G	G/G	G/G	G/G	G/G	G/G	G/G	G/G	G/G	G/G	A/A	A/A	G/G	A/A	G/G	A/A	G/G	A/A	A/A	G/G	A/A	A/A	A/A	A/A	G/G	A/A	G/G	NA	G/G	G/G	G/G	G/G	G/G	G/G	G/G
SNP1193	C/C	C/C	C/C	C/C	C/C	C/C	C/C	C/C	C/C	C/C	C/C	C/C	C/C	C/C	C/C	C/C	C/C	C/C	C/C	C/C	C/C	C/C	C/C	C/C	C/C	C/C	C/C	C/C	C/C	C/C	C/C	C/C	C/C	C/C	C/C	C/C	C/C	C/C	C/C	C/C	C/C	C/C	C/C	C/C	C/C	C/C	C/C	C/C	C/C
SNP1194	C/C	C/C	C/C	C/C	C/C	G/G	G/G	C/C	C/C	C/C	G/G	G/G	C/C	C/C	G/G	G/G	C/C	G/G	G/G	C/C	C/C	G/G	G/G	G/G	G/G	G/G	G/G	G/G	NA	G/G	C/C	G/G	G/G	C/C	G/G	C/C	G/G	C/C	G/G	G/G	C/C	G/G	G/G	C/G	G/G	G/G	C/C	C/C	C/C
SNP1195	A/A	A/A	A/A	A/A	A/A	A/A	A/A	A/A	G/G	A/A	G/G	G/G	A/A	A/A	G/G	A/A	G/G	G/G	G/G	A/A	G/G	G/G	G/G	G/G	G/G	G/G	G/G	G/G	NA	G/G	G/G	G/G	G/G	G/G	G/G	G/G	G/G	A/A	G/G	A/A	G/G	NA	A/A	G/G	G/G	G/G	A/A	A/A	A/A
SNP1196	C/C	C/C	C/C	C/C	A/A	C/C	C/C	C/C	C/C	A/A	C/C	A/A	C/C	C/C	A/A	C/C	A/A	C/C	C/C	C/C	C/C	C/C	C/C	C/C	C/C	C/C	C/C	C/C	A/C	C/C	C/C	C/C	C/C	A/A	A/A	A/A	A/A	C/C	C/C	C/C	C/C	C/C	C/C	C/C	C/C	C/C	C/C	C/C	A/A
SNP1197	A/A	G/G	G/G	A/A	A/A	G/G	G/G	A/A	A/A	A/A	A/A	A/A	A/A	A/A	A/A	A/A	A/A	A/A	A/A	A/A	A/A	A/A	A/A	A/A	A/A	A/A	A/A	A/A	A/A	A/A	A/A	A/A	A/A	A/A	A/A	A/A	A/A	A/A	A/A	A/A	A/A	A/A	A/A	A/A	A/A	A/A	A/A	A/A	A/A
SNP1198	C/C	C/C	C/C	C/C	C/C	C/C	C/C	C/C	C/C	C/C	C/C	C/C	C/C	C/C	C/C	C/C	C/C	C/C	C/C	C/C	C/C	C/C	C/C	C/C	C/C	C/C	C/C	C/C	C/C	C/C	C/C	C/C	C/C	C/C	C/C	C/C	C/C	C/C	C/C	C/C	C/C	C/C	C/C	C/C	C/C	C/C	C/C	C/C	C/C
SNP1199	G/G	A/A	A/A	A/A	A/A	A/A	G/G	A/A	A/A	A/A	A/A	A/A	A/A	A/A	A/A	A/A	A/A	A/A	A/A	A/A	A/A	A/A	A/A	A/A	G/G	G/G	A/A	G/G	A/A	G/G	A/A	G/G	G/G	A/A	G/G	G/G	G/G	G/G	A/A	G/G	A/A	NA	A/A	A/A	A/A	A/A	A/A	A/A	A/A
SNP1200	G/G	G/G	G/G	G/G	G/G	G/G	G/G	G/G	G/G	NA	G/G	G/G	G/G	G/G	G/G	G/G	G/G	G/G	G/G	G/G	G/G	G/G	G/G	G/G	G/G	G/G	G/G	G/G	G/G	G/G	G/G	G/G	G/G	G/G	G/G	G/G	G/G	G/G	G/G	G/G	G/G	G/G	G/G	G/G	G/G	G/G	G/G	G/G	G/G
SNP1201	G/G	G/G	G/G	G/G	G/G	G/G	G/G	G/G	G/G	A/A	A/A	A/A	A/A	A/G	G/G	A/A	G/G	A/A	G/G	A/A	A/A	A/A	G/G	G/G	G/G	G/G	G/G	G/G	A/G	G/G	G/G	G/G	A/A	A/A	G/G	G/G	G/G	A/A	A/A	A/A	A/A	A/G	G/G	A/G	G/G	G/G	G/G	G/G	A/A
SNP1202	G/G	G/G	G/G	G/G	G/G	G/G	G/G	G/G	G/G	G/G	G/G	G/G	G/G	G/G	G/G	G/G	G/G	G/G	G/G	G/G	G/G	G/G	G/G	G/G	G/G	G/G	G/G	G/G	G/G	G/G	G/G	G/G	G/G	G/G	G/G	G/G	G/G	G/G	G/G	G/G	G/G	G/G	G/G	G/G	G/G	G/G	G/G	G/G	G/G
SNP1203	A/A	A/A	G/G	G/G	G/G	G/G	G/G	A/A	G/G	G/G	G/G	G/G	G/G	G/G	G/G	G/G	G/G	G/G	G/G	G/G	G/G	G/G	G/G	G/G	G/G	G/G	G/G	G/G	G/G	G/G	G/G	G/G	G/G	G/G	G/G	G/G	G/G	G/G	G/G	G/G	G/G	G/G	G/G	G/G	G/G	G/G	G/G	G/G	G/G
SNP1204	A/A	A/A	A/A	A/A	A/A	G/G	G/G	A/A	A/A	A/A	G/G	G/G	A/A	A/A	G/G	G/G	A/A	G/G	G/G	A/A	A/A	G/G	G/G	G/G	G/G	G/G	G/G	G/G	A/G	G/G	A/A	G/G	G/G	A/A	G/G	A/A	G/G	A/A	G/G	G/G	A/A	A/G	G/G	A/G	G/G	G/G	A/A	A/A	A/A
SNP1205	A/A	A/A	A/A	A/A	A/A	A/A	A/A	A/A	A/A	A/A	A/A	A/A	A/A	A/A	A/A	A/A	A/A	A/A	A/A	A/A	A/A	A/A	A/A	A/A	A/A	A/A	A/A	A/A	A/A	A/A	A/A	A/A	A/A	A/A	A/A	A/A	A/A	A/A	A/A	A/A	A/A	A/A	A/A	A/A	A/A	A/A	A/A	A/A	A/A
SNP1206	G/G	A/A	A/A	G/G	G/G	A/A	A/A	G/G	A/A	A/A	A/A	A/A	A/A	A/G	A/A	A/A	A/A	A/A	A/A	A/A	A/A	A/A	A/A	A/A	A/A	A/A	A/A	A/A	A/A	A/A	A/A	A/A	A/A	A/A	A/A	A/A	A/A	A/A	A/A	A/A	A/A	A/G	A/A	A/G	G/G	A/A	G/G	G/G	A/A
SNP1207	G/G	G/G	G/G	C/C	C/C	G/G	G/G	G/G	G/G	C/C	C/C	C/C	C/C	C/C	C/C	C/C	C/C	C/C	C/C	C/C	C/C	C/C	C/C	C/C	C/C	C/C	C/C	C/C	C/C	C/C	C/C	C/C	C/C	C/C	C/C	C/C	C/C	C/C	C/C	C/C	C/C	C/C	C/C	C/C	C/C	NA	C/C	C/C	C/C
SNP1208	A/A	A/A	A/A	A/A	A/A	A/A	A/A	A/A	C/C	A/A	A/A	A/A	A/A	A/A	A/A	A/A	A/A	A/A	A/A	A/A	A/A	A/A	A/A	A/A	A/A	A/A	A/A	A/A	A/A	A/A	A/A	A/A	A/A	A/A	A/A	A/A	A/A	A/A	A/A	A/A	A/A	A/A	A/A	A/A	A/A	A/A	A/A	A/A	A/A
SNP1209	A/A	A/A	A/A	G/G	A/A	A/A	A/A	G/G	G/G	A/A	A/A	A/A	A/A	A/A	A/A	A/A	A/A	A/A	A/A	A/A	A/A	A/A	A/A	A/A	A/A	A/A	A/A	A/A	A/A	A/A	A/A	A/A	A/A	A/A	A/A	A/A	A/A	A/A	A/A	A/A	A/A	NA	A/A	A/A	A/A	A/A	A/A	A/A	A/A
SNP1210	C/C	C/C	C/C	C/C	C/C	C/C	C/C	C/C	C/C	C/C	C/C	C/C	C/C	C/C	C/C	C/C	C/C	C/C	C/C	C/C	C/C	C/C	C/C	C/C	C/C	C/C	A/A	A/A	C/C	C/C	C/C	C/C	A/A	C/C	C/C	A/A	C/C	C/C	C/C	C/C	A/A	C/C	C/C	A/C	C/C	C/C	C/C	C/C	C/C
SNP1211	C/C	C/C	C/C	C/C	C/C	C/C	C/C	C/C	C/C	C/C	C/C	C/C	C/C	C/C	C/C	C/C	C/C	C/C	C/C	C/C	C/C	C/C	C/C	C/C	C/C	C/C	C/C	C/C	C/C	C/C	C/C	C/C	C/C	C/C	C/C	C/C	C/C	C/C	C/C	C/C	C/C	C/C	C/C	C/C	C/C	C/C	C/C	C/C	C/C
SNP1212	T/T	NA	A/A	A/A	T/T	A/A	A/A	A/A	A/A	T/T	A/A	T/T	A/A	A/T	T/T	A/A	T/T	A/A	A/A	A/A	A/A	A/A	A/A	A/A	A/A	A/A	A/A	A/A	A/T	A/A	A/A	A/A	A/A	T/T	T/T	T/T	T/T	A/A	A/A	A/A	A/A	A/T	T/T	A/A	A/A	A/T	T/T	T/T	T/T
SNP1213	G/G	G/G	G/G	G/G	G/G	G/G	G/G	G/G	A/A	G/G	A/A	A/A	G/G	G/G	A/A	G/G	A/A	A/A	A/A	G/G	A/A	A/A	A/A	A/A	A/A	A/A	A/A	A/A	A/G	A/A	A/A	A/A	A/A	A/A	A/A	NA	A/A	G/G	A/A	G/G	A/A	A/G	G/G	A/A	A/A	A/A	G/G	G/G	G/G
SNP1214	C/C	A/A	A/A	A/A	A/A	A/A	C/C	A/A	A/A	A/A	A/A	A/A	A/A	A/A	A/A	A/A	A/A	A/A	A/A	A/A	A/A	A/A	A/A	A/A	C/C	C/C	A/A	C/C	A/A	C/C	A/A	C/C	C/C	A/A	C/C	C/C	C/C	C/C	A/A	C/C	A/A	NA	A/A	A/A	A/A	A/A	A/A	A/A	A/A
SNP1215	A/A	A/A	A/A	A/A	A/A	A/A	A/A	A/A	A/A	A/A	A/A	A/A	A/A	A/A	A/A	A/A	A/A	A/A	A/A	A/A	A/A	A/A	A/A	A/A	A/A	A/A	A/A	A/A	A/A	A/A	A/A	A/A	A/A	A/A	A/A	A/A	A/A	A/A	A/A	A/A	A/A	A/A	A/A	A/A	A/A	A/A	A/A	A/A	A/A
SNP1216	A/A	A/A	A/A	A/A	A/A	A/A	A/A	A/A	A/A	A/A	G/G	G/G	A/A	A/A	G/G	A/A	G/G	G/G	G/G	A/A	G/G	G/G	G/G	G/G	G/G	G/G	G/G	G/G	A/G	G/G	G/G	G/G	G/G	G/G	G/G	G/G	G/G	A/A	G/G	A/A	G/G	NA	A/A	G/G	G/G	G/G	A/A	A/A	A/A
SNP1217	A/A	C/C	C/C	A/A	A/A	C/C	C/C	A/A	A/A	A/A	C/C	C/C	C/C	A/A	C/C	C/C	A/A	C/C	C/C	C/C	C/C	A/A	C/C	C/C	C/C	C/C	A/A	A/A	A/C	C/C	A/A	A/A	A/A	A/A	A/A	A/A	A/A	A/A	A/A	A/A	A/A	A/C	A/A	A/C	C/C	C/C	A/A	A/A	A/A
SNP1218	G/G	A/A	A/A	G/G	G/G	A/A	A/A	G/G	A/A	A/A	A/A	A/A	A/A	A/G	A/A	A/A	A/A	A/A	A/A	A/A	A/A	A/A	A/A	A/A	A/A	A/A	A/A	A/A	A/A	A/A	A/A	A/A	A/A	A/A	A/A	A/A	A/A	A/A	A/A	A/A	A/A	A/A	A/A	A/G	G/G	A/A	G/G	G/G	A/A
SNP1219	A/A	G/G	G/G	A/A	A/A	G/G	G/G	A/A	A/A	A/A	G/G	G/G	G/G	A/A	G/G	G/G	A/A	G/G	G/G	G/G	G/G	A/A	G/G	G/G	G/G	G/G	A/A	A/A	A/G	G/G	A/A	A/A	A/A	A/A	A/A	A/A	A/A	A/A	A/A	A/A	A/A	A/G	A/A	A/G	G/G	G/G	A/A	A/A	A/A
SNP1220	C/C	A/A	A/A	C/C	C/C	A/A	A/A	C/C	C/C	C/C	A/A	A/A	A/A	C/C	A/A	A/A	C/C	A/A	A/A	A/A	A/A	C/C	A/A	A/A	A/A	A/A	C/C	C/C	A/C	A/A	C/C	C/C	C/C	C/C	C/C	C/C	C/C	C/C	C/C	C/C	C/C	C/C	C/C	A/C	A/A	A/A	C/C	C/C	C/C
SNP1221	A/A	A/A	A/A	A/A	A/A	A/A	A/A	A/A	A/A	A/A	A/A	A/A	A/A	A/A	A/A	A/A	A/A	A/A	A/A	A/A	A/A	A/A	A/A	A/A	A/A	A/A	A/A	A/A	A/A	A/A	A/A	A/A	A/A	A/A	A/A	A/A	A/A	A/A	A/A	A/A	A/A	A/A	A/A	A/A	A/A	A/A	A/A	A/A	A/A
SNP1222	A/A	A/A	A/A	A/A	A/A	A/A	A/A	A/A	G/G	A/A	A/A	A/A	A/A	A/A	A/A	A/A	A/A	A/A	A/A	A/A	A/A	A/A	A/A	A/A	A/A	A/A	A/A	A/A	A/A	A/A	A/A	A/A	A/A	A/A	A/A	A/A	A/A	A/A	A/A	A/A	A/A	A/A	A/A	A/A	A/A	A/A	A/A	A/A	A/A
SNP1223	A/A	G/G	G/G	G/G	G/G	G/G	A/A	G/G	G/G	G/G	G/G	G/G	G/G	G/G	G/G	G/G	G/G	G/G	G/G	G/G	G/G	G/G	G/G	G/G	A/A	A/A	G/G	A/A	G/G	A/A	G/G	A/A	A/A	G/G	A/A	A/A	A/A	A/A	G/G	A/A	G/G	A/G	G/G	G/G	G/G	G/G	G/G	G/G	G/G
SNP1224	A/A	G/G	G/G	A/A	A/A	G/G	G/G	A/A	A/A	A/A	G/G	G/G	G/G	A/A	G/G	G/G	A/A	G/G	G/G	G/G	G/G	A/A	G/G	G/G	G/G	G/G	A/A	A/A	A/G	G/G	A/A	A/A	A/A	A/A	A/A	A/A	A/A	A/A	A/A	A/A	A/A	A/A	A/A	A/G	G/G	G/G	A/A	A/A	A/A
SNP1225	T/T	T/T	T/T	T/T	T/T	T/T	T/T	T/T	T/T	T/T	T/T	T/T	T/T	T/T	T/T	T/T	T/T	T/T	T/T	T/T	T/T	T/T	T/T	T/T	T/T	T/T	T/T	T/T	T/T	T/T	T/T	T/T	T/T	T/T	T/T	T/T	T/T	T/T	T/T	T/T	T/T	T/T	T/T	T/T	T/T	T/T	T/T	T/T	T/T
SNP1226	G/G	A/A	A/A	G/G	G/G	A/A	A/A	A/A	A/A	G/G	G/G	G/G	G/G	A/G	A/A	G/G	G/G	G/G	A/A	G/G	G/G	G/G	A/A	A/A	A/A	A/A	A/A	A/A	A/G	A/A	G/G	G/G	A/A	G/G	A/A	A/A	A/A	G/G	A/A	A/A	G/G	G/G	G/G	G/G	G/G	A/A	G/G	G/G	G/G
SNP1227	A/A	G/G	G/G	G/G	G/G	G/G	G/G	A/A	A/A	G/G	G/G	G/G	G/G	G/G	G/G	G/G	G/G	G/G	G/G	G/G	G/G	G/G	G/G	G/G	G/G	G/G	G/G	G/G	G/G	G/G	G/G	G/G	G/G	G/G	G/G	G/G	G/G	G/G	G/G	G/G	G/G	G/G	G/G	G/G	G/G	G/G	G/G	G/G	G/G
SNP1228	A/A	A/A	A/A	A/A	A/A	G/G	G/G	A/A	A/A	A/A	G/G	G/G	A/A	A/A	G/G	G/G	A/A	G/G	G/G	A/A	A/A	G/G	G/G	G/G	G/G	G/G	G/G	G/G	A/G	G/G	A/A	G/G	G/G	A/A	G/G	A/A	G/G	A/A	G/G	G/G	A/A	A/G	G/G	A/G	G/G	G/G	A/A	A/A	A/A
SNP1229	G/G	G/G	G/G	G/G	G/G	G/G	G/G	G/G	G/G	G/G	G/G	G/G	G/G	G/G	G/G	G/G	G/G	G/G	G/G	G/G	G/G	G/G	G/G	G/G	G/G	G/G	G/G	G/G	G/G	G/G	G/G	G/G	G/G	G/G	G/G	G/G	G/G	G/G	G/G	G/G	G/G	G/G	G/G	G/G	G/G	G/G	G/G	G/G	G/G
SNP1230	A/A	A/A	C/C	NA	A/A	C/C	A/A	A/A	A/A	A/A	A/A	A/A	A/A	A/A	A/A	A/A	A/A	A/A	A/A	A/A	A/A	A/A	A/A	A/A	A/A	A/A	A/A	A/A	A/A	A/A	A/A	A/A	A/A	A/A	A/A	A/A	A/A	A/A	A/A	A/A	A/A	A/A	A/A	A/A	A/A	A/C	C/C	A/A	A/A
SNP1231	A/A	A/A	A/A	A/A	A/A	A/A	A/A	A/A	A/A	A/A	A/A	A/A	A/A	A/A	A/A	A/A	A/A	A/A	A/A	A/A	A/A	A/A	A/A	A/A	A/A	A/A	A/A	A/A	A/A	A/A	A/A	A/A	A/A	A/A	A/A	A/A	A/A	A/A	A/A	A/A	A/A	A/A	A/A	A/A	A/A	A/A	A/A	A/A	A/A
SNP1232	A/A	A/A	G/G	A/A	A/A	G/G	G/G	A/A	G/G	A/A	A/A	G/G	G/G	A/A	G/G	G/G	G/G	G/G	A/A	A/A	G/G	A/A	G/G	A/A	A/A	A/A	A/A	A/A	G/G	G/G	A/A	A/A	A/A	A/A	A/A	A/A	A/A	A/A	A/A	A/A	A/A	A/A	A/A	A/G	G/G	G/G	A/A	A/A	A/A
SNP1233	G/G	G/G	G/G	G/G	G/G	G/G	G/G	G/G	G/G	G/G	G/G	G/G	G/G	G/G	G/G	G/G	G/G	G/G	G/G	G/G	G/G	G/G	G/G	G/G	G/G	G/G	G/G	G/G	G/G	G/G	G/G	G/G	G/G	G/G	G/G	G/G	G/G	G/G	G/G	G/G	G/G	G/G	G/G	G/G	G/G	G/G	G/G	G/G	G/G
SNP1234	A/A	A/A	A/A	A/A	A/A	A/A	A/A	A/A	A/A	A/A	A/A	A/A	A/A	A/A	A/A	A/A	A/A	A/A	A/A	A/A	A/A	A/A	A/A	A/A	A/A	A/A	A/A	A/A	A/A	A/A	A/A	A/A	A/A	A/A	A/A	A/A	A/A	A/A	A/A	A/A	A/A	A/A	A/A	A/A	A/A	A/A	A/A	A/A	A/A
SNP1235	A/A	A/A	G/G	A/A	A/A	A/A	A/A	A/A	A/A	A/A	A/A	A/A	A/A	A/A	A/A	A/A	A/A	A/A	A/A	A/A	A/A	A/A	A/A	A/A	A/A	A/A	A/A	A/A	A/A	A/A	A/A	A/A	A/A	A/A	A/A	A/A	A/A	A/A	A/A	A/A	A/A	A/A	A/A	A/A	A/A	A/A	A/A	A/A	A/A
SNP1236	A/A	A/A	A/A	A/A	A/A	A/A	A/A	A/A	A/A	A/A	A/A	A/A	A/A	A/A	A/A	A/A	A/A	A/A	A/A	A/A	A/A	A/A	A/A	A/A	A/A	A/A	A/A	A/A	A/A	A/A	A/A	A/A	A/A	A/A	A/A	A/A	A/A	A/A	A/A	A/A	A/A	A/A	A/A	A/A	A/A	A/A	A/A	A/A	A/A
SNP1237	G/G	G/G	G/G	G/G	G/G	G/G	G/G	G/G	G/G	G/G	G/G	G/G	G/G	G/G	G/G	G/G	G/G	G/G	G/G	G/G	G/G	G/G	G/G	G/G	G/G	G/G	G/G	G/G	G/G	G/G	G/G	G/G	G/G	G/G	G/G	G/G	G/G	G/G	G/G	G/G	G/G	G/G	G/G	G/G	G/G	G/G	G/G	G/G	G/G
SNP1238	A/A	C/C	C/C	A/A	A/A	A/A	C/C	A/A	C/C	A/A	A/A	A/A	A/A	A/A	A/A	A/A	A/A	A/A	A/A	A/A	A/A	A/A	A/A	A/A	A/A	A/A	A/A	A/A	A/A	A/A	A/A	A/A	A/A	A/A	A/A	A/A	A/A	A/A	A/A	A/A	A/A	A/A	A/A	A/A	A/A	A/A	A/A	A/A	A/A
SNP1239	A/A	G/G	A/A	G/G	G/G	G/G	A/A	G/G	G/G	G/G	A/A	G/G	G/G	NA	A/A	A/A	G/G	A/A	A/A	G/G	G/G	A/A	A/A	A/A	A/A	A/A	A/A	A/A	A/G	A/A	G/G	A/A	A/A	G/G	A/A	A/A	A/A	A/A	A/A	A/A	G/G	A/A	A/A	A/G	A/A	A/A	G/G	G/G	G/G
SNP1240	G/G	NA	A/A	G/G	G/G	G/G	A/A	G/G	G/G	G/G	A/A	G/G	A/A	A/G	G/G	A/A	G/G	A/A	A/A	A/A	A/A	A/A	A/A	A/A	A/A	A/A	A/A	A/A	A/G	A/A	A/A	A/A	A/A	G/G	G/G	G/G	G/G	A/A	A/A	A/A	A/A	A/G	G/G	A/A	A/A	A/A	G/G	G/G	G/G
SNP1241	A/A	A/A	A/A	A/A	A/A	A/A	A/A	A/A	A/A	A/A	A/A	A/A	A/A	A/A	A/A	A/A	A/A	A/A	A/A	A/A	A/A	A/A	A/A	A/A	A/A	A/A	A/A	A/A	A/A	A/A	A/A	A/A	A/A	A/A	A/A	A/A	A/A	A/A	A/A	A/A	A/A	A/A	A/A	A/A	A/A	A/A	A/A	A/A	A/A
SNP1242	G/G	G/G	G/G	G/G	G/G	G/G	G/G	G/G	G/G	G/G	G/G	G/G	G/G	G/G	G/G	G/G	G/G	G/G	G/G	G/G	G/G	G/G	G/G	G/G	G/G	G/G	G/G	G/G	G/G	G/G	G/G	G/G	G/G	G/G	G/G	G/G	G/G	G/G	G/G	G/G	G/G	G/G	G/G	G/G	G/G	G/G	G/G	G/G	G/G
SNP1243	C/C	C/C	C/C	C/C	C/C	C/C	C/C	C/C	C/C	C/C	C/C	C/C	C/C	C/C	C/C	C/C	C/C	C/C	C/C	C/C	C/C	C/C	C/C	C/C	C/C	C/C	C/C	C/C	C/C	C/C	C/C	C/C	C/C	C/C	C/C	C/C	C/C	C/C	C/C	C/C	C/C	C/C	C/C	C/C	C/C	C/C	C/C	C/C	C/C
SNP1244	G/G	A/A	A/A	A/A	A/A	A/A	A/A	A/A	A/A	A/A	A/A	A/A	A/A	NA	A/A	A/A	A/A	A/A	A/A	A/A	A/A	A/A	A/A	A/A	A/A	A/A	A/A	A/A	A/A	A/A	A/A	A/A	A/A	A/A	A/A	A/A	A/A	A/A	A/A	A/A	A/A	NA	G/G	A/A	G/G	A/A	A/A	G/G	G/G
SNP1245	A/A	A/A	A/A	A/A	A/A	A/A	A/A	A/A	A/A	A/A	A/A	A/A	A/A	A/A	A/A	A/A	A/A	A/A	A/A	A/A	A/A	A/A	A/A	A/A	A/A	A/A	A/A	A/A	A/A	A/A	A/A	A/A	A/A	A/A	A/A	A/A	A/A	A/A	A/A	A/A	A/A	A/G	A/A	A/A	A/A	A/A	A/A	A/A	A/A
SNP1246	C/C	C/C	C/C	C/C	C/C	C/C	C/C	C/C	C/C	C/C	C/C	C/C	C/C	C/C	C/C	C/C	C/C	C/C	C/C	C/C	C/C	C/C	C/C	C/C	C/C	C/C	C/C	C/C	C/C	C/C	C/C	C/C	C/C	C/C	C/C	C/C	C/C	C/C	C/C	C/C	C/C	C/C	C/C	C/C	C/C	C/C	C/C	C/C	C/C
SNP1247	A/A	A/A	A/A	A/A	A/A	A/A	A/A	A/A	A/A	A/A	A/A	A/A	A/A	A/A	A/A	A/A	A/A	A/A	A/A	A/A	A/A	A/A	A/A	A/A	A/A	A/A	A/A	A/A	A/A	A/A	A/A	A/A	A/A	A/A	A/A	A/A	A/A	A/A	A/A	A/A	A/A	A/A	A/A	A/A	A/A	A/A	A/A	A/A	A/A
SNP1248	A/A	A/A	A/A	A/A	A/A	A/A	A/A	A/A	A/A	A/A	A/A	A/A	A/A	A/A	A/A	A/A	A/A	A/A	A/A	A/A	A/A	A/A	A/A	A/A	A/A	A/A	A/A	A/A	A/A	A/A	A/A	A/A	A/A	A/A	A/A	A/A	A/A	A/A	A/A	A/A	A/A	A/A	A/A	A/A	A/A	A/A	A/A	A/A	A/A
SNP1249	A/A	A/A	A/A	A/A	A/A	A/A	A/A	A/A	A/A	A/A	A/A	A/A	A/A	A/A	A/A	A/A	A/A	A/A	A/A	A/A	A/A	A/A	A/A	A/A	A/A	A/A	A/A	A/A	A/A	A/A	A/A	A/A	A/A	A/A	A/A	A/A	A/A	A/A	A/A	A/A	A/A	A/A	A/A	A/A	A/A	A/A	A/A	A/A	A/A
SNP1250	G/G	G/G	G/G	G/G	G/G	G/G	G/G	G/G	A/A	G/G	G/G	G/G	G/G	G/G	G/G	G/G	G/G	G/G	G/G	G/G	G/G	G/G	G/G	G/G	G/G	G/G	G/G	G/G	G/G	G/G	G/G	G/G	G/G	G/G	G/G	G/G	G/G	G/G	G/G	G/G	G/G	G/G	G/G	G/G	G/G	G/G	G/G	G/G	G/G
SNP1251	A/A	A/A	A/A	A/A	A/A	G/G	A/A	A/A	A/A	A/A	A/A	A/A	A/A	A/A	A/A	A/A	A/A	A/A	A/A	A/A	A/A	A/A	A/A	A/A	A/A	A/A	A/A	A/A	A/A	A/A	A/A	A/A	A/A	A/A	A/A	A/A	A/A	A/A	A/A	A/A	A/A	A/G	A/A	A/A	A/A	A/A	A/A	A/A	A/A
SNP1252	C/C	A/A	A/A	C/C	A/A	A/A	C/C	C/C	C/C	A/A	C/C	A/A	C/C	A/C	A/A	A/A	A/A	C/C	C/C	C/C	C/C	C/C	C/C	C/C	C/C	C/C	C/C	C/C	A/C	C/C	C/C	C/C	C/C	C/C	A/A	A/A	A/A	C/C	C/C	C/C	A/A	C/C	C/C	A/A	C/C	A/A	A/A	C/C	C/C
SNP1253	A/A	A/A	A/A	A/A	A/A	A/A	A/A	A/A	A/A	A/A	A/A	A/A	A/A	A/A	A/A	A/A	A/A	A/A	A/A	A/A	A/A	A/A	A/A	A/A	A/A	A/A	A/A	A/A	A/A	A/A	A/A	A/A	A/A	A/A	A/A	A/A	A/A	A/A	A/A	A/A	A/A	A/A	A/A	A/A	A/A	A/A	A/A	A/A	A/A
SNP1254	G/G	G/G	G/G	G/G	G/G	G/G	G/G	G/G	G/G	G/G	G/G	G/G	G/G	G/G	G/G	G/G	G/G	G/G	G/G	G/G	G/G	G/G	G/G	G/G	G/G	G/G	G/G	G/G	G/G	G/G	G/G	G/G	G/G	G/G	G/G	G/G	G/G	G/G	G/G	G/G	G/G	G/G	G/G	G/G	G/G	G/G	G/G	G/G	G/G
SNP1255	G/G	A/A	G/G	A/A	G/G	G/G	G/G	G/G	G/G	G/G	G/G	G/G	G/G	G/G	G/G	G/G	G/G	G/G	G/G	G/G	G/G	G/G	G/G	G/G	G/G	G/G	G/G	G/G	G/G	G/G	G/G	G/G	G/G	G/G	G/G	G/G	G/G	G/G	G/G	G/G	G/G	G/G	G/G	G/G	G/G	G/G	G/G	G/G	G/G
SNP1256	G/G	A/A	A/A	G/G	A/A	A/A	A/A	A/A	A/A	G/G	G/G	A/A	G/G	NA	G/G	A/A	G/G	G/G	A/A	G/G	G/G	A/A	A/A	A/A	A/A	A/A	A/A	A/A	A/G	A/A	A/A	G/G	A/A	A/A	G/G	A/A	G/G	A/A	G/G	A/A	A/A	A/G	A/A	A/A	G/G	A/G	G/G	G/G	G/G
SNP1257	A/A	A/A	A/A	A/A	A/A	A/A	A/A	A/A	G/G	A/A	A/A	A/A	A/A	A/A	A/A	A/A	A/A	A/A	A/A	A/A	A/A	A/A	A/A	A/A	A/A	A/A	A/A	A/A	A/A	A/A	A/A	A/A	A/A	A/A	A/A	A/A	A/A	A/A	A/A	A/A	A/A	A/A	A/A	A/A	A/A	A/A	A/A	A/A	A/A
SNP1258	G/G	G/G	A/A	G/G	G/G	G/G	G/G	G/G	G/G	G/G	G/G	G/G	G/G	G/G	G/G	G/G	G/G	G/G	G/G	G/G	G/G	G/G	G/G	G/G	G/G	G/G	G/G	G/G	G/G	G/G	G/G	G/G	G/G	G/G	G/G	G/G	G/G	G/G	G/G	G/G	G/G	G/G	G/G	G/G	G/G	G/G	G/G	G/G	G/G
SNP1259	C/C	NA	C/C	C/C	C/C	C/C	C/C	A/A	A/A	C/C	C/C	C/C	C/C	C/C	C/C	C/C	C/C	C/C	C/C	C/C	C/C	C/C	C/C	C/C	C/C	C/C	C/C	C/C	C/C	C/C	C/C	C/C	C/C	C/C	C/C	C/C	C/C	C/C	C/C	C/C	C/C	A/C	C/C	C/C	C/C	C/C	C/C	C/C	C/C
SNP1260	C/C	C/C	C/C	C/C	C/C	C/C	C/C	C/C	C/C	C/C	C/C	C/C	C/C	C/C	C/C	C/C	C/C	C/C	C/C	C/C	C/C	C/C	C/C	C/C	C/C	C/C	C/C	C/C	C/C	C/C	C/C	C/C	C/C	C/C	C/C	C/C	C/C	C/C	C/C	C/C	C/C	C/C	C/C	C/C	C/C	C/C	C/C	C/C	C/C
SNP1261	A/A	A/A	A/A	A/A	A/A	A/A	A/A	A/A	A/A	A/A	A/A	A/A	A/A	A/A	A/A	A/A	A/A	A/A	A/A	A/A	A/A	A/A	A/A	A/A	A/A	A/A	A/A	A/A	A/A	A/A	A/A	A/A	A/A	A/A	A/A	A/A	A/A	A/A	A/A	A/A	A/A	A/A	A/A	A/A	A/A	A/A	A/A	A/A	A/A
SNP1262	G/G	G/G	G/G	G/G	G/G	A/A	A/A	G/G	G/G	G/G	A/A	A/A	G/G	G/G	A/A	A/A	G/G	A/A	A/A	G/G	G/G	A/A	A/A	A/A	A/A	A/A	A/A	A/A	A/G	A/A	G/G	A/A	A/A	G/G	A/A	G/G	A/A	G/G	A/A	A/A	G/G	A/G	A/A	A/G	A/A	A/A	G/G	G/G	G/G
SNP1263	G/G	G/G	G/G	G/G	G/G	G/G	G/G	G/G	G/G	G/G	G/G	G/G	G/G	G/G	G/G	G/G	G/G	G/G	G/G	G/G	G/G	G/G	G/G	G/G	G/G	G/G	G/G	G/G	G/G	G/G	G/G	G/G	G/G	G/G	G/G	G/G	G/G	G/G	G/G	G/G	G/G	G/G	G/G	G/G	G/G	G/G	G/G	G/G	G/G
SNP1264	A/A	A/A	A/A	A/A	A/A	A/A	A/A	A/A	A/A	A/A	A/A	A/A	A/A	A/A	A/A	A/A	A/A	A/A	A/A	A/A	A/A	A/A	A/A	A/A	A/A	A/A	A/A	A/A	A/A	A/A	A/A	A/A	A/A	A/A	A/A	A/A	A/A	A/A	A/A	A/A	A/A	A/G	A/A	A/A	A/A	A/A	A/A	A/A	A/A
SNP1265	A/A	A/A	A/A	A/A	A/A	A/A	A/A	A/A	A/A	A/A	A/A	A/A	A/A	A/A	A/A	A/A	A/A	A/A	A/A	A/A	A/A	A/A	A/A	A/A	A/A	A/A	A/A	A/A	A/A	A/A	A/A	A/A	A/A	A/A	A/A	A/A	A/A	A/A	A/A	A/A	A/A	A/A	A/A	A/A	A/A	A/A	A/A	A/A	A/A
SNP1266	A/A	A/A	A/A	A/A	G/G	A/A	A/A	A/A	A/A	A/A	A/A	A/A	A/A	A/A	A/A	A/A	A/A	A/A	A/A	A/A	A/A	A/A	A/A	A/A	A/A	A/A	A/A	A/A	A/A	A/A	A/A	A/A	A/A	A/A	A/A	A/A	A/A	A/A	A/A	A/A	A/A	A/G	A/A	A/A	A/A	A/A	A/A	A/A	A/A
SNP1267	A/A	NA	C/C	C/C	C/C	A/A	A/A	C/C	C/C	C/C	A/A	C/C	C/C	A/C	A/A	A/A	C/C	A/A	A/A	C/C	C/C	C/C	A/A	A/A	A/A	A/A	A/A	A/A	A/C	A/A	A/A	A/A	A/A	C/C	A/A	A/A	A/A	A/A	A/A	A/A	C/C	A/C	A/A	A/C	C/C	A/A	C/C	C/C	C/C
SNP1268	A/A	NA	G/G	G/G	G/G	G/G	G/G	G/G	G/G	G/G	G/G	G/G	G/G	A/G	G/G	G/G	G/G	G/G	G/G	G/G	G/G	G/G	G/G	G/G	G/G	G/G	G/G	G/G	G/G	G/G	G/G	G/G	G/G	G/G	G/G	G/G	G/G	G/G	G/G	G/G	G/G	A/G	A/A	G/G	G/G	A/G	A/A	A/A	G/G
SNP1269	G/G	G/G	G/G	G/G	G/G	G/G	G/G	G/G	G/G	G/G	G/G	G/G	G/G	G/G	G/G	G/G	G/G	G/G	G/G	G/G	G/G	G/G	G/G	G/G	G/G	G/G	G/G	G/G	G/G	G/G	G/G	G/G	G/G	G/G	G/G	G/G	G/G	G/G	G/G	G/G	G/G	G/G	G/G	G/G	G/G	G/G	G/G	G/G	G/G
SNP1270	C/C	NA	C/C	C/C	C/C	C/C	C/C	C/C	A/A	A/A	A/A	A/A	A/A	A/C	C/C	A/A	C/C	A/A	C/C	A/A	A/A	A/A	C/C	C/C	C/C	C/C	C/C	C/C	NA	C/C	C/C	C/C	A/A	A/A	C/C	C/C	C/C	A/A	A/A	A/A	A/A	A/C	C/C	A/C	C/C	NA	C/C	C/C	A/A
SNP1271	A/A	G/G	G/G	G/G	G/G	G/G	G/G	G/G	G/G	G/G	G/G	G/G	G/G	G/G	G/G	G/G	G/G	G/G	G/G	G/G	G/G	G/G	G/G	G/G	G/G	G/G	G/G	G/G	G/G	G/G	G/G	G/G	G/G	G/G	G/G	G/G	G/G	G/G	G/G	G/G	G/G	G/G	G/G	G/G	G/G	G/G	G/G	G/G	G/G
SNP1272	A/A	G/G	G/G	A/A	A/A	G/G	G/G	A/A	A/A	G/G	G/G	G/G	G/G	A/G	G/G	G/G	G/G	G/G	G/G	G/G	G/G	G/G	G/G	G/G	G/G	G/G	G/G	G/G	G/G	G/G	G/G	G/G	G/G	G/G	G/G	G/G	G/G	G/G	G/G	G/G	G/G	A/G	A/A	G/G	G/G	G/G	A/A	G/G	A/A
SNP1273	G/G	G/G	G/G	G/G	G/G	G/G	G/G	G/G	A/A	G/G	G/G	G/G	G/G	G/G	G/G	G/G	G/G	G/G	G/G	G/G	G/G	G/G	G/G	G/G	G/G	G/G	G/G	G/G	G/G	G/G	G/G	G/G	G/G	G/G	G/G	G/G	G/G	G/G	G/G	G/G	G/G	NA	G/G	G/G	G/G	G/G	G/G	G/G	G/G
SNP1274	C/C	A/A	A/A	A/A	A/A	A/A	C/C	A/A	A/A	A/A	A/A	A/A	A/A	A/A	A/A	A/A	A/A	A/A	A/A	A/A	A/A	A/A	A/A	A/A	C/C	C/C	A/A	C/C	A/A	C/C	A/A	C/C	C/C	A/A	C/C	C/C	C/C	C/C	A/A	C/C	A/A	A/A	A/A	A/A	A/A	A/A	A/A	A/A	A/A
SNP1275	A/A	A/A	A/A	A/A	A/A	A/A	A/A	A/A	A/A	A/A	A/A	A/A	A/A	A/A	A/A	A/A	A/A	A/A	A/A	A/A	A/A	A/A	A/A	A/A	A/A	A/A	A/A	A/A	A/A	A/A	A/A	A/A	A/A	A/A	A/A	A/A	A/A	A/A	A/A	A/A	A/A	A/G	A/A	A/A	A/A	A/A	A/A	A/A	A/A
SNP1276	G/G	G/G	A/A	A/A	G/G	A/A	A/A	A/A	A/A	G/G	A/A	G/G	A/A	A/G	G/G	A/A	G/G	A/A	A/A	A/A	A/A	A/A	A/A	A/A	A/A	A/A	A/A	A/A	A/G	A/A	A/A	A/A	A/A	G/G	G/G	G/G	G/G	A/A	A/A	A/A	A/A	A/G	G/G	A/A	A/A	A/G	G/G	G/G	G/G
SNP1277	A/A	G/G	G/G	A/A	A/A	G/G	G/G	G/G	A/A	A/A	G/G	A/A	A/A	A/A	A/A	A/A	G/G	G/G	G/G	G/G	G/G	G/G	G/G	G/G	G/G	G/G	G/G	G/G	A/G	G/G	G/G	G/G	G/G	G/G	G/G	A/A	G/G	G/G	G/G	G/G	G/G	G/G	G/G	A/G	G/G	A/G	A/A	A/A	A/A
SNP1278	G/G	G/G	G/G	G/G	G/G	G/G	G/G	G/G	A/A	G/G	G/G	G/G	G/G	G/G	G/G	G/G	G/G	G/G	G/G	G/G	G/G	G/G	G/G	G/G	G/G	G/G	G/G	G/G	G/G	G/G	G/G	G/G	G/G	G/G	G/G	G/G	G/G	G/G	G/G	G/G	G/G	NA	G/G	G/G	G/G	G/G	G/G	G/G	G/G
SNP1279	G/G	G/G	G/G	G/G	G/G	G/G	G/G	G/G	G/G	G/G	G/G	G/G	G/G	G/G	G/G	G/G	G/G	G/G	G/G	G/G	G/G	G/G	G/G	G/G	G/G	G/G	G/G	G/G	G/G	G/G	G/G	G/G	G/G	G/G	G/G	G/G	G/G	G/G	G/G	G/G	G/G	G/G	G/G	G/G	G/G	G/G	G/G	G/G	G/G
SNP1280	G/G	G/G	G/G	G/G	G/G	G/G	G/G	G/G	G/G	G/G	A/A	A/A	G/G	G/G	A/A	G/G	A/A	A/A	A/A	G/G	A/A	A/A	A/A	A/A	A/A	A/A	A/A	A/A	A/G	A/A	A/A	A/A	A/A	A/A	A/A	A/A	A/A	G/G	A/A	G/G	A/A	A/G	G/G	A/A	A/A	A/A	G/G	G/G	G/G
SNP1281	C/C	C/C	C/C	C/C	A/A	C/C	C/C	C/C	C/C	A/A	C/C	A/A	C/C	C/C	A/A	C/C	A/A	C/C	C/C	C/C	C/C	C/C	C/C	C/C	C/C	C/C	C/C	C/C	A/C	C/C	C/C	C/C	C/C	A/A	A/A	A/A	A/A	C/C	C/C	C/C	C/C	C/C	C/C	C/C	C/C	C/C	C/C	C/C	A/A
SNP1282	A/A	A/A	A/A	G/G	A/A	G/G	G/G	G/G	G/G	A/A	G/G	A/A	G/G	A/G	A/A	A/A	A/A	G/G	G/G	G/G	G/G	G/G	G/G	G/G	G/G	G/G	G/G	G/G	A/G	G/G	G/G	G/G	G/G	G/G	A/A	A/A	A/A	G/G	G/G	G/G	G/G	A/G	A/A	G/G	G/G	A/G	A/A	A/A	A/A
SNP1283	A/A	G/G	A/A	A/A	A/A	A/A	A/A	A/A	A/A	G/G	A/A	A/A	A/A	G/G	A/A	A/A	G/G	A/A	A/A	A/A	A/A	G/G	A/A	A/A	A/A	A/A	G/G	G/G	NA	A/A	G/G	G/G	G/G	G/G	G/G	G/G	G/G	G/G	G/G	G/G	G/G	G/G	A/A	A/G	A/A	NA	A/A	G/G	A/A
SNP1284	G/G	G/G	G/G	G/G	G/G	G/G	G/G	G/G	G/G	G/G	G/G	G/G	G/G	G/G	G/G	G/G	G/G	G/G	G/G	G/G	G/G	G/G	G/G	G/G	G/G	G/G	G/G	G/G	G/G	G/G	G/G	G/G	G/G	G/G	G/G	G/G	G/G	G/G	G/G	G/G	G/G	G/G	G/G	G/G	G/G	G/G	G/G	G/G	G/G
SNP1285	G/G	C/C	C/C	G/G	G/G	C/C	C/C	G/G	G/G	G/G	C/C	C/C	C/C	G/G	C/C	C/C	G/G	C/C	C/C	C/C	C/C	G/G	C/C	C/C	C/C	C/C	G/G	G/G	C/G	C/C	G/G	G/G	G/G	G/G	G/G	G/G	G/G	G/G	G/G	G/G	G/G	G/G	G/G	C/G	C/C	C/C	G/G	G/G	G/G
SNP1286	G/G	A/A	A/A	A/A	A/A	A/A	G/G	A/A	A/A	A/A	A/A	A/A	A/A	A/A	A/A	A/A	A/A	A/A	A/A	A/A	A/A	A/A	A/A	A/A	G/G	G/G	A/A	G/G	A/A	G/G	A/A	G/G	G/G	A/A	G/G	G/G	G/G	G/G	A/A	G/G	A/A	A/A	A/A	A/A	A/A	A/A	A/A	A/A	A/A
SNP1287	G/G	A/A	G/G	G/G	G/G	A/A	G/G	A/A	A/A	G/G	G/G	G/G	G/G	G/G	G/G	G/G	G/G	G/G	G/G	G/G	G/G	G/G	G/G	G/G	G/G	G/G	G/G	G/G	G/G	G/G	G/G	G/G	G/G	G/G	G/G	G/G	G/G	G/G	G/G	G/G	G/G	A/G	G/G	G/G	G/G	G/G	G/G	G/G	G/G
SNP1288	C/C	C/C	C/C	C/C	C/C	C/C	C/C	C/C	C/C	C/C	C/C	C/C	C/C	C/C	C/C	C/C	C/C	C/C	C/C	C/C	C/C	C/C	C/C	C/C	C/C	C/C	C/C	C/C	C/C	C/C	C/C	C/C	C/C	C/C	C/C	C/C	C/C	C/C	C/C	C/C	C/C	C/C	C/C	C/C	C/C	C/C	C/C	C/C	C/C
SNP1289	C/C	C/C	C/C	C/C	A/A	C/C	C/C	C/C	C/C	A/A	C/C	A/A	C/C	C/C	A/A	C/C	A/A	C/C	C/C	C/C	C/C	C/C	C/C	C/C	C/C	C/C	C/C	C/C	A/C	C/C	C/C	C/C	C/C	A/A	A/A	A/A	A/A	C/C	C/C	C/C	C/C	C/C	C/C	C/C	C/C	C/C	C/C	C/C	A/A
SNP1290	G/G	NA	G/G	G/G	G/G	G/G	G/G	G/G	G/G	G/G	G/G	G/G	G/G	G/G	G/G	G/G	G/G	G/G	G/G	G/G	G/G	G/G	G/G	G/G	G/G	G/G	G/G	G/G	G/G	G/G	G/G	G/G	G/G	G/G	G/G	G/G	G/G	G/G	G/G	G/G	G/G	G/G	G/G	G/G	G/G	G/G	G/G	G/G	G/G
SNP1291	A/A	A/A	A/A	A/A	A/A	A/A	A/A	A/A	A/A	A/A	A/A	A/A	A/A	A/A	A/A	A/A	A/A	A/A	A/A	A/A	A/A	A/A	A/A	A/A	A/A	A/A	A/A	A/A	A/A	A/A	A/A	A/A	A/A	A/A	A/A	A/A	A/A	A/A	A/A	A/A	A/A	A/A	A/A	A/A	A/A	A/A	A/A	A/A	A/A
SNP1292	G/G	NA	G/G	G/G	G/G	G/G	A/A	A/A	A/A	G/G	G/G	G/G	G/G	G/G	G/G	G/G	G/G	G/G	G/G	G/G	G/G	G/G	A/A	A/A	A/A	G/G	A/A	A/A	A/G	G/G	A/A	A/A	G/G	A/A	G/G	G/G	G/G	G/G	G/G	A/A	A/A	G/G	G/G	A/G	G/G	A/G	G/G	G/G	G/G
SNP1293	G/G	G/G	G/G	A/A	G/G	A/A	G/G	A/A	G/G	G/G	G/G	G/G	G/G	G/G	G/G	G/G	G/G	G/G	G/G	G/G	G/G	G/G	G/G	G/G	G/G	G/G	G/G	G/G	G/G	G/G	G/G	G/G	G/G	G/G	G/G	G/G	G/G	G/G	G/G	G/G	G/G	G/G	G/G	G/G	G/G	G/G	G/G	G/G	G/G
SNP1294	G/G	G/G	A/A	G/G	G/G	G/G	G/G	G/G	A/A	G/G	G/G	A/A	G/G	G/G	A/A	G/G	G/G	A/A	A/A	A/A	A/A	G/G	G/G	G/G	A/A	G/G	A/A	A/A	G/G	A/A	G/G	G/G	G/G	G/G	G/G	G/G	G/G	G/G	G/G	G/G	G/G	G/G	G/G	G/G	A/A	A/G	G/G	G/G	G/G
SNP1295	A/A	A/A	A/A	A/A	A/A	G/G	G/G	A/A	A/A	A/A	G/G	G/G	A/A	A/A	G/G	G/G	A/A	G/G	G/G	A/A	A/A	G/G	G/G	G/G	G/G	G/G	G/G	G/G	A/G	G/G	A/A	G/G	G/G	A/A	G/G	A/A	G/G	A/A	G/G	G/G	A/A	A/G	G/G	A/G	G/G	G/G	A/A	A/A	A/A
SNP1296	A/A	G/G	A/A	A/A	A/A	A/A	A/A	G/G	A/A	A/A	A/A	A/A	A/A	A/A	A/A	A/A	A/A	A/A	A/A	A/A	A/A	A/A	A/A	A/A	A/A	A/A	A/A	A/A	A/A	A/A	A/A	A/A	A/A	A/A	A/A	A/A	A/A	A/A	A/A	A/A	A/A	A/G	A/A	A/A	A/A	A/A	A/A	A/A	A/A
SNP1297	A/A	T/T	T/T	T/T	T/T	T/T	A/A	T/T	T/T	T/T	T/T	T/T	T/T	T/T	T/T	T/T	T/T	T/T	T/T	T/T	T/T	T/T	T/T	T/T	A/A	A/A	T/T	A/A	T/T	A/A	T/T	A/A	A/A	T/T	A/A	A/A	A/A	A/A	T/T	A/A	T/T	A/T	T/T	T/T	T/T	T/T	T/T	T/T	T/T
SNP1298	G/G	G/G	A/A	A/A	G/G	A/A	A/A	A/A	A/A	G/G	A/A	G/G	A/A	NA	G/G	A/A	G/G	A/A	A/A	A/A	A/A	A/A	A/A	A/A	A/A	A/A	A/A	A/A	A/G	A/A	A/A	A/A	A/A	G/G	G/G	G/G	G/G	A/A	A/A	A/A	A/A	A/G	G/G	A/A	A/A	A/G	G/G	G/G	G/G
SNP1299	A/A	A/A	A/A	A/A	A/A	A/A	A/A	A/A	A/A	A/A	A/A	C/C	A/A	A/A	C/C	A/A	C/C	C/C	C/C	A/A	C/C	C/C	C/C	C/C	C/C	C/C	C/C	C/C	A/C	C/C	C/C	C/C	C/C	C/C	C/C	A/A	C/C	A/A	C/C	A/A	C/C	NA	A/A	C/C	C/C	C/C	A/A	A/A	A/A
SNP1300	G/G	NA	A/A	G/G	G/G	G/G	G/G	G/G	G/G	G/G	G/G	G/G	G/G	G/G	G/G	G/G	G/G	G/G	G/G	G/G	G/G	G/G	G/G	G/G	G/G	G/G	G/G	G/G	G/G	G/G	G/G	G/G	G/G	G/G	G/G	G/G	G/G	G/G	G/G	G/G	G/G	A/G	G/G	G/G	G/G	A/G	G/G	G/G	G/G
SNP1301	T/T	NA	A/A	A/A	T/T	T/T	A/A	A/A	A/A	T/T	T/T	T/T	A/A	NA	T/T	T/T	T/T	T/T	A/A	A/A	A/A	A/A	A/A	A/A	A/A	A/A	A/A	A/A	NA	A/A	A/A	A/A	A/A	A/A	T/T	T/T	T/T	A/A	A/A	A/A	T/T	A/A	A/A	A/T	A/A	NA	T/T	A/A	A/A
SNP1302	C/C	C/C	C/C	NA	C/C	C/C	C/C	C/C	C/C	C/C	C/C	C/C	C/C	C/C	C/C	C/C	C/C	C/C	C/C	C/C	C/C	C/C	C/C	C/C	C/C	C/C	C/C	C/C	C/C	C/C	C/C	C/C	C/C	C/C	C/C	C/C	C/C	C/C	C/C	C/C	C/C	C/C	C/C	C/C	C/C	C/C	C/C	C/C	C/C
SNP1303	A/A	A/A	G/G	G/G	G/G	G/G	G/G	G/G	G/G	G/G	G/G	G/G	G/G	G/G	G/G	G/G	G/G	G/G	G/G	G/G	G/G	G/G	G/G	G/G	G/G	G/G	G/G	G/G	G/G	G/G	G/G	G/G	G/G	G/G	G/G	G/G	G/G	G/G	G/G	G/G	G/G	NA	A/A	G/G	G/G	NA	A/A	A/A	G/G
SNP1304	A/A	NA	G/G	G/G	G/G	G/G	A/A	G/G	G/G	G/G	A/A	G/G	A/A	A/A	G/G	A/A	A/A	A/A	A/A	A/A	A/A	A/A	A/A	A/A	A/A	A/A	A/A	A/A	A/G	A/A	A/A	A/A	A/A	G/G	G/G	G/G	G/G	A/A	A/A	A/A	A/A	A/G	A/A	A/A	A/A	A/A	A/A	A/A	G/G
SNP1305	G/G	G/G	G/G	G/G	A/A	G/G	G/G	G/G	G/G	A/A	G/G	A/A	G/G	G/G	A/A	G/G	G/G	G/G	G/G	G/G	G/G	G/G	G/G	G/G	G/G	G/G	G/G	G/G	NA	G/G	G/G	G/G	G/G	A/A	A/A	A/A	A/A	G/G	G/G	G/G	G/G	G/G	G/G	G/G	G/G	G/G	G/G	G/G	A/A
SNP1306	A/A	A/A	A/A	A/A	C/C	A/A	A/A	A/A	A/A	C/C	A/A	C/C	A/A	A/A	C/C	A/A	A/A	A/A	A/A	A/A	A/A	A/A	A/A	A/A	A/A	A/A	A/A	A/A	A/C	A/A	A/A	A/A	A/A	C/C	C/C	C/C	C/C	A/A	A/A	A/A	A/A	A/A	A/A	A/A	A/A	A/A	A/A	A/A	C/C
SNP1307	G/G	G/G	G/G	G/G	G/G	G/G	G/G	G/G	G/G	G/G	G/G	G/G	G/G	G/G	G/G	G/G	G/G	G/G	G/G	G/G	G/G	G/G	G/G	G/G	G/G	G/G	G/G	G/G	G/G	G/G	G/G	G/G	G/G	G/G	G/G	G/G	G/G	G/G	G/G	G/G	G/G	G/G	G/G	G/G	G/G	G/G	G/G	G/G	G/G
SNP1308	A/A	G/G	A/A	G/G	A/A	A/A	A/A	A/A	G/G	A/A	G/G	G/G	A/A	NA	G/G	A/A	G/G	A/A	G/G	A/A	G/G	G/G	G/G	G/G	G/G	G/G	G/G	G/G	A/G	G/G	G/G	G/G	A/A	G/G	G/G	G/G	G/G	A/A	G/G	A/A	G/G	A/G	G/G	G/G	G/G	G/G	A/A	G/G	G/G
SNP1309	C/C	G/G	C/C	G/G	C/C	C/C	C/C	C/C	G/G	C/C	G/G	G/G	C/C	C/G	G/G	C/C	G/G	C/C	G/G	C/C	G/G	G/G	G/G	G/G	G/G	G/G	G/G	G/G	NA	G/G	G/G	G/G	C/C	G/G	G/G	G/G	G/G	C/C	G/G	C/C	G/G	G/G	G/G	G/G	G/G	G/G	C/C	G/G	G/G
SNP1310	C/C	C/C	C/C	C/C	C/C	C/C	C/C	C/C	C/C	C/C	C/C	C/C	C/C	C/C	C/C	C/C	C/C	C/C	C/C	C/C	C/C	C/C	C/C	C/C	C/C	C/C	C/C	C/C	C/C	C/C	C/C	C/C	C/C	C/C	C/C	C/C	C/C	C/C	C/C	C/C	C/C	A/C	C/C	C/C	C/C	C/C	C/C	C/C	C/C
SNP1311	C/C	C/C	A/A	C/C	C/C	A/A	C/C	C/C	C/C	C/C	C/C	C/C	C/C	C/C	C/C	C/C	C/C	C/C	C/C	C/C	C/C	C/C	C/C	C/C	C/C	C/C	C/C	C/C	C/C	C/C	C/C	C/C	C/C	C/C	C/C	C/C	C/C	C/C	C/C	C/C	C/C	A/C	C/C	C/C	C/C	C/C	C/C	C/C	C/C
SNP1312	G/G	NA	G/G	A/A	A/A	G/G	G/G	A/A	A/A	A/A	A/A	A/A	A/A	A/A	G/G	G/G	A/A	G/G	G/G	A/A	G/G	A/A	G/G	G/G	G/G	G/G	G/G	G/G	A/G	G/G	G/G	G/G	G/G	A/A	A/A	G/G	A/A	G/G	G/G	G/G	A/A	G/G	G/G	A/G	A/A	G/G	A/A	A/A	A/A
SNP1313	A/A	NA	A/A	G/G	G/G	A/A	A/A	G/G	G/G	G/G	G/G	G/G	G/G	G/G	A/A	A/A	G/G	A/A	A/A	G/G	A/A	G/G	A/A	A/A	A/A	A/A	A/A	A/A	A/G	A/A	A/A	A/A	A/A	G/G	G/G	A/A	G/G	A/A	A/A	A/A	G/G	A/A	A/A	A/G	G/G	A/A	G/G	G/G	G/G
SNP1314	G/G	G/G	A/A	G/G	G/G	G/G	A/A	A/A	A/A	G/G	G/G	G/G	G/G	NA	A/A	A/A	G/G	A/A	G/G	A/A	G/G	G/G	A/A	A/A	A/A	A/A	A/A	A/A	NA	A/A	A/A	G/G	A/A	A/A	A/A	G/G	A/A	G/G	A/A	A/A	A/A	NA	G/G	A/G	A/A	NA	G/G	G/G	G/G
SNP1315	G/G	G/G	G/G	G/G	G/G	G/G	G/G	G/G	G/G	G/G	G/G	G/G	G/G	G/G	G/G	G/G	G/G	G/G	G/G	G/G	G/G	G/G	G/G	G/G	G/G	G/G	G/G	G/G	G/G	G/G	G/G	G/G	G/G	G/G	G/G	G/G	G/G	G/G	G/G	G/G	G/G	C/G	G/G	G/G	G/G	G/G	G/G	G/G	G/G
SNP1316	A/A	A/A	A/A	A/A	A/A	A/A	A/A	A/A	A/A	A/A	A/A	A/A	A/A	A/A	A/A	A/A	A/A	A/A	A/A	A/A	A/A	A/A	A/A	A/A	A/A	A/A	A/A	A/A	A/A	A/A	A/A	A/A	A/A	A/A	A/A	A/A	A/A	A/A	A/A	A/A	A/A	A/A	A/A	A/A	A/A	A/A	A/A	A/A	A/A
SNP1317	A/A	A/A	A/A	A/A	A/A	A/A	A/A	A/A	A/A	A/A	A/A	A/A	A/A	A/A	A/A	A/A	A/A	A/A	A/A	A/A	A/A	A/A	A/A	A/A	A/A	A/A	A/A	A/A	A/A	A/A	A/A	A/A	A/A	A/A	A/A	A/A	A/A	A/A	A/A	A/A	A/A	A/G	A/A	A/A	A/A	A/A	A/A	A/A	A/A
SNP1318	A/A	A/A	A/A	A/A	A/A	A/A	A/A	A/A	A/A	A/A	A/A	A/A	A/A	A/A	A/A	A/A	A/A	A/A	A/A	A/A	A/A	A/A	A/A	A/A	A/A	A/A	A/A	A/A	A/A	A/A	A/A	A/A	A/A	A/A	A/A	A/A	A/A	A/A	A/A	A/A	A/A	A/A	A/A	A/A	A/A	A/A	A/A	A/A	A/A
SNP1319	A/A	A/A	A/A	A/A	A/A	A/A	A/A	A/A	A/A	A/A	A/A	A/A	A/A	A/A	A/A	A/A	A/A	A/A	A/A	A/A	A/A	A/A	A/A	A/A	A/A	A/A	A/A	A/A	A/A	A/A	A/A	A/A	A/A	A/A	A/A	A/A	A/A	A/A	A/A	A/A	A/A	A/A	A/A	A/A	A/A	A/A	A/A	A/A	A/A
SNP1320	G/G	G/G	G/G	G/G	G/G	G/G	G/G	G/G	G/G	G/G	G/G	G/G	G/G	G/G	G/G	G/G	G/G	G/G	G/G	G/G	G/G	G/G	G/G	G/G	G/G	G/G	G/G	G/G	G/G	G/G	G/G	G/G	G/G	G/G	G/G	G/G	G/G	G/G	G/G	G/G	G/G	G/G	G/G	G/G	G/G	G/G	G/G	G/G	G/G
SNP1321	A/A	G/G	G/G	G/G	G/G	G/G	G/G	G/G	A/A	G/G	G/G	G/G	G/G	G/G	G/G	G/G	G/G	G/G	G/G	G/G	G/G	G/G	G/G	G/G	G/G	G/G	G/G	G/G	G/G	G/G	G/G	G/G	G/G	G/G	G/G	G/G	G/G	G/G	G/G	G/G	G/G	G/G	G/G	G/G	G/G	G/G	G/G	G/G	G/G
SNP1322	G/G	A/A	A/A	A/A	A/A	A/A	A/A	A/A	G/G	A/A	A/A	A/A	A/A	A/A	A/A	A/A	A/A	A/A	A/A	A/A	A/A	A/A	A/A	A/A	A/A	A/A	A/A	A/A	A/A	A/A	A/A	A/A	A/A	A/A	A/A	A/A	A/A	A/A	A/A	A/A	A/A	A/A	A/A	A/A	A/A	A/A	A/A	A/A	A/A
SNP1323	G/G	G/G	G/G	G/G	G/G	G/G	G/G	G/G	A/A	G/G	G/G	G/G	G/G	G/G	G/G	G/G	G/G	G/G	G/G	G/G	G/G	G/G	G/G	G/G	G/G	G/G	G/G	G/G	G/G	G/G	G/G	G/G	G/G	G/G	G/G	G/G	G/G	G/G	G/G	G/G	G/G	NA	G/G	G/G	G/G	G/G	G/G	G/G	G/G
SNP1324	C/C	C/C	C/C	C/C	C/C	C/C	C/C	C/C	G/G	C/C	C/C	C/C	C/C	C/C	C/C	C/C	C/C	C/C	C/C	C/C	C/C	C/C	C/C	C/C	C/C	C/C	C/C	C/C	C/C	C/C	C/C	C/C	C/C	C/C	C/C	C/C	C/C	C/C	C/C	C/C	C/C	C/G	C/C	C/C	C/C	C/C	C/C	C/C	C/C
SNP1325	A/A	A/A	A/A	A/A	A/A	A/A	A/A	A/A	G/G	A/A	A/A	A/A	A/A	A/A	A/A	A/A	A/A	A/A	A/A	A/A	A/A	A/A	A/A	A/A	A/A	A/A	A/A	A/A	A/A	A/A	A/A	A/A	A/A	A/A	A/A	A/A	A/A	A/A	A/A	A/A	A/A	A/G	A/A	A/A	A/A	A/A	A/A	A/A	A/A
SNP1326	A/A	A/A	A/A	A/A	A/A	A/A	A/A	A/A	A/A	A/A	A/A	A/A	A/A	A/A	A/A	A/A	A/A	A/A	A/A	A/A	A/A	A/A	A/A	A/A	A/A	A/A	A/A	A/A	A/A	A/A	A/A	A/A	A/A	A/A	A/A	A/A	A/A	A/A	A/A	A/A	A/A	A/A	A/A	A/A	A/A	A/A	A/A	A/A	A/A
SNP1327	A/A	NA	G/G	A/A	A/A	A/A	A/A	A/A	G/G	A/A	A/A	A/A	A/A	A/A	A/A	A/A	A/A	A/A	A/A	A/A	A/A	A/A	A/A	A/A	A/A	A/A	A/A	A/A	A/A	A/A	A/A	A/A	A/A	A/A	A/A	A/A	A/A	A/A	A/A	A/A	A/A	A/A	A/A	A/A	A/A	A/A	A/A	A/A	A/A
SNP1328	A/A	NA	G/G	A/A	A/A	A/A	G/G	G/G	G/G	A/A	A/A	G/G	A/A	NA	G/G	G/G	A/A	G/G	A/A	G/G	A/A	A/A	G/G	G/G	G/G	G/G	G/G	G/G	NA	G/G	A/A	A/A	A/A	G/G	G/G	A/A	A/A	A/A	A/A	G/G	A/A	A/A	A/A	A/A	G/G	A/G	A/A	A/A	A/A
SNP1329	A/A	A/A	A/A	A/A	A/A	A/A	A/A	A/A	A/A	A/A	A/A	A/A	A/A	A/A	A/A	A/A	A/A	A/A	A/A	A/A	A/A	A/A	A/A	A/A	A/A	A/A	A/A	A/A	A/A	A/A	A/A	A/A	A/A	A/A	A/A	A/A	A/A	A/A	A/A	A/A	A/A	A/A	A/A	A/A	A/A	A/A	A/A	A/A	A/A
SNP1330	G/G	NA	A/A	A/A	G/G	A/A	A/A	A/A	A/A	A/A	A/A	G/G	G/G	A/G	G/G	A/A	A/A	A/A	G/G	A/A	G/G	A/A	G/G	G/G	G/G	G/G	G/G	G/G	A/G	G/G	A/A	A/A	G/G	G/G	A/A	G/G	G/G	G/G	A/A	G/G	G/G	A/A	G/G	A/G	G/G	A/G	G/G	A/A	G/G
SNP1331	A/A	A/A	A/A	A/A	A/A	A/A	A/A	A/A	A/A	A/A	A/A	A/A	A/A	A/A	A/A	A/A	A/A	A/A	A/A	A/A	A/A	A/A	A/A	A/A	A/A	A/A	A/A	A/A	A/A	A/A	A/A	A/A	A/A	A/A	A/A	A/A	A/A	A/A	A/A	A/A	A/A	A/A	A/A	A/A	A/A	A/A	A/A	A/A	A/A
SNP1332	G/G	G/G	A/A	G/G	G/G	G/G	A/A	G/G	G/G	G/G	G/G	A/A	G/G	NA	A/A	A/A	G/G	A/A	G/G	A/A	G/G	G/G	A/A	A/A	A/A	A/A	A/A	A/A	A/G	A/A	G/G	G/G	G/G	A/A	A/A	G/G	G/G	G/G	G/G	A/A	G/G	G/G	G/G	G/G	A/A	NA	G/G	G/G	G/G
SNP1333	G/G	G/G	G/G	G/G	G/G	G/G	G/G	G/G	G/G	G/G	G/G	G/G	G/G	G/G	G/G	G/G	G/G	G/G	G/G	G/G	G/G	G/G	G/G	G/G	G/G	G/G	G/G	G/G	G/G	G/G	G/G	G/G	G/G	G/G	G/G	G/G	G/G	G/G	G/G	G/G	G/G	G/G	G/G	G/G	G/G	G/G	G/G	G/G	G/G
SNP1334	A/A	A/A	A/A	A/A	A/A	A/A	A/A	A/A	A/A	A/A	A/A	A/A	A/A	A/A	A/A	A/A	A/A	A/A	A/A	A/A	A/A	A/A	A/A	A/A	A/A	A/A	A/A	A/A	A/A	A/A	A/A	A/A	A/A	A/A	A/A	A/A	A/A	A/A	A/A	A/A	A/A	A/A	A/A	A/A	A/A	A/A	A/A	A/A	A/A
SNP1335	G/G	C/C	C/C	C/C	G/G	C/C	G/G	C/C	C/C	G/G	G/G	G/G	G/G	G/G	G/G	G/G	G/G	G/G	G/G	G/G	G/G	G/G	G/G	G/G	G/G	G/G	G/G	G/G	G/G	G/G	G/G	G/G	G/G	G/G	G/G	G/G	G/G	G/G	G/G	G/G	G/G	C/G	G/G	G/G	G/G	C/G	G/G	G/G	G/G
SNP1336	G/G	G/G	G/G	G/G	NA	G/G	G/G	G/G	G/G	G/G	G/G	G/G	G/G	G/G	G/G	G/G	G/G	G/G	G/G	G/G	G/G	G/G	G/G	G/G	G/G	G/G	G/G	G/G	G/G	G/G	G/G	G/G	G/G	G/G	G/G	G/G	G/G	G/G	G/G	G/G	G/G	G/G	G/G	G/G	G/G	G/G	G/G	G/G	G/G
SNP1337	A/A	A/A	C/C	A/A	A/A	A/A	A/A	C/C	C/C	A/A	A/A	A/A	A/A	A/A	A/A	A/A	A/A	A/A	A/A	A/A	A/A	A/A	A/A	A/A	A/A	A/A	A/A	A/A	A/A	A/A	A/A	A/A	A/A	A/A	A/A	A/A	A/A	A/A	A/A	A/A	A/A	A/C	A/A	A/A	A/A	A/A	A/A	A/A	A/A
SNP1338	C/C	C/C	C/C	C/C	C/C	C/C	C/C	C/C	C/C	C/C	C/C	C/C	C/C	C/C	C/C	C/C	C/C	C/C	C/C	C/C	C/C	C/C	C/C	C/C	C/C	C/C	C/C	C/C	C/C	C/C	C/C	C/C	C/C	C/C	C/C	C/C	C/C	C/C	C/C	C/C	C/C	A/C	C/C	C/C	C/C	C/C	C/C	C/C	C/C
SNP1339	A/A	A/A	A/A	A/A	A/A	A/A	A/A	A/A	A/A	A/A	A/A	A/A	A/A	A/A	A/A	A/A	A/A	A/A	A/A	A/A	A/A	A/A	A/A	A/A	A/A	A/A	A/A	A/A	A/A	A/A	A/A	A/A	A/A	A/A	A/A	A/A	A/A	A/A	A/A	A/A	A/A	A/A	A/A	A/A	A/A	A/A	A/A	A/A	A/A
SNP1340	T/T	NA	A/A	T/T	T/T	T/T	A/A	A/A	A/A	T/T	T/T	A/A	T/T	NA	A/A	A/A	T/T	A/A	T/T	A/A	T/T	T/T	A/A	A/A	A/A	A/A	A/A	A/A	A/T	A/A	T/T	T/T	T/T	A/A	A/A	T/T	T/T	T/T	T/T	A/A	T/T	T/T	T/T	T/T	A/A	A/T	T/T	T/T	T/T
SNP1341	G/G	A/A	A/A	G/G	G/G	A/A	A/A	G/G	G/G	A/A	A/A	A/A	A/A	A/G	A/A	A/A	A/A	A/A	A/A	A/A	A/A	A/A	A/A	A/A	A/A	A/A	A/A	A/A	A/A	A/A	A/A	A/A	A/A	A/A	A/A	A/A	A/A	A/A	A/A	A/A	A/A	A/A	G/G	A/A	G/G	A/A	G/G	A/A	G/G
SNP1342	A/A	A/A	A/A	A/A	A/A	A/A	A/A	A/A	A/A	A/A	A/A	A/A	A/A	A/A	A/A	A/A	A/A	A/A	A/A	A/A	A/A	A/A	A/A	A/A	A/A	A/A	A/A	A/A	A/A	A/A	A/A	A/A	A/A	A/A	A/A	A/A	A/A	A/A	A/A	A/A	A/A	A/C	A/A	A/A	A/A	A/A	A/A	A/A	A/A
SNP1343	G/G	G/G	G/G	G/G	G/G	G/G	G/G	A/A	A/A	A/A	A/A	A/A	A/A	A/G	A/A	A/A	A/A	A/A	A/A	A/A	A/A	A/A	A/A	A/A	A/A	A/A	A/A	A/A	A/A	A/A	A/A	A/A	A/A	A/A	A/A	A/A	A/A	A/A	A/A	A/A	A/A	A/G	G/G	A/A	G/G	A/A	G/G	G/G	A/A
SNP1344	G/G	G/G	G/G	G/G	G/G	G/G	G/G	G/G	G/G	G/G	G/G	G/G	G/G	G/G	G/G	G/G	G/G	G/G	G/G	G/G	G/G	G/G	G/G	G/G	G/G	G/G	G/G	G/G	G/G	G/G	G/G	G/G	G/G	G/G	G/G	G/G	G/G	G/G	G/G	G/G	G/G	G/G	G/G	G/G	G/G	G/G	G/G	G/G	G/G
SNP1345	G/G	G/G	G/G	G/G	G/G	G/G	G/G	G/G	C/C	G/G	G/G	G/G	G/G	G/G	G/G	G/G	G/G	G/G	G/G	G/G	G/G	G/G	G/G	G/G	G/G	G/G	G/G	G/G	G/G	G/G	G/G	G/G	G/G	G/G	G/G	G/G	G/G	G/G	G/G	G/G	G/G	C/G	G/G	G/G	G/G	G/G	G/G	G/G	G/G
SNP1346	A/A	A/A	A/A	A/A	A/A	A/A	A/A	A/A	A/A	A/A	A/A	A/A	A/A	A/A	A/A	A/A	A/A	A/A	A/A	A/A	A/A	A/A	A/A	A/A	A/A	A/A	A/A	A/A	A/A	A/A	A/A	A/A	A/A	A/A	A/A	A/A	A/A	A/A	A/A	A/A	A/A	A/A	A/A	A/A	A/A	A/A	A/A	A/A	A/A
SNP1347	G/G	G/G	G/G	G/G	G/G	G/G	G/G	G/G	G/G	G/G	G/G	G/G	G/G	G/G	G/G	G/G	G/G	G/G	G/G	G/G	G/G	G/G	G/G	G/G	G/G	G/G	G/G	G/G	G/G	G/G	G/G	G/G	G/G	G/G	G/G	G/G	G/G	G/G	G/G	G/G	G/G	G/G	G/G	G/G	G/G	G/G	G/G	G/G	G/G
SNP1348	A/A	A/A	A/A	A/A	A/A	A/A	A/A	A/A	A/A	A/A	A/A	A/A	A/A	A/A	A/A	A/A	A/A	A/A	A/A	A/A	A/A	A/A	A/A	A/A	A/A	A/A	A/A	A/A	A/A	A/A	A/A	A/A	A/A	A/A	A/A	A/A	A/A	A/A	A/A	A/A	A/A	A/A	A/A	A/A	A/A	A/A	A/A	A/A	A/A
SNP1349	A/A	A/A	A/A	A/A	A/A	A/A	A/A	A/A	A/A	A/A	A/A	A/A	A/A	A/A	A/A	A/A	A/A	A/A	A/A	A/A	A/A	A/A	A/A	A/A	A/A	A/A	A/A	A/A	A/A	A/A	A/A	A/A	A/A	A/A	A/A	A/A	A/A	A/A	A/A	A/A	A/A	A/A	A/A	A/A	A/A	A/A	A/A	A/A	A/A
SNP1350	A/A	A/A	A/A	A/A	A/A	A/A	A/A	A/A	G/G	A/A	A/A	A/A	A/A	A/A	A/A	A/A	A/A	A/A	A/A	A/A	A/A	A/A	A/A	A/A	A/A	A/A	A/A	A/A	A/A	A/A	A/A	A/A	A/A	A/A	A/A	A/A	A/A	A/A	A/A	A/A	A/A	A/A	A/A	A/A	A/A	A/A	A/A	A/A	A/A
SNP1351	A/A	A/A	C/C	A/A	A/A	A/A	C/C	A/A	A/A	A/A	A/A	A/A	A/A	A/A	A/A	A/A	A/A	A/A	A/A	A/A	A/A	A/A	A/A	A/A	A/A	A/A	A/A	A/A	A/A	A/A	A/A	A/A	A/A	A/A	A/A	A/A	A/A	A/A	A/A	A/A	A/A	A/A	A/A	A/A	A/A	A/A	A/A	A/A	A/A
SNP1352	G/G	G/G	G/G	G/G	G/G	G/G	G/G	G/G	G/G	G/G	G/G	G/G	G/G	G/G	G/G	G/G	G/G	G/G	G/G	G/G	G/G	G/G	G/G	G/G	G/G	G/G	G/G	G/G	G/G	G/G	G/G	G/G	G/G	G/G	G/G	G/G	G/G	G/G	G/G	G/G	G/G	G/G	G/G	G/G	G/G	G/G	G/G	G/G	G/G
SNP1353	A/A	A/A	G/G	A/A	A/A	A/A	G/G	A/A	A/A	A/A	A/A	A/A	A/A	A/A	A/A	A/A	A/A	A/A	A/A	A/A	A/A	A/A	A/A	A/A	A/A	A/A	A/A	A/A	A/A	A/A	A/A	A/A	A/A	A/A	A/A	A/A	A/A	A/A	A/A	A/A	A/A	A/A	A/A	A/A	A/A	A/A	A/A	A/A	A/A
SNP1354	A/A	A/A	A/A	A/A	A/A	A/A	A/A	A/A	A/A	A/A	A/A	A/A	A/A	A/A	A/A	A/A	A/A	A/A	A/A	A/A	A/A	A/A	A/A	A/A	A/A	A/A	A/A	A/A	A/A	A/A	A/A	A/A	A/A	A/A	A/A	A/A	A/A	A/A	A/A	A/A	A/A	A/A	A/A	A/A	A/A	A/A	A/A	A/A	A/A
SNP1355	C/C	C/C	C/C	C/C	C/C	C/C	C/C	C/C	C/C	C/C	C/C	C/C	C/C	C/C	C/C	C/C	C/C	C/C	C/C	C/C	C/C	C/C	C/C	C/C	C/C	C/C	C/C	C/C	C/C	C/C	C/C	C/C	C/C	C/C	C/C	C/C	C/C	C/C	C/C	C/C	C/C	C/C	C/C	C/C	C/C	C/C	C/C	C/C	C/C
SNP1356	A/A	A/A	A/A	A/A	C/C	A/A	A/A	A/A	A/A	NA	C/C	C/C	C/C	A/C	A/A	C/C	A/A	C/C	A/A	A/A	A/A	A/A	A/A	A/A	A/A	A/A	A/A	A/A	A/C	A/A	A/A	A/A	A/A	C/C	C/C	C/C	C/C	C/C	A/A	C/C	A/A	A/C	A/A	A/C	A/A	A/C	C/C	C/C	C/C
SNP1357	A/A	A/A	A/A	A/A	T/T	A/A	A/A	A/A	A/A	T/T	T/T	T/T	T/T	A/T	A/A	T/T	A/A	T/T	A/A	A/A	A/A	A/A	A/A	A/A	A/A	A/A	A/A	A/A	A/T	A/A	A/A	A/A	A/A	T/T	T/T	T/T	T/T	T/T	A/A	T/T	A/A	A/T	A/A	A/T	A/A	A/T	T/T	T/T	T/T
SNP1358	C/C	C/C	C/C	C/C	C/C	C/C	C/C	C/C	C/C	C/C	C/C	C/C	C/C	C/C	C/C	C/C	C/C	C/C	C/C	C/C	C/C	C/C	C/C	C/C	C/C	C/C	C/C	C/C	C/C	C/C	C/C	C/C	C/C	C/C	C/C	C/C	C/C	C/C	C/C	C/C	C/C	C/C	C/C	C/C	C/C	C/C	C/C	C/C	C/C
SNP1359	T/T	T/T	A/A	A/A	T/T	T/T	A/A	A/A	T/T	T/T	A/A	A/A	T/T	T/T	A/A	T/T	A/A	T/T	A/A	T/T	A/A	A/A	A/A	A/A	A/A	A/A	A/A	A/A	A/T	A/A	A/A	A/A	T/T	A/A	A/A	A/A	A/A	T/T	A/A	T/T	A/A	A/T	T/T	A/A	A/A	A/A	T/T	T/T	T/T
SNP1360	G/G	A/A	A/A	G/G	G/G	G/G	A/A	G/G	G/G	G/G	G/G	G/G	G/G	G/G	G/G	G/G	G/G	G/G	G/G	G/G	G/G	G/G	G/G	G/G	G/G	G/G	G/G	G/G	G/G	G/G	G/G	G/G	G/G	G/G	G/G	G/G	G/G	G/G	G/G	G/G	G/G	G/G	G/G	G/G	G/G	G/G	G/G	G/G	G/G
SNP1361	A/A	A/A	A/A	A/A	A/A	A/A	A/A	A/A	A/A	A/A	A/A	A/A	A/A	A/A	A/A	A/A	A/A	A/A	A/A	A/A	A/A	A/A	A/A	A/A	A/A	A/A	A/A	A/A	A/A	A/A	A/A	A/A	A/A	A/A	A/A	A/A	A/A	A/A	A/A	A/A	A/A	A/A	A/A	A/A	A/A	A/A	A/A	A/A	A/A
SNP1362	A/A	A/A	A/A	A/A	A/A	A/A	A/A	A/A	A/A	A/A	A/A	A/A	A/A	A/A	A/A	A/A	A/A	A/A	A/A	NA	A/A	A/A	A/A	A/A	A/A	A/A	A/A	A/A	A/A	A/A	A/A	A/A	A/A	A/A	A/A	A/A	A/A	A/A	A/A	A/A	A/A	A/C	A/A	A/A	A/A	A/A	A/A	A/A	A/A
SNP1363	G/G	G/G	G/G	G/G	G/G	C/C	G/G	G/G	G/G	G/G	G/G	G/G	G/G	NA	C/C	G/G	G/G	G/G	C/C	G/G	G/G	G/G	C/C	C/C	G/G	G/G	C/C	G/G	NA	G/G	G/G	G/G	G/G	G/G	G/G	G/G	G/G	G/G	G/G	G/G	G/G	C/G	G/G	G/G	G/G	NA	G/G	G/G	G/G
SNP1364	A/A	A/A	A/A	A/A	A/A	A/A	A/A	A/A	A/A	A/A	A/A	A/A	A/A	A/A	A/A	A/A	A/A	A/A	A/A	A/A	A/A	A/A	A/A	A/A	A/A	A/A	A/A	A/A	A/A	A/A	A/A	A/A	A/A	A/A	A/A	A/A	A/A	A/A	A/A	A/A	A/A	A/A	A/A	A/A	A/A	A/A	A/A	A/A	A/A
SNP1365	C/C	C/C	G/G	C/C	G/G	C/C	C/C	C/C	C/C	G/G	C/C	G/G	C/C	C/C	G/G	C/C	G/G	C/C	C/C	C/C	C/C	C/C	C/C	C/C	C/C	C/C	C/C	C/C	NA	C/C	C/C	C/C	C/C	G/G	G/G	G/G	G/G	C/C	C/C	C/C	C/C	C/C	C/C	C/C	C/C	C/C	C/C	C/C	G/G
SNP1366	T/T	T/T	NA	A/A	A/A	A/A	A/A	A/A	A/A	NA	A/A	A/A	A/A	A/T	A/A	A/A	A/A	A/A	A/A	A/A	A/A	A/A	A/A	A/A	A/A	A/A	A/A	A/A	A/A	A/A	A/A	A/A	A/A	A/A	A/A	A/A	A/A	A/A	A/A	A/A	A/A	A/T	T/T	A/A	A/A	A/T	T/T	T/T	A/A
SNP1367	C/C	C/C	C/C	C/C	C/C	C/C	C/C	C/C	C/C	C/C	C/C	C/C	C/C	C/C	C/C	C/C	C/C	C/C	C/C	C/C	C/C	C/C	C/C	C/C	C/C	C/C	C/C	C/C	C/C	C/C	C/C	C/C	C/C	C/C	C/C	C/C	C/C	C/C	C/C	C/C	C/C	C/C	C/C	C/C	C/C	C/C	C/C	C/C	C/C
SNP1368	C/C	C/C	C/C	C/C	C/C	C/C	C/C	C/C	C/C	C/C	C/C	C/C	C/C	C/C	C/C	C/C	C/C	C/C	C/C	C/C	C/C	C/C	C/C	C/C	C/C	C/C	C/C	C/C	C/C	C/C	C/C	C/C	C/C	C/C	C/C	C/C	C/C	C/C	C/C	C/C	C/C	NA	C/C	C/C	C/C	C/C	C/C	C/C	C/C
SNP1369	G/G	A/A	A/A	G/G	G/G	A/A	A/A	G/G	G/G	G/G	A/A	A/A	A/A	G/G	A/A	A/A	G/G	A/A	A/A	A/A	A/A	G/G	A/A	A/A	A/A	A/A	G/G	G/G	A/G	A/A	G/G	G/G	G/G	G/G	G/G	G/G	G/G	G/G	G/G	G/G	G/G	A/G	G/G	A/G	A/A	A/A	G/G	G/G	G/G
SNP1370	G/G	C/C	C/C	G/G	G/G	C/C	C/C	G/G	G/G	G/G	C/C	C/C	C/C	G/G	C/C	C/C	G/G	C/C	C/C	C/C	C/C	G/G	C/C	C/C	C/C	C/C	G/G	G/G	C/G	C/C	G/G	G/G	G/G	G/G	G/G	G/G	G/G	G/G	G/G	G/G	G/G	C/G	G/G	C/G	C/C	C/C	G/G	G/G	G/G
SNP1371	G/G	G/G	G/G	G/G	G/G	G/G	G/G	G/G	G/G	G/G	G/G	G/G	G/G	G/G	G/G	G/G	G/G	G/G	G/G	G/G	G/G	G/G	G/G	G/G	G/G	G/G	G/G	G/G	G/G	G/G	G/G	G/G	G/G	G/G	G/G	G/G	G/G	G/G	G/G	G/G	G/G	G/G	G/G	G/G	G/G	G/G	G/G	G/G	G/G
SNP1372	A/A	A/A	A/A	A/A	C/C	A/A	A/A	C/C	A/A	C/C	A/A	A/A	C/C	NA	A/A	A/A	C/C	A/A	A/A	C/C	A/A	A/A	A/A	A/A	A/A	A/A	A/A	A/A	NA	A/A	C/C	A/A	A/A	A/A	A/A	C/C	A/A	C/C	A/A	A/A	C/C	A/A	A/A	A/C	A/A	A/A	C/C	C/C	C/C
SNP1373	C/C	C/C	G/G	C/C	C/C	C/C	G/G	G/G	C/C	C/C	C/C	C/C	C/C	C/C	C/C	C/C	C/C	C/C	C/C	C/C	C/C	C/C	C/C	C/C	C/C	C/C	C/C	C/C	C/C	C/C	C/C	C/C	C/C	C/C	C/C	C/C	C/C	C/C	C/C	C/C	C/C	C/C	C/C	C/C	C/C	C/C	C/C	C/C	C/C
SNP1374	A/A	A/A	A/A	A/A	A/A	A/A	A/A	A/A	A/A	A/A	A/A	A/A	A/A	A/A	A/A	A/A	A/A	A/A	A/A	A/A	A/A	A/A	A/A	A/A	A/A	A/A	A/A	A/A	A/A	A/A	A/A	A/A	A/A	A/A	A/A	A/A	A/A	A/A	A/A	A/A	A/A	A/A	A/A	A/A	A/A	A/A	A/A	A/A	A/A
SNP1375	A/A	A/A	A/A	A/A	A/A	A/A	A/A	A/A	A/A	A/A	A/A	A/A	A/A	A/A	A/A	A/A	A/A	A/A	A/A	A/A	A/A	A/A	A/A	A/A	A/A	A/A	A/A	A/A	A/A	A/A	A/A	A/A	A/A	A/A	A/A	A/A	A/A	A/A	A/A	A/A	A/A	A/A	A/A	A/A	A/A	A/A	A/A	A/A	A/A
SNP1376	C/C	A/A	A/A	A/A	A/A	A/A	C/C	A/A	A/A	A/A	A/A	A/A	A/A	A/A	A/A	A/A	A/A	A/A	A/A	A/A	A/A	A/A	A/A	A/A	C/C	C/C	A/A	C/C	A/A	C/C	A/A	C/C	C/C	A/A	C/C	C/C	C/C	C/C	A/A	C/C	A/A	A/C	A/A	A/A	A/A	A/A	A/A	A/A	A/A
SNP1377	A/A	A/A	A/A	A/A	A/A	A/A	A/A	A/A	A/A	A/A	A/A	A/A	A/A	A/A	A/A	A/A	A/A	A/A	A/A	NA	A/A	A/A	NA	A/A	A/A	A/A	A/A	A/A	NA	A/A	A/A	A/A	A/A	A/A	NA	A/A	A/A	A/A	NA	A/A	A/A	A/A	A/A	A/A	A/A	NA	A/A	A/A	A/A
SNP1378	G/G	G/G	G/G	G/G	G/G	G/G	G/G	G/G	G/G	G/G	G/G	G/G	G/G	G/G	G/G	G/G	G/G	G/G	G/G	G/G	G/G	G/G	G/G	G/G	G/G	G/G	G/G	G/G	G/G	G/G	G/G	G/G	G/G	G/G	G/G	G/G	G/G	G/G	G/G	G/G	G/G	G/G	G/G	G/G	G/G	G/G	G/G	G/G	G/G
SNP1379	A/A	A/A	A/A	A/A	A/A	A/A	A/A	A/A	A/A	A/A	A/A	A/A	A/A	A/A	A/A	A/A	A/A	A/A	A/A	A/A	A/A	A/A	A/A	A/A	A/A	A/A	A/A	A/A	A/A	A/A	A/A	A/A	A/A	A/A	A/A	A/A	A/A	A/A	A/A	A/A	A/A	A/A	A/A	A/A	A/A	A/A	A/A	A/A	A/A
SNP1380	G/G	G/G	G/G	G/G	G/G	G/G	G/G	G/G	G/G	G/G	G/G	G/G	G/G	G/G	G/G	G/G	G/G	G/G	G/G	G/G	G/G	G/G	G/G	G/G	G/G	G/G	G/G	G/G	G/G	G/G	G/G	G/G	G/G	G/G	G/G	G/G	G/G	G/G	G/G	G/G	G/G	G/G	G/G	G/G	G/G	G/G	G/G	G/G	G/G
SNP1381	A/A	A/A	G/G	A/A	A/A	G/G	A/A	G/G	G/G	A/A	A/A	A/A	A/A	A/A	A/A	A/A	A/A	A/A	A/A	A/A	A/A	A/A	A/A	A/A	A/A	A/A	A/A	A/A	A/A	A/A	A/A	A/A	A/A	A/A	A/A	A/A	A/A	A/A	A/A	A/A	A/A	A/G	A/A	A/A	A/A	A/A	A/A	A/A	A/A
SNP1382	G/G	A/A	G/G	G/G	G/G	G/G	G/G	A/A	G/G	G/G	G/G	G/G	G/G	G/G	G/G	G/G	G/G	G/G	G/G	G/G	G/G	G/G	G/G	G/G	G/G	G/G	G/G	G/G	G/G	G/G	G/G	G/G	G/G	G/G	G/G	G/G	G/G	G/G	G/G	G/G	G/G	A/G	G/G	G/G	G/G	G/G	G/G	G/G	G/G
SNP1383	G/G	NA	G/G	A/A	A/A	A/A	G/G	G/G	G/G	A/A	G/G	G/G	A/A	A/A	G/G	G/G	G/G	A/A	NA	G/G	G/G	G/G	G/G	G/G	G/G	G/G	G/G	G/G	A/G	G/G	A/A	A/A	G/G	G/G	G/G	NA	G/G	A/A	G/G	A/A	A/A	A/G	A/A	A/A	G/G	A/A	A/A	A/A	A/A
SNP1384	A/A	G/G	G/G	G/G	A/A	G/G	A/A	G/G	G/G	A/A	A/A	A/A	A/A	A/A	A/A	A/A	A/A	A/A	A/A	A/A	A/A	A/A	A/A	A/A	A/A	A/A	A/A	A/A	A/A	A/A	A/A	A/A	A/A	A/A	A/A	A/A	A/A	A/A	A/A	A/A	A/A	A/G	A/A	A/A	A/A	A/G	A/A	A/A	A/A
SNP1385	G/G	A/A	A/A	A/A	A/A	A/A	A/A	A/A	A/A	A/A	A/A	A/A	A/A	A/A	A/A	A/A	A/A	A/A	A/A	A/A	A/A	A/A	A/A	A/A	A/A	A/A	A/A	A/A	A/A	A/A	A/A	A/A	A/A	A/A	A/A	A/A	A/A	A/A	A/A	A/A	A/A	A/A	A/A	A/A	A/A	A/A	A/A	A/A	A/A
SNP1386	G/G	G/G	A/A	A/A	A/A	A/A	G/G	G/G	G/G	G/G	A/A	G/G	A/A	A/A	A/A	A/A	A/A	A/A	A/A	A/A	G/G	G/G	G/G	G/G	A/A	G/G	A/A	G/G	G/G	A/A	G/G	G/G	G/G	G/G	G/G	G/G	G/G	G/G	G/G	G/G	G/G	A/G	A/A	A/G	A/A	A/G	G/G	A/A	A/A
SNP1387	G/G	A/A	A/A	G/G	G/G	A/A	A/A	G/G	G/G	G/G	A/A	A/A	A/A	G/G	A/A	A/A	G/G	A/A	A/A	A/A	A/A	G/G	A/A	A/A	A/A	A/A	G/G	G/G	A/G	A/A	G/G	G/G	G/G	G/G	G/G	G/G	G/G	G/G	G/G	G/G	G/G	A/G	G/G	A/G	A/A	A/A	G/G	G/G	G/G
SNP1388	G/G	G/G	G/G	G/G	G/G	G/G	G/G	G/G	G/G	G/G	G/G	G/G	G/G	G/G	G/G	G/G	G/G	G/G	G/G	G/G	G/G	G/G	G/G	G/G	G/G	G/G	G/G	G/G	G/G	G/G	G/G	G/G	G/G	G/G	G/G	G/G	G/G	G/G	G/G	G/G	G/G	NA	G/G	G/G	G/G	G/G	G/G	G/G	G/G
SNP1389	A/A	A/A	A/A	A/A	A/A	G/G	A/A	A/A	A/A	A/A	A/A	A/A	A/A	A/G	G/G	A/A	A/A	A/A	G/G	A/A	A/A	A/A	G/G	G/G	A/A	A/A	G/G	A/A	A/G	A/A	A/A	A/A	A/A	A/A	A/A	A/A	A/A	A/A	A/A	A/A	A/A	A/G	A/A	A/A	A/A	A/G	A/A	A/A	A/A
SNP1390	G/G	G/G	G/G	A/A	A/A	G/G	A/A	G/G	G/G	A/A	A/A	A/A	A/A	A/A	A/A	A/A	A/A	A/A	A/A	A/A	A/A	A/A	A/A	A/A	A/A	A/A	A/A	A/A	A/A	A/A	A/A	A/A	A/A	A/A	A/A	A/A	A/A	A/A	A/A	A/A	A/A	A/A	A/A	A/A	A/A	A/G	A/A	A/A	A/A
SNP1391	C/C	A/A	A/A	A/A	A/A	A/A	C/C	A/A	A/A	A/A	A/A	A/A	A/A	A/A	A/A	A/A	A/A	A/A	A/A	A/A	A/A	A/A	A/A	A/A	C/C	C/C	A/A	C/C	A/A	C/C	A/A	C/C	C/C	A/A	C/C	C/C	C/C	C/C	A/A	C/C	A/A	A/A	A/A	A/A	A/A	A/A	A/A	A/A	A/A
SNP1392	G/G	NA	A/A	G/G	NA	G/G	G/G	A/A	A/A	G/G	G/G	G/G	G/G	G/G	G/G	G/G	G/G	G/G	G/G	G/G	G/G	G/G	G/G	G/G	G/G	G/G	G/G	G/G	G/G	G/G	G/G	G/G	G/G	G/G	G/G	G/G	G/G	G/G	G/G	G/G	G/G	A/G	G/G	G/G	G/G	G/G	G/G	G/G	G/G
SNP1393	G/G	A/A	A/A	G/G	G/G	G/G	A/A	G/G	A/A	G/G	G/G	G/G	G/G	G/G	G/G	G/G	G/G	G/G	G/G	G/G	G/G	G/G	G/G	G/G	G/G	G/G	G/G	G/G	G/G	G/G	G/G	G/G	G/G	G/G	G/G	G/G	G/G	G/G	G/G	G/G	G/G	NA	G/G	G/G	G/G	G/G	G/G	G/G	G/G
SNP1394	G/G	G/G	G/G	G/G	G/G	G/G	G/G	G/G	G/G	G/G	G/G	G/G	G/G	G/G	G/G	G/G	G/G	G/G	G/G	G/G	G/G	G/G	G/G	G/G	G/G	G/G	G/G	G/G	G/G	G/G	G/G	G/G	G/G	G/G	G/G	G/G	G/G	G/G	G/G	G/G	G/G	G/G	G/G	G/G	G/G	G/G	G/G	G/G	G/G
SNP1395	C/C	C/C	C/C	C/C	C/C	C/C	C/C	C/C	C/C	C/C	C/C	C/C	C/C	C/C	C/C	C/C	C/C	C/C	C/C	C/C	C/C	C/C	C/C	C/C	C/C	C/C	C/C	C/C	C/C	C/C	C/C	C/C	C/C	C/C	C/C	C/C	C/C	C/C	C/C	C/C	C/C	C/C	C/C	C/C	C/C	C/C	C/C	C/C	C/C
SNP1396	G/G	A/A	G/G	A/A	G/G	A/A	A/A	A/A	G/G	A/A	A/A	A/A	A/A	A/G	A/A	A/A	A/A	A/A	A/A	A/A	A/A	A/A	A/A	A/A	A/A	A/A	A/A	A/A	A/A	A/A	A/A	A/A	A/A	A/A	A/A	A/A	A/A	A/A	A/A	A/A	A/A	A/G	G/G	A/G	A/A	A/G	A/A	A/A	A/A
SNP1397	C/C	C/C	C/C	C/C	C/C	C/C	C/C	C/C	C/C	C/C	C/C	C/C	C/C	C/C	C/C	C/C	C/C	C/C	C/C	C/C	C/C	C/C	C/C	C/C	C/C	C/C	C/C	C/C	C/C	C/C	C/C	C/C	C/C	C/C	C/C	C/C	C/C	C/C	C/C	C/C	C/C	C/C	C/C	C/C	C/C	C/C	C/C	C/C	C/C
SNP1398	A/A	C/C	C/C	C/C	C/C	C/C	C/C	C/C	C/C	C/C	C/C	C/C	C/C	C/C	C/C	C/C	C/C	C/C	C/C	C/C	C/C	C/C	C/C	C/C	C/C	C/C	C/C	C/C	C/C	C/C	C/C	C/C	C/C	C/C	C/C	C/C	C/C	C/C	C/C	C/C	C/C	C/C	C/C	C/C	C/C	C/C	C/C	C/C	C/C
SNP1399	A/A	A/A	G/G	A/A	A/A	G/G	A/A	A/A	A/A	A/A	A/A	A/A	A/A	A/A	A/A	A/A	A/A	A/A	A/A	A/A	A/A	A/A	A/A	A/A	A/A	A/A	A/A	A/A	A/A	A/A	A/A	A/A	A/A	A/A	A/A	A/A	A/A	A/A	A/A	A/A	A/A	A/A	A/A	A/A	A/A	A/A	A/A	A/A	A/A
SNP1400	G/G	C/C	C/C	C/C	C/C	C/C	C/C	C/C	C/C	G/G	G/G	C/C	G/G	C/G	C/C	G/G	C/C	C/C	C/C	C/C	C/C	G/G	C/C	C/C	C/C	C/C	C/C	C/C	C/G	C/C	G/G	C/C	G/G	G/G	G/G	C/C	C/C	G/G	G/G	G/G	C/C	C/G	C/C	C/C	C/C	C/C	G/G	G/G	G/G
SNP1401	A/A	A/A	A/A	A/A	A/A	A/A	A/A	A/A	A/A	A/A	A/A	A/A	A/A	A/A	A/A	A/A	A/A	A/A	A/A	A/A	A/A	A/A	A/A	A/A	A/A	A/A	A/A	A/A	A/A	A/A	A/A	A/A	A/A	A/A	A/A	A/A	A/A	A/A	A/A	A/A	A/A	A/A	A/A	A/A	A/A	A/A	A/A	A/A	A/A
SNP1402	A/A	A/A	A/A	G/G	G/G	A/A	A/A	A/A	A/A	A/A	A/A	A/A	A/A	NA	A/A	A/A	A/A	A/A	A/A	A/A	A/A	A/A	A/A	A/A	A/A	A/A	A/A	A/A	A/A	A/A	A/A	A/A	A/A	A/A	A/A	A/A	A/A	A/A	A/A	A/A	A/A	A/A	G/G	A/A	G/G	A/A	G/G	G/G	A/A
SNP1403	G/G	G/G	G/G	G/G	G/G	A/A	A/A	G/G	G/G	G/G	A/A	A/A	G/G	G/G	A/A	A/A	G/G	A/A	A/A	G/G	G/G	A/A	A/A	A/A	A/A	A/A	A/A	A/A	A/G	A/A	G/G	A/A	A/A	G/G	A/A	G/G	A/A	G/G	A/A	A/A	G/G	A/G	A/A	A/G	A/A	A/A	G/G	G/G	G/G
SNP1404	A/A	A/A	A/A	A/A	A/A	A/A	A/A	A/A	A/A	A/A	A/A	A/A	A/A	A/A	A/A	A/A	A/A	A/A	A/A	A/A	A/A	A/A	A/A	A/A	A/A	A/A	A/A	A/A	A/A	A/A	A/A	A/A	A/A	A/A	A/A	A/A	A/A	A/A	A/A	A/A	A/A	A/A	A/A	A/A	A/A	A/A	A/A	A/A	A/A
SNP1405	C/C	C/C	C/C	C/C	C/C	C/C	C/C	C/C	C/C	C/C	C/C	C/C	C/C	C/C	C/C	C/C	C/C	C/C	C/C	C/C	C/C	C/C	C/C	C/C	C/C	C/C	C/C	C/C	C/C	C/C	C/C	C/C	C/C	C/C	C/C	C/C	C/C	C/C	C/C	C/C	C/C	C/C	C/C	C/C	C/C	C/C	C/C	C/C	C/C
SNP1406	G/G	C/C	G/G	C/C	C/C	C/C	C/C	C/C	C/C	C/C	C/C	C/C	C/C	C/C	C/C	C/C	C/C	C/C	C/C	C/C	C/C	C/C	C/C	C/C	C/C	C/C	C/C	C/C	C/C	C/C	C/C	C/C	C/C	C/C	C/C	C/C	C/C	C/C	C/C	C/C	C/C	C/C	C/C	C/C	C/C	C/C	C/C	C/C	C/C
SNP1407	G/G	G/G	G/G	G/G	G/G	G/G	G/G	G/G	G/G	G/G	C/C	C/C	C/C	G/G	C/C	C/C	G/G	C/C	G/G	G/G	G/G	C/C	G/G	G/G	G/G	G/G	G/G	G/G	G/G	C/C	G/G	G/G	G/G	G/G	G/G	G/G	G/G	G/G	G/G	G/G	G/G	G/G	C/C	C/G	G/G	G/G	G/G	G/G	G/G
SNP1408	C/C	C/C	C/C	C/C	C/C	C/C	C/C	C/C	C/C	C/C	C/C	C/C	C/C	C/C	C/C	C/C	C/C	C/C	C/C	C/C	C/C	C/C	C/C	C/C	C/C	C/C	C/C	C/C	C/C	C/C	C/C	C/C	C/C	C/C	C/C	C/C	C/C	C/C	C/C	C/C	C/C	C/C	C/C	C/C	C/C	C/C	C/C	C/C	C/C
SNP1409	G/G	G/G	G/G	G/G	G/G	A/A	G/G	G/G	G/G	G/G	G/G	G/G	G/G	A/G	A/A	G/G	G/G	G/G	A/A	G/G	G/G	G/G	A/A	A/A	G/G	G/G	A/A	G/G	A/G	G/G	G/G	G/G	G/G	G/G	G/G	G/G	G/G	G/G	G/G	G/G	G/G	A/G	G/G	G/G	G/G	A/G	G/G	G/G	G/G
SNP1410	A/A	A/A	A/A	A/A	A/A	A/A	A/A	A/A	A/A	A/A	A/A	A/A	A/A	A/A	A/A	A/A	A/A	A/A	A/A	A/A	A/A	A/A	A/A	A/A	A/A	A/A	A/A	A/A	A/A	A/A	A/A	A/A	A/A	A/A	A/A	A/A	A/A	A/A	A/A	A/A	A/A	A/A	A/A	A/A	A/A	A/A	A/A	A/A	A/A
SNP1411	G/G	A/A	A/A	G/G	G/G	A/A	A/A	G/G	A/A	G/G	G/G	A/A	A/A	A/G	A/A	A/A	A/A	A/A	A/A	A/A	G/G	A/A	A/A	A/A	A/A	A/A	A/A	A/A	A/G	A/A	A/A	G/G	A/A	G/G	G/G	G/G	G/G	A/A	A/A	G/G	A/A	NA	A/A	A/G	A/A	A/A	G/G	G/G	G/G
SNP1412	G/G	G/G	G/G	G/G	G/G	G/G	G/G	G/G	A/A	G/G	G/G	G/G	G/G	G/G	G/G	G/G	G/G	G/G	G/G	G/G	G/G	G/G	G/G	G/G	G/G	G/G	G/G	G/G	G/G	G/G	G/G	G/G	G/G	G/G	G/G	G/G	G/G	G/G	G/G	G/G	G/G	G/G	G/G	G/G	G/G	G/G	G/G	G/G	G/G
SNP1413	G/G	G/G	G/G	NA	G/G	G/G	G/G	G/G	G/G	G/G	G/G	G/G	G/G	G/G	G/G	G/G	G/G	G/G	G/G	G/G	G/G	G/G	G/G	G/G	G/G	G/G	G/G	G/G	G/G	G/G	G/G	G/G	G/G	G/G	G/G	G/G	G/G	G/G	G/G	G/G	G/G	G/G	G/G	G/G	G/G	G/G	G/G	G/G	G/G
SNP1414	C/C	C/C	C/C	C/C	C/C	C/C	C/C	C/C	G/G	C/C	C/C	C/C	C/C	C/C	C/C	C/C	C/C	C/C	C/C	C/C	C/C	C/C	C/C	C/C	C/C	C/C	C/C	C/C	C/C	C/C	C/C	C/C	C/C	C/C	C/C	C/C	C/C	C/C	C/C	C/C	C/C	C/C	C/C	C/C	C/C	C/C	C/C	C/C	C/C
SNP1415	G/G	C/C	C/C	G/G	G/G	C/C	C/C	G/G	G/G	G/G	C/C	C/C	C/C	G/G	C/C	C/C	G/G	C/C	C/C	C/C	C/C	G/G	C/C	C/C	C/C	C/C	G/G	G/G	C/G	C/C	G/G	G/G	G/G	G/G	G/G	G/G	G/G	G/G	G/G	G/G	G/G	C/G	G/G	C/G	C/C	C/C	G/G	G/G	G/G
SNP1416	G/G	A/A	A/A	A/A	G/G	A/A	A/A	A/A	A/A	A/A	A/A	A/A	A/A	A/G	A/A	A/A	A/A	A/A	A/A	A/A	A/A	A/A	A/A	A/A	A/A	A/A	A/A	A/A	A/A	A/A	A/A	A/A	A/A	A/A	A/A	A/A	A/A	A/A	A/A	A/A	A/A	A/A	A/A	A/A	A/A	A/A	G/G	G/G	A/A
SNP1417	G/G	G/G	G/G	G/G	G/G	G/G	G/G	G/G	G/G	G/G	G/G	G/G	G/G	G/G	G/G	G/G	G/G	G/G	G/G	G/G	G/G	G/G	G/G	G/G	G/G	G/G	G/G	G/G	G/G	G/G	G/G	G/G	G/G	G/G	G/G	G/G	G/G	G/G	G/G	G/G	G/G	G/G	G/G	G/G	G/G	G/G	G/G	G/G	G/G
SNP1418	C/C	A/A	A/A	A/A	A/A	A/A	C/C	A/A	A/A	A/A	A/A	A/A	A/A	A/A	A/A	A/A	A/A	A/A	A/A	A/A	A/A	A/A	A/A	A/A	C/C	C/C	A/A	C/C	A/A	C/C	A/A	C/C	C/C	A/A	C/C	C/C	C/C	C/C	A/A	C/C	A/A	A/C	A/A	A/A	A/A	A/A	A/A	A/A	A/A
SNP1419	G/G	G/G	G/G	G/G	A/A	G/G	G/G	G/G	G/G	G/G	G/G	G/G	G/G	A/G	G/G	G/G	G/G	G/G	G/G	G/G	G/G	G/G	G/G	G/G	G/G	G/G	G/G	G/G	G/G	G/G	G/G	G/G	G/G	G/G	G/G	G/G	G/G	G/G	G/G	G/G	G/G	G/G	A/A	A/G	G/G	A/G	G/G	G/G	G/G
SNP1420	G/G	G/G	G/G	G/G	G/G	G/G	G/G	G/G	G/G	G/G	G/G	G/G	G/G	G/G	G/G	G/G	G/G	G/G	G/G	G/G	G/G	G/G	G/G	G/G	G/G	G/G	G/G	G/G	G/G	G/G	G/G	G/G	G/G	G/G	G/G	G/G	G/G	G/G	G/G	G/G	G/G	G/G	G/G	G/G	G/G	G/G	G/G	G/G	G/G
SNP1421	A/A	A/A	A/A	A/A	A/A	A/A	A/A	A/A	A/A	A/A	A/A	A/A	A/A	A/A	A/A	A/A	A/A	A/A	A/A	A/A	A/A	A/A	A/A	A/A	A/A	A/A	A/A	A/A	A/A	A/A	A/A	A/A	A/A	A/A	A/A	A/A	A/A	A/A	A/A	A/A	A/A	A/G	A/A	A/A	A/A	A/A	A/A	A/A	A/A
SNP1422	A/A	A/A	G/G	A/A	A/A	A/A	NA	G/G	A/A	A/A	A/A	NA	A/A	A/A	NA	A/A	A/A	A/A	NA	NA	A/A	NA	NA	NA	NA	NA	NA	NA	A/A	NA	A/A	A/A	NA	NA	NA	NA	A/A	A/A	NA	NA	A/A	A/A	A/A	A/A	A/A	NA	A/A	A/A	A/A
SNP1423	A/A	A/A	A/A	A/A	A/A	A/A	A/A	A/A	A/A	A/A	A/A	A/A	NA	A/A	A/A	A/A	NA	A/A	NA	A/A	NA	NA	NA	NA	NA	NA	NA	NA	A/A	NA	NA	A/A	A/A	NA	A/A	A/A	A/A	A/A	A/A	NA	A/A	A/A	A/A	A/A	A/A	A/A	A/A	A/A	A/A
SNP1424	G/G	NA	A/A	G/G	G/G	G/G	G/G	G/G	G/G	G/G	G/G	G/G	G/G	G/G	G/G	G/G	G/G	G/G	G/G	G/G	G/G	G/G	G/G	G/G	G/G	G/G	G/G	G/G	G/G	G/G	G/G	G/G	G/G	G/G	G/G	G/G	G/G	G/G	G/G	G/G	G/G	G/G	G/G	G/G	G/G	A/G	G/G	G/G	G/G
SNP1425	C/C	C/C	G/G	C/C	C/C	G/G	C/C	C/C	G/G	C/C	C/C	C/C	C/C	C/C	C/C	C/C	C/C	C/C	C/C	C/C	C/C	C/C	C/C	C/C	C/C	C/C	C/C	C/C	C/C	C/C	C/C	C/C	C/C	C/C	C/C	C/C	C/C	C/C	C/C	C/C	C/C	C/G	C/C	C/C	C/C	C/C	C/C	C/C	C/C
SNP1426	C/C	C/C	C/C	C/C	C/C	C/C	C/C	C/C	G/G	C/C	C/C	C/C	C/C	C/C	G/G	G/G	C/C	G/G	G/G	G/G	G/G	G/G	G/G	G/G	G/G	G/G	G/G	G/G	C/G	G/G	G/G	G/G	G/G	G/G	G/G	C/C	G/G	C/C	G/G	C/C	G/G	G/G	C/C	G/G	G/G	G/G	C/C	C/C	C/C
SNP1427	G/G	G/G	A/A	A/A	G/G	A/A	A/A	A/A	A/A	G/G	A/A	G/G	A/A	A/G	G/G	A/A	G/G	A/A	A/A	A/A	A/A	A/A	A/A	A/A	A/A	A/A	A/A	A/A	A/G	A/A	A/A	A/A	A/A	G/G	G/G	G/G	G/G	A/A	A/A	A/A	A/A	A/G	G/G	A/A	A/A	A/G	G/G	G/G	G/G
SNP1428	A/A	G/G	G/G	A/A	A/A	G/G	G/G	G/G	G/G	G/G	G/G	G/G	G/G	NA	G/G	G/G	G/G	G/G	G/G	G/G	G/G	G/G	A/A	A/A	A/A	A/A	A/A	A/A	G/G	G/G	G/G	A/A	A/A	A/A	A/A	A/A	A/A	A/A	G/G	A/A	A/A	A/G	G/G	A/G	A/A	A/G	A/A	A/A	G/G
SNP1429	C/C	C/C	C/C	C/C	C/C	C/C	C/C	C/C	C/C	C/C	C/C	C/C	C/C	C/C	C/C	C/C	C/C	C/C	C/C	C/C	C/C	C/C	C/C	C/C	C/C	C/C	C/C	C/C	C/C	C/C	C/C	C/C	C/C	C/C	C/C	C/C	C/C	C/C	C/C	C/C	C/C	C/C	C/C	C/C	C/C	C/C	C/C	C/C	C/C
SNP1430	A/A	A/A	A/A	A/A	A/A	C/C	C/C	A/A	A/A	A/A	C/C	C/C	A/A	A/A	C/C	C/C	A/A	C/C	C/C	A/A	A/A	C/C	C/C	C/C	C/C	C/C	C/C	C/C	NA	C/C	A/A	C/C	C/C	A/A	C/C	A/A	C/C	A/A	C/C	C/C	A/A	C/C	C/C	A/C	C/C	C/C	A/A	A/A	A/A
SNP1431	A/A	A/A	A/A	A/A	A/A	A/A	A/A	A/A	A/A	A/A	A/A	A/A	A/A	A/A	A/A	A/A	A/A	A/A	A/A	A/A	A/A	A/A	A/A	A/A	A/A	A/A	A/A	A/A	A/A	A/A	A/A	A/A	A/A	A/A	A/A	A/A	A/A	A/A	A/A	A/A	A/A	A/A	A/A	A/A	A/A	A/A	A/A	A/A	A/A
SNP1432	A/A	A/A	A/A	A/A	A/A	A/A	A/A	A/A	A/A	A/A	A/A	A/A	A/A	A/A	A/A	A/A	A/A	A/A	A/A	A/A	A/A	A/A	A/A	A/A	A/A	A/A	A/A	A/A	A/A	A/A	A/A	A/A	A/A	A/A	A/A	A/A	A/A	A/A	A/A	A/A	A/A	A/A	A/A	A/A	A/A	A/A	A/A	A/A	A/A
SNP1433	G/G	G/G	G/G	G/G	G/G	G/G	G/G	G/G	G/G	G/G	G/G	G/G	G/G	G/G	G/G	G/G	G/G	G/G	G/G	G/G	G/G	G/G	G/G	G/G	G/G	G/G	G/G	G/G	G/G	G/G	G/G	G/G	G/G	G/G	G/G	G/G	G/G	G/G	G/G	G/G	G/G	C/G	G/G	G/G	G/G	G/G	G/G	G/G	G/G
SNP1434	G/G	G/G	G/G	G/G	G/G	G/G	G/G	G/G	G/G	G/G	G/G	G/G	G/G	G/G	G/G	G/G	G/G	G/G	G/G	G/G	G/G	G/G	G/G	G/G	G/G	G/G	G/G	G/G	G/G	G/G	G/G	G/G	G/G	G/G	G/G	G/G	G/G	G/G	G/G	G/G	G/G	G/G	G/G	G/G	G/G	G/G	G/G	G/G	G/G
SNP1435	G/G	G/G	G/G	G/G	G/G	G/G	G/G	G/G	G/G	G/G	G/G	G/G	G/G	G/G	G/G	G/G	G/G	G/G	G/G	G/G	G/G	G/G	G/G	G/G	G/G	G/G	G/G	G/G	G/G	G/G	G/G	G/G	G/G	G/G	G/G	G/G	G/G	G/G	G/G	G/G	G/G	G/G	G/G	G/G	G/G	G/G	G/G	G/G	G/G
SNP1436	C/C	C/C	C/C	C/C	C/C	C/C	C/C	C/C	C/C	C/C	C/C	C/C	C/C	C/C	C/C	C/C	C/C	C/C	C/C	C/C	C/C	C/C	C/C	C/C	C/C	C/C	C/C	C/C	C/C	C/C	C/C	C/C	C/C	C/C	C/C	C/C	C/C	C/C	C/C	C/C	C/C	C/C	C/C	C/C	C/C	C/C	C/C	C/C	C/C
SNP1437	A/A	A/A	A/A	A/A	A/A	A/A	A/A	A/A	G/G	A/A	A/A	A/A	A/A	A/A	A/A	A/A	A/A	A/A	A/A	A/A	A/A	A/A	A/A	A/A	NA	A/A	A/A	A/A	NA	A/A	A/A	A/A	A/A	A/A	A/A	A/A	A/A	A/A	A/A	NA	A/A	A/A	A/A	A/A	A/A	A/A	A/A	A/A	A/A
SNP1438	T/T	T/T	T/T	T/T	A/A	T/T	T/T	T/T	T/T	A/A	T/T	A/A	T/T	T/T	A/A	T/T	A/A	T/T	T/T	T/T	T/T	T/T	T/T	T/T	T/T	T/T	T/T	T/T	NA	T/T	T/T	T/T	T/T	A/A	A/A	A/A	A/A	T/T	T/T	T/T	T/T	T/T	T/T	T/T	T/T	T/T	T/T	T/T	A/A
SNP1439	A/A	A/A	C/C	A/A	A/A	A/A	A/A	A/A	A/A	A/A	A/A	A/A	A/A	A/A	A/A	A/A	A/A	A/A	A/A	A/A	A/A	A/A	A/A	A/A	A/A	A/A	A/A	A/A	A/A	A/A	A/A	A/A	A/A	A/A	A/A	A/A	A/A	A/A	A/A	A/A	A/A	A/A	A/A	A/A	A/A	A/A	A/A	A/A	A/A
SNP1440	G/G	G/G	G/G	G/G	G/G	G/G	G/G	G/G	A/A	G/G	G/G	G/G	G/G	G/G	G/G	G/G	G/G	G/G	G/G	G/G	G/G	G/G	G/G	G/G	G/G	G/G	G/G	G/G	G/G	G/G	G/G	G/G	G/G	G/G	G/G	G/G	G/G	G/G	G/G	G/G	G/G	G/G	G/G	G/G	G/G	G/G	G/G	G/G	G/G
SNP1441	A/A	G/G	A/A	A/A	A/A	A/A	A/A	A/A	A/A	A/A	A/A	A/A	A/A	A/A	A/A	A/A	A/A	A/A	A/A	A/A	A/A	A/A	A/A	A/A	A/A	A/A	A/A	A/A	A/A	A/A	A/A	A/A	A/A	A/A	A/A	A/A	A/A	A/A	A/A	A/A	A/A	A/G	A/A	A/A	A/A	A/A	A/A	A/A	A/A
SNP1442	A/A	A/A	A/A	G/G	G/G	A/A	A/A	A/A	A/A	G/G	G/G	G/G	G/G	G/G	A/A	A/A	G/G	A/A	A/A	G/G	A/A	G/G	A/A	A/A	A/A	A/A	A/A	A/A	A/G	A/A	A/A	A/A	A/A	G/G	G/G	A/A	G/G	A/A	A/A	A/A	A/A	A/A	A/A	A/A	G/G	A/A	G/G	G/G	G/G
SNP1443	G/G	G/G	A/A	G/G	G/G	G/G	A/A	A/A	G/G	A/A	A/A	A/A	A/A	NA	A/A	A/A	A/A	A/A	A/A	A/A	A/A	A/A	A/A	A/A	A/A	A/A	A/A	A/A	A/A	A/A	A/A	A/A	A/A	A/A	A/A	A/A	A/A	A/A	A/A	A/A	A/A	NA	G/G	A/A	A/A	A/A	G/G	G/G	A/A
SNP1444	G/G	G/G	G/G	G/G	G/G	G/G	G/G	G/G	G/G	G/G	G/G	G/G	G/G	G/G	G/G	G/G	G/G	G/G	G/G	G/G	G/G	G/G	G/G	G/G	G/G	G/G	G/G	G/G	G/G	G/G	G/G	G/G	G/G	G/G	G/G	G/G	G/G	G/G	G/G	G/G	G/G	G/G	G/G	G/G	G/G	G/G	G/G	G/G	G/G
SNP1445	A/A	A/A	A/A	A/A	A/A	A/A	A/A	A/A	A/A	A/A	A/A	A/A	A/A	A/A	A/A	A/A	A/A	A/A	A/A	A/A	A/A	A/A	A/A	A/A	A/A	A/A	A/A	A/A	A/A	A/A	A/A	A/A	A/A	A/A	A/A	A/A	A/A	A/A	A/A	A/A	A/A	A/G	A/A	A/A	A/A	A/A	A/A	A/A	A/A
SNP1446	A/A	A/A	A/A	A/A	C/C	A/A	C/C	A/A	A/A	C/C	C/C	C/C	C/C	C/C	C/C	C/C	C/C	C/C	C/C	C/C	C/C	C/C	C/C	C/C	C/C	C/C	C/C	C/C	C/C	C/C	C/C	C/C	C/C	C/C	C/C	C/C	C/C	C/C	C/C	C/C	C/C	C/C	C/C	C/C	C/C	NA	C/C	C/C	C/C
SNP1447	G/G	A/A	A/A	G/G	G/G	A/A	G/G	A/A	A/A	G/G	G/G	G/G	A/A	G/G	A/A	A/A	G/G	A/A	A/A	G/G	A/A	G/G	A/A	A/A	G/G	A/A	A/A	A/A	NA	A/A	G/G	G/G	G/G	G/G	G/G	G/G	G/G	G/G	G/G	G/G	G/G	G/G	A/A	A/G	A/A	A/A	A/A	G/G	G/G
SNP1448	T/T	T/T	T/T	T/T	T/T	A/A	T/T	T/T	T/T	T/T	T/T	T/T	T/T	T/T	T/T	T/T	T/T	T/T	T/T	T/T	T/T	T/T	T/T	T/T	T/T	T/T	T/T	T/T	T/T	T/T	T/T	T/T	T/T	T/T	T/T	T/T	T/T	T/T	T/T	T/T	T/T	NA	T/T	T/T	T/T	T/T	T/T	T/T	T/T
SNP1449	A/A	A/A	A/A	A/A	A/A	A/A	A/A	A/A	A/A	A/A	A/A	A/A	A/A	A/A	A/A	A/A	A/A	A/A	A/A	A/A	A/A	A/A	A/A	A/A	A/A	A/A	A/A	A/A	A/A	A/A	A/A	A/A	A/A	A/A	A/A	A/A	A/A	A/A	A/A	A/A	A/A	A/A	A/A	A/A	A/A	A/A	A/A	A/A	A/A
SNP1450	C/C	G/G	G/G	C/C	G/G	G/G	C/C	C/C	C/C	G/G	C/C	G/G	C/C	G/G	G/G	G/G	G/G	C/C	C/C	C/C	C/C	C/C	C/C	C/C	C/C	C/C	C/C	C/C	C/G	C/C	C/C	C/C	C/C	C/C	G/G	G/G	G/G	C/C	C/C	C/C	G/G	C/C	C/C	G/G	C/C	G/G	G/G	C/C	C/C
SNP1451	A/A	A/A	A/A	A/A	A/A	A/A	A/A	A/A	A/A	A/A	C/C	C/C	A/A	A/A	C/C	A/A	C/C	C/C	C/C	A/A	C/C	C/C	C/C	C/C	C/C	C/C	C/C	C/C	A/C	C/C	C/C	C/C	C/C	C/C	C/C	C/C	C/C	A/A	C/C	A/A	C/C	A/C	A/A	C/C	C/C	C/C	A/A	A/A	A/A
SNP1452	A/A	G/G	G/G	A/A	G/G	G/G	G/G	G/G	G/G	A/A	A/A	A/A	A/A	G/G	A/A	G/G	A/A	A/A	G/G	A/A	A/A	G/G	G/G	G/G	G/G	G/G	G/G	G/G	NA	G/G	G/G	A/A	G/G	G/G	A/A	G/G	A/A	G/G	A/A	G/G	G/G	NA	G/G	G/G	A/A	NA	A/A	A/A	A/A
SNP1453	G/G	NA	NA	G/G	G/G	A/A	G/G	G/G	G/G	G/G	G/G	A/A	NA	G/G	A/A	NA	G/G	A/A	A/A	NA	A/A	G/G	A/A	A/A	A/A	A/A	G/G	G/G	NA	A/A	G/G	G/G	G/G	G/G	G/G	G/G	G/G	G/G	G/G	G/G	G/G	G/G	G/G	A/G	A/A	A/A	G/G	G/G	G/G
SNP1454	G/G	G/G	G/G	G/G	G/G	G/G	G/G	G/G	G/G	G/G	G/G	G/G	G/G	G/G	G/G	G/G	G/G	G/G	G/G	G/G	G/G	G/G	G/G	G/G	G/G	G/G	G/G	G/G	G/G	G/G	G/G	G/G	G/G	G/G	G/G	G/G	G/G	G/G	G/G	G/G	G/G	G/G	G/G	G/G	G/G	G/G	G/G	G/G	G/G
SNP1455	C/C	C/C	A/A	C/C	C/C	A/A	C/C	C/C	C/C	C/C	C/C	C/C	C/C	C/C	C/C	C/C	C/C	C/C	C/C	C/C	C/C	C/C	C/C	C/C	C/C	C/C	C/C	C/C	C/C	C/C	C/C	C/C	C/C	C/C	C/C	C/C	C/C	C/C	C/C	C/C	C/C	C/C	C/C	C/C	C/C	C/C	C/C	C/C	C/C
SNP1456	T/T	T/T	A/A	A/A	T/T	A/A	T/T	A/A	A/A	A/A	A/A	A/A	A/A	A/A	A/A	T/T	A/A	T/T	A/A	A/A	T/T	T/T	T/T	T/T	T/T	T/T	T/T	T/T	A/T	T/T	T/T	A/A	A/A	T/T	A/A	A/A	T/T	A/A	A/A	A/A	A/A	A/T	T/T	A/T	T/T	A/T	A/A	A/A	A/A
SNP1457	G/G	G/G	G/G	G/G	G/G	G/G	G/G	G/G	G/G	G/G	G/G	G/G	G/G	G/G	G/G	G/G	G/G	G/G	G/G	G/G	G/G	G/G	G/G	G/G	G/G	G/G	G/G	G/G	G/G	G/G	G/G	G/G	G/G	G/G	G/G	G/G	G/G	G/G	G/G	G/G	G/G	G/G	G/G	G/G	G/G	G/G	G/G	G/G	G/G
SNP1458	G/G	A/A	G/G	G/G	G/G	A/A	A/A	A/A	A/A	A/A	A/A	A/A	G/G	A/G	G/G	A/A	G/G	G/G	A/A	A/A	A/A	A/A	G/G	G/G	G/G	G/G	G/G	G/G	A/G	G/G	G/G	A/A	A/A	A/A	G/G	G/G	A/A	A/A	A/A	A/A	G/G	A/G	G/G	G/G	G/G	G/G	G/G	G/G	A/A
SNP1459	A/A	G/G	A/A	A/A	A/A	A/A	A/A	G/G	G/G	A/A	A/A	A/A	A/A	A/A	A/A	A/A	A/A	A/A	A/A	A/A	A/A	A/A	A/A	A/A	A/A	A/A	A/A	A/A	A/A	A/A	A/A	A/A	A/A	A/A	A/A	A/A	A/A	A/A	A/A	A/A	A/A	NA	A/A	A/A	A/A	NA	A/A	A/A	A/A
SNP1460	T/T	T/T	T/T	A/A	A/A	A/A	A/A	T/T	T/T	T/T	A/A	T/T	T/T	A/A	T/T	T/T	T/T	T/T	T/T	T/T	T/T	T/T	T/T	T/T	T/T	T/T	T/T	T/T	T/T	T/T	T/T	T/T	T/T	T/T	T/T	T/T	T/T	T/T	T/T	T/T	T/T	T/T	A/A	T/T	A/A	T/T	T/T	A/A	A/A
SNP1461	G/G	G/G	G/G	G/G	G/G	G/G	G/G	G/G	G/G	G/G	G/G	G/G	G/G	G/G	G/G	G/G	G/G	G/G	G/G	G/G	G/G	G/G	G/G	G/G	G/G	G/G	G/G	G/G	G/G	G/G	G/G	G/G	G/G	G/G	G/G	G/G	G/G	G/G	G/G	G/G	G/G	G/G	G/G	G/G	G/G	G/G	G/G	G/G	G/G
SNP1462	G/G	G/G	A/A	G/G	G/G	A/A	A/A	A/A	G/G	A/A	A/A	A/A	A/A	A/A	A/A	A/A	A/A	A/A	A/A	A/A	A/A	A/A	A/A	A/A	A/A	A/A	A/A	A/A	A/A	A/A	A/A	A/A	A/A	A/A	A/A	A/A	A/A	A/A	A/A	A/A	A/A	A/A	G/G	A/A	G/G	A/A	G/G	G/G	A/A
SNP1463	G/G	G/G	G/G	G/G	G/G	G/G	G/G	G/G	G/G	G/G	G/G	G/G	G/G	G/G	G/G	G/G	G/G	G/G	G/G	G/G	G/G	G/G	G/G	G/G	G/G	G/G	G/G	G/G	G/G	G/G	G/G	G/G	G/G	G/G	G/G	G/G	G/G	G/G	G/G	G/G	G/G	G/G	G/G	G/G	G/G	G/G	G/G	G/G	G/G
SNP1464	C/C	G/G	C/C	C/C	C/C	C/C	C/C	C/C	G/G	C/C	C/C	C/C	C/C	C/C	C/C	C/C	C/C	C/C	C/C	C/C	C/C	C/C	C/C	C/C	C/C	C/C	C/C	C/C	C/C	C/C	C/C	C/C	C/C	C/C	C/C	C/C	C/C	C/C	C/C	C/C	C/C	C/G	C/C	C/C	C/C	C/C	C/C	C/C	C/C
SNP1465	A/A	A/A	A/A	A/A	A/A	A/A	A/A	A/A	C/C	A/A	A/A	A/A	A/A	A/A	C/C	C/C	A/A	C/C	C/C	A/A	C/C	C/C	C/C	C/C	C/C	C/C	C/C	C/C	A/C	C/C	C/C	C/C	C/C	C/C	C/C	A/A	C/C	A/A	C/C	A/A	C/C	NA	A/A	C/C	C/C	C/C	A/A	A/A	A/A
SNP1466	G/G	G/G	G/G	G/G	G/G	G/G	G/G	G/G	G/G	G/G	G/G	G/G	G/G	G/G	G/G	G/G	G/G	G/G	G/G	G/G	G/G	G/G	G/G	G/G	G/G	G/G	G/G	G/G	G/G	G/G	G/G	G/G	G/G	G/G	G/G	G/G	G/G	G/G	G/G	G/G	G/G	G/G	G/G	G/G	G/G	G/G	G/G	G/G	G/G
SNP1467	G/G	A/A	A/A	G/G	G/G	A/A	A/A	G/G	G/G	G/G	A/A	A/A	A/A	G/G	A/A	A/A	G/G	A/A	A/A	A/A	A/A	G/G	A/A	A/A	A/A	A/A	G/G	G/G	A/G	A/A	G/G	G/G	G/G	G/G	G/G	G/G	G/G	G/G	G/G	G/G	G/G	A/G	G/G	A/G	A/A	A/A	G/G	G/G	G/G
SNP1468	G/G	G/G	G/G	G/G	G/G	G/G	G/G	G/G	C/C	G/G	G/G	G/G	G/G	G/G	G/G	G/G	G/G	G/G	G/G	G/G	G/G	G/G	G/G	G/G	G/G	G/G	G/G	G/G	G/G	G/G	G/G	G/G	G/G	G/G	G/G	G/G	G/G	G/G	G/G	G/G	G/G	G/G	G/G	G/G	G/G	G/G	G/G	G/G	G/G
SNP1469	G/G	G/G	G/G	G/G	G/G	G/G	G/G	G/G	A/A	G/G	G/G	G/G	G/G	G/G	G/G	G/G	G/G	G/G	G/G	G/G	G/G	G/G	G/G	G/G	G/G	G/G	G/G	G/G	G/G	G/G	G/G	G/G	G/G	G/G	G/G	G/G	G/G	G/G	G/G	G/G	G/G	G/G	G/G	G/G	G/G	G/G	G/G	G/G	G/G
SNP1470	G/G	G/G	G/G	G/G	G/G	G/G	G/G	G/G	G/G	G/G	A/A	A/A	G/G	G/G	A/A	G/G	A/A	A/A	A/A	G/G	A/A	A/A	A/A	A/A	A/A	A/A	A/A	A/A	A/G	A/A	A/A	A/A	A/A	A/A	A/A	A/A	A/A	G/G	A/A	G/G	A/A	A/G	G/G	A/A	A/A	A/A	G/G	G/G	G/G
SNP1471	G/G	G/G	G/G	G/G	G/G	G/G	G/G	A/A	G/G	G/G	G/G	G/G	G/G	G/G	G/G	G/G	G/G	G/G	G/G	G/G	G/G	G/G	G/G	G/G	G/G	G/G	G/G	G/G	G/G	G/G	G/G	G/G	G/G	G/G	G/G	G/G	G/G	G/G	G/G	G/G	G/G	G/G	G/G	G/G	G/G	G/G	G/G	G/G	G/G
SNP1472	G/G	G/G	G/G	G/G	G/G	G/G	G/G	G/G	G/G	G/G	G/G	G/G	G/G	G/G	G/G	G/G	G/G	G/G	G/G	G/G	G/G	G/G	G/G	G/G	G/G	G/G	G/G	G/G	G/G	G/G	G/G	G/G	G/G	G/G	G/G	G/G	G/G	G/G	G/G	G/G	G/G	G/G	G/G	G/G	G/G	G/G	G/G	G/G	G/G
SNP1473	G/G	G/G	G/G	G/G	G/G	G/G	G/G	G/G	G/G	G/G	G/G	G/G	G/G	G/G	G/G	G/G	G/G	G/G	G/G	G/G	G/G	G/G	G/G	G/G	G/G	G/G	G/G	G/G	G/G	G/G	G/G	G/G	G/G	G/G	G/G	G/G	G/G	G/G	G/G	G/G	G/G	A/G	G/G	G/G	G/G	G/G	G/G	G/G	G/G
SNP1474	A/A	C/C	A/A	A/A	A/A	C/C	A/A	C/C	C/C	A/A	A/A	A/A	A/A	A/A	A/A	A/A	A/A	A/A	A/A	A/A	A/A	A/A	A/A	A/A	A/A	A/A	A/A	A/A	A/A	A/A	A/A	A/A	A/A	A/A	A/A	A/A	A/A	A/A	A/A	A/A	A/A	A/C	A/A	A/A	A/A	A/A	A/A	A/A	A/A
SNP1475	G/G	G/G	G/G	G/G	G/G	A/A	G/G	G/G	G/G	G/G	G/G	G/G	G/G	G/G	G/G	G/G	G/G	G/G	G/G	G/G	G/G	G/G	G/G	G/G	G/G	G/G	G/G	G/G	G/G	G/G	G/G	G/G	G/G	G/G	G/G	G/G	G/G	G/G	G/G	G/G	G/G	NA	G/G	G/G	G/G	G/G	G/G	G/G	G/G
SNP1476	A/A	A/A	A/A	G/G	A/A	G/G	G/G	G/G	G/G	A/A	G/G	G/G	A/A	A/G	G/G	G/G	A/A	G/G	G/G	A/A	A/A	G/G	G/G	G/G	G/G	G/G	G/G	G/G	A/G	G/G	A/A	G/G	G/G	A/A	G/G	A/A	G/G	A/A	G/G	G/G	A/A	G/G	G/G	A/G	G/G	G/G	A/A	A/A	A/A
SNP1477	G/G	G/G	G/G	G/G	G/G	G/G	G/G	G/G	G/G	G/G	G/G	G/G	G/G	G/G	G/G	G/G	G/G	G/G	G/G	G/G	G/G	G/G	G/G	G/G	G/G	G/G	G/G	G/G	G/G	G/G	G/G	G/G	G/G	G/G	G/G	G/G	G/G	G/G	G/G	G/G	G/G	G/G	G/G	G/G	G/G	G/G	G/G	G/G	G/G
SNP1478	A/A	A/A	A/A	A/A	A/A	A/A	A/A	A/A	A/A	A/A	A/A	A/A	A/A	A/A	A/A	A/A	A/A	A/A	A/A	A/A	A/A	A/A	A/A	A/A	A/A	A/A	A/A	A/A	A/A	A/A	A/A	A/A	A/A	A/A	A/A	A/A	A/A	A/A	A/A	A/A	A/A	A/A	A/A	A/A	A/A	A/A	A/A	A/A	A/A
SNP1479	G/G	G/G	G/G	A/A	A/A	G/G	G/G	G/G	G/G	G/G	G/G	G/G	G/G	NA	G/G	G/G	G/G	G/G	G/G	G/G	G/G	G/G	G/G	G/G	G/G	G/G	G/G	G/G	G/G	G/G	G/G	G/G	G/G	G/G	G/G	G/G	G/G	G/G	G/G	G/G	G/G	G/G	A/A	G/G	A/A	G/G	A/A	A/A	G/G
SNP1480	G/G	G/G	G/G	G/G	G/G	G/G	G/G	G/G	G/G	G/G	A/A	A/A	G/G	G/G	A/A	G/G	A/A	A/A	A/A	G/G	A/A	A/A	A/A	A/A	A/A	A/A	A/A	A/A	A/G	A/A	A/A	A/A	A/A	A/A	A/A	A/A	A/A	G/G	A/A	G/G	A/A	A/G	G/G	A/A	A/A	A/A	G/G	G/G	G/G
SNP1481	G/G	G/G	G/G	G/G	G/G	G/G	G/G	G/G	C/C	G/G	G/G	G/G	G/G	G/G	G/G	G/G	G/G	G/G	G/G	G/G	G/G	G/G	G/G	G/G	G/G	G/G	G/G	G/G	G/G	G/G	G/G	G/G	G/G	G/G	G/G	G/G	G/G	G/G	G/G	G/G	G/G	C/G	G/G	G/G	G/G	G/G	G/G	G/G	G/G
SNP1482	G/G	A/A	A/A	A/A	A/A	A/A	G/G	A/A	A/A	A/A	A/A	A/A	A/A	A/A	A/A	A/A	A/A	A/A	A/A	A/A	A/A	A/A	A/A	A/A	G/G	G/G	A/A	G/G	A/A	G/G	A/A	G/G	G/G	A/A	G/G	G/G	G/G	G/G	A/A	G/G	A/A	A/G	A/A	A/A	A/A	A/A	A/A	A/A	A/A
SNP1483	A/A	A/A	A/A	A/A	A/A	A/A	A/A	A/A	A/A	A/A	A/A	A/A	A/A	A/A	A/A	A/A	A/A	A/A	A/A	A/A	A/A	A/A	A/A	A/A	A/A	A/A	A/A	A/A	A/A	A/A	A/A	NA	A/A	A/A	A/A	A/A	A/A	A/A	NA	A/A	A/A	NA	A/A	NA	NA	A/A	A/A	A/A	A/A
SNP1484	G/G	A/A	A/A	G/G	G/G	A/A	A/A	A/A	A/A	G/G	G/G	G/G	G/G	A/G	A/A	G/G	G/G	G/G	A/A	G/G	G/G	G/G	A/A	A/A	A/A	A/A	A/A	A/A	A/G	A/A	G/G	G/G	A/A	G/G	A/A	A/A	A/A	G/G	A/A	A/A	G/G	G/G	G/G	G/G	G/G	A/A	G/G	G/G	G/G
SNP1485	A/A	A/A	G/G	A/A	A/A	G/G	A/A	A/A	A/A	A/A	A/A	A/A	A/A	A/A	A/A	A/A	A/A	A/A	A/A	A/A	A/A	A/A	A/A	A/A	A/A	A/A	A/A	A/A	A/A	A/A	A/A	A/A	A/A	A/A	A/A	A/A	A/A	A/A	A/A	A/A	A/A	A/A	A/A	A/A	A/A	A/A	A/A	A/A	A/A
SNP1486	C/C	A/A	C/C	C/C	C/C	C/C	C/C	C/C	C/C	C/C	C/C	C/C	C/C	C/C	C/C	C/C	C/C	C/C	C/C	C/C	C/C	C/C	C/C	C/C	C/C	C/C	C/C	C/C	C/C	C/C	C/C	C/C	C/C	C/C	C/C	C/C	C/C	C/C	C/C	C/C	C/C	C/C	C/C	C/C	C/C	NA	C/C	C/C	C/C
SNP1487	A/A	A/A	A/A	A/A	A/A	G/G	A/A	A/A	A/A	A/A	A/A	A/A	A/A	A/A	A/A	A/A	A/A	A/A	A/A	A/A	A/A	A/A	A/A	A/A	A/A	A/A	A/A	A/A	A/A	A/A	A/A	A/A	A/A	A/A	A/A	A/A	A/A	A/A	A/A	A/A	A/A	A/A	A/A	A/A	A/A	A/A	A/A	A/A	A/A
SNP1488	G/G	G/G	G/G	G/G	G/G	G/G	G/G	G/G	G/G	G/G	G/G	G/G	G/G	G/G	G/G	G/G	G/G	G/G	G/G	G/G	G/G	G/G	G/G	G/G	G/G	G/G	G/G	G/G	G/G	G/G	G/G	G/G	G/G	G/G	G/G	G/G	G/G	G/G	G/G	G/G	G/G	G/G	G/G	G/G	G/G	G/G	G/G	G/G	G/G
SNP1489	C/C	C/C	C/C	C/C	C/C	C/C	C/C	C/C	C/C	C/C	C/C	C/C	C/C	C/C	C/C	C/C	C/C	C/C	C/C	C/C	C/C	C/C	C/C	C/C	C/C	C/C	C/C	C/C	C/C	C/C	C/C	C/C	C/C	C/C	C/C	C/C	C/C	C/C	C/C	C/C	C/C	C/C	C/C	C/C	C/C	C/C	C/C	C/C	C/C
SNP1490	A/A	G/G	G/G	G/G	G/G	G/G	G/G	G/G	G/G	G/G	G/G	G/G	G/G	G/G	G/G	G/G	G/G	G/G	G/G	G/G	G/G	G/G	G/G	G/G	G/G	G/G	G/G	G/G	G/G	G/G	G/G	G/G	G/G	G/G	G/G	G/G	G/G	G/G	G/G	G/G	G/G	A/G	G/G	G/G	G/G	G/G	G/G	G/G	G/G
SNP1491	A/A	G/G	G/G	A/A	A/A	A/A	A/A	G/G	A/A	A/A	A/A	G/G	A/A	A/A	G/G	A/A	G/G	G/G	G/G	G/G	G/G	A/A	G/G	G/G	G/G	G/G	G/G	G/G	A/G	G/G	G/G	G/G	A/A	A/A	A/A	G/G	G/G	A/A	A/A	A/A	G/G	A/A	A/A	A/G	G/G	A/G	A/A	A/A	A/A
SNP1492	T/T	A/A	T/T	A/A	A/A	A/A	A/A	A/A	A/A	A/A	A/A	A/A	A/A	A/A	A/A	A/A	A/A	A/A	A/A	A/A	A/A	A/A	A/A	A/A	A/A	A/A	A/A	A/A	A/A	A/A	A/A	A/A	A/A	A/A	A/A	A/A	A/A	A/A	A/A	A/A	A/A	A/A	A/A	A/A	A/A	A/A	A/A	A/A	A/A
SNP1493	G/G	G/G	G/G	G/G	G/G	G/G	G/G	G/G	G/G	G/G	G/G	G/G	G/G	G/G	G/G	G/G	G/G	G/G	G/G	G/G	G/G	G/G	G/G	G/G	G/G	G/G	G/G	G/G	G/G	G/G	G/G	G/G	G/G	G/G	G/G	G/G	G/G	G/G	G/G	G/G	G/G	G/G	G/G	G/G	G/G	G/G	G/G	G/G	G/G
SNP1494	G/G	G/G	G/G	G/G	G/G	G/G	G/G	G/G	G/G	G/G	G/G	G/G	G/G	G/G	G/G	G/G	G/G	G/G	G/G	G/G	G/G	G/G	G/G	G/G	G/G	G/G	G/G	G/G	G/G	G/G	G/G	G/G	G/G	G/G	G/G	G/G	G/G	G/G	G/G	G/G	G/G	NA	G/G	G/G	G/G	G/G	G/G	G/G	G/G
SNP1495	C/C	G/G	G/G	G/G	G/G	G/G	G/G	G/G	G/G	G/G	G/G	G/G	G/G	G/G	G/G	G/G	G/G	G/G	G/G	G/G	G/G	G/G	G/G	G/G	G/G	G/G	G/G	G/G	G/G	G/G	G/G	G/G	G/G	G/G	G/G	G/G	G/G	G/G	G/G	G/G	G/G	NA	G/G	G/G	G/G	G/G	G/G	G/G	G/G
SNP1496	A/A	A/A	G/G	A/A	A/A	G/G	G/G	A/A	A/A	A/A	G/G	G/G	G/G	A/A	G/G	G/G	A/A	G/G	G/G	G/G	G/G	A/A	G/G	G/G	G/G	G/G	A/A	A/A	A/G	G/G	A/A	A/A	A/A	A/A	A/A	A/A	A/A	A/A	A/A	A/A	A/A	A/G	A/A	A/G	G/G	A/G	A/A	A/A	A/A
SNP1497	A/A	A/A	G/G	G/G	G/G	G/G	G/G	G/G	G/G	G/G	G/G	G/G	G/G	NA	G/G	G/G	G/G	G/G	G/G	G/G	G/G	G/G	G/G	G/G	G/G	G/G	G/G	G/G	G/G	G/G	G/G	G/G	G/G	G/G	G/G	G/G	G/G	G/G	G/G	G/G	G/G	A/G	A/A	G/G	G/G	A/G	A/A	A/A	G/G
SNP1498	G/G	A/A	A/A	G/G	G/G	A/A	G/G	A/A	A/A	G/G	G/G	G/G	A/A	NA	A/A	A/A	G/G	A/A	A/A	G/G	A/A	G/G	A/A	A/A	G/G	A/A	A/A	A/A	A/G	A/A	G/G	G/G	G/G	G/G	G/G	G/G	G/G	G/G	G/G	G/G	G/G	NA	A/A	A/G	A/A	A/G	A/A	G/G	G/G
SNP1499	A/A	A/A	A/A	A/A	A/A	A/A	A/A	A/A	A/A	G/G	A/A	A/A	A/A	NA	A/A	A/A	G/G	A/A	A/A	A/A	A/A	G/G	A/A	A/A	A/A	A/A	A/A	A/A	A/G	A/A	G/G	G/G	G/G	G/G	G/G	G/G	G/G	G/G	A/A	G/G	G/G	NA	A/A	A/G	A/A	A/A	A/A	G/G	A/A
SNP1500	G/G	G/G	G/G	G/G	G/G	G/G	G/G	G/G	G/G	G/G	G/G	G/G	G/G	G/G	G/G	G/G	G/G	G/G	G/G	G/G	G/G	G/G	G/G	G/G	G/G	G/G	G/G	G/G	G/G	G/G	G/G	G/G	G/G	G/G	G/G	G/G	G/G	G/G	G/G	G/G	G/G	G/G	G/G	G/G	G/G	G/G	G/G	G/G	G/G
SNP1501	A/A	NA	T/T	A/A	A/A	A/A	T/T	T/T	T/T	A/A	A/A	T/T	A/A	A/A	T/T	A/A	T/T	T/T	T/T	T/T	T/T	A/A	T/T	T/T	T/T	T/T	T/T	T/T	A/T	T/T	A/A	T/T	A/A	A/A	A/A	T/T	T/T	A/A	NA	A/A	T/T	A/A	A/A	A/T	T/T	A/T	A/A	A/A	A/A
SNP1502	G/G	G/G	A/A	G/G	G/G	A/A	G/G	G/G	G/G	G/G	G/G	G/G	G/G	G/G	G/G	G/G	G/G	G/G	G/G	G/G	G/G	G/G	G/G	G/G	G/G	G/G	G/G	G/G	G/G	G/G	G/G	G/G	G/G	G/G	G/G	G/G	G/G	G/G	G/G	G/G	G/G	G/G	G/G	G/G	G/G	G/G	G/G	G/G	G/G
SNP1503	G/G	G/G	G/G	G/G	G/G	G/G	G/G	G/G	A/A	G/G	G/G	G/G	G/G	G/G	G/G	G/G	G/G	G/G	G/G	G/G	G/G	G/G	G/G	G/G	G/G	G/G	G/G	G/G	G/G	G/G	G/G	G/G	G/G	G/G	G/G	G/G	G/G	G/G	G/G	G/G	G/G	A/G	G/G	G/G	G/G	G/G	G/G	G/G	G/G
SNP1504	A/A	G/G	A/A	A/A	A/A	A/A	A/A	A/A	A/A	A/A	A/A	A/A	A/A	A/A	A/A	A/A	A/A	A/A	A/A	A/A	A/A	A/A	A/A	A/A	A/A	A/A	A/A	A/A	A/A	A/A	A/A	A/A	A/A	A/A	A/A	A/A	A/A	A/A	A/A	A/A	A/A	A/G	A/A	A/A	A/A	A/A	A/A	A/A	A/A
SNP1505	C/C	C/C	C/C	C/C	C/C	C/C	C/C	C/C	C/C	C/C	C/C	C/C	C/C	C/C	C/C	C/C	C/C	C/C	C/C	C/C	C/C	C/C	C/C	C/C	C/C	C/C	C/C	C/C	C/C	C/C	C/C	C/C	C/C	C/C	C/C	C/C	C/C	C/C	C/C	C/C	C/C	C/C	C/C	C/C	C/C	C/C	C/C	C/C	C/C
SNP1506	G/G	A/A	A/A	G/G	G/G	A/A	A/A	G/G	G/G	G/G	A/A	A/A	A/A	G/G	A/A	A/A	G/G	A/A	A/A	A/A	A/A	G/G	A/A	A/A	A/A	A/A	G/G	G/G	A/G	A/A	G/G	G/G	G/G	G/G	G/G	G/G	G/G	G/G	G/G	G/G	G/G	G/G	G/G	A/G	A/A	A/A	G/G	G/G	G/G
SNP1507	G/G	G/G	G/G	G/G	G/G	G/G	G/G	G/G	G/G	G/G	G/G	G/G	G/G	G/G	G/G	G/G	G/G	G/G	G/G	G/G	G/G	G/G	G/G	G/G	G/G	G/G	G/G	G/G	G/G	G/G	G/G	G/G	G/G	G/G	G/G	G/G	G/G	G/G	G/G	G/G	G/G	G/G	G/G	G/G	G/G	G/G	G/G	G/G	G/G
SNP1508	G/G	G/G	G/G	G/G	G/G	G/G	G/G	G/G	C/C	G/G	G/G	G/G	G/G	G/G	G/G	G/G	G/G	G/G	G/G	G/G	G/G	G/G	G/G	G/G	G/G	G/G	G/G	G/G	G/G	G/G	G/G	G/G	G/G	G/G	G/G	G/G	G/G	G/G	G/G	G/G	G/G	G/G	G/G	G/G	G/G	G/G	G/G	G/G	G/G
SNP1509	A/A	A/A	A/A	A/A	A/A	A/A	A/A	A/A	A/A	A/A	A/A	A/A	A/A	A/A	A/A	A/A	A/A	A/A	A/A	A/A	A/A	A/A	A/A	A/A	A/A	A/A	A/A	A/A	A/A	A/A	A/A	A/A	A/A	A/A	A/A	A/A	A/A	A/A	A/A	A/A	A/A	A/A	A/A	A/A	A/A	A/A	A/A	A/A	A/A
SNP1510	A/A	A/A	G/G	A/A	A/A	A/A	A/A	A/A	A/A	A/A	G/G	G/G	G/G	A/A	G/G	G/G	A/A	G/G	A/A	A/A	G/G	G/G	A/A	A/A	A/A	G/G	A/A	A/A	A/A	G/G	A/A	A/A	A/A	A/A	A/A	A/A	A/A	A/A	A/A	A/A	A/A	A/A	G/G	A/G	A/A	A/A	A/A	A/A	A/A
SNP1511	G/G	G/G	G/G	G/G	G/G	G/G	G/G	G/G	G/G	G/G	G/G	G/G	G/G	G/G	G/G	G/G	G/G	G/G	G/G	G/G	G/G	G/G	G/G	G/G	G/G	G/G	G/G	G/G	G/G	G/G	G/G	G/G	G/G	G/G	G/G	G/G	G/G	G/G	G/G	G/G	G/G	G/G	G/G	G/G	G/G	G/G	G/G	G/G	G/G
SNP1512	G/G	G/G	G/G	G/G	G/G	G/G	A/A	G/G	G/G	G/G	G/G	A/A	G/G	G/G	A/A	G/G	G/G	G/G	A/A	A/A	G/G	A/A	A/A	A/A	A/A	A/A	A/A	A/A	A/G	A/A	G/G	G/G	A/A	A/A	A/A	A/A	G/G	G/G	A/A	A/A	G/G	G/G	G/G	A/G	G/G	A/A	G/G	G/G	G/G
SNP1513	A/A	A/A	A/A	A/A	A/A	A/A	G/G	G/G	G/G	A/A	A/A	A/A	A/A	A/A	A/A	A/A	A/A	A/A	A/A	A/A	A/A	A/A	G/G	G/G	G/G	A/A	G/G	G/G	A/G	A/A	G/G	G/G	A/A	G/G	A/A	A/A	A/A	A/A	A/A	G/G	G/G	A/G	A/A	A/G	A/A	A/G	A/A	A/A	A/A
SNP1514	A/A	A/A	A/A	A/A	A/A	A/A	A/A	A/A	A/A	T/T	A/A	T/T	A/A	A/T	T/T	A/A	A/A	A/A	A/A	T/T	A/A	A/A	A/A	A/A	A/A	A/A	A/A	A/A	A/T	A/A	T/T	A/A	A/A	A/A	A/A	A/A	A/A	A/A	A/A	A/A	A/A	A/T	A/A	A/A	A/A	A/A	A/A	A/A	T/T
SNP1515	A/A	A/A	A/A	A/A	A/A	A/A	A/A	A/A	A/A	A/A	A/A	A/A	A/A	A/A	A/A	A/A	A/A	A/A	A/A	A/A	A/A	A/A	A/A	A/A	A/A	A/A	A/A	A/A	A/A	A/A	A/A	A/A	A/A	A/A	A/A	A/A	A/A	A/A	A/A	A/A	A/A	A/A	A/A	A/A	A/A	A/A	A/A	A/A	A/A
SNP1516	A/A	A/A	A/A	C/C	A/A	A/A	A/A	C/C	A/A	A/A	A/A	A/A	A/A	A/A	A/A	A/A	A/A	A/A	A/A	A/A	A/A	A/A	A/A	A/A	A/A	A/A	A/A	A/A	A/A	A/A	A/A	A/A	A/A	A/A	A/A	A/A	A/A	A/A	A/A	A/A	A/A	A/A	A/A	A/A	A/A	A/A	A/A	A/A	A/A
SNP1517	C/C	C/C	T/T	C/C	C/C	C/C	T/T	T/T	T/T	C/C	T/T	T/T	C/C	C/C	T/T	T/T	C/C	C/C	C/C	T/T	T/T	T/T	T/T	T/T	T/T	T/T	T/T	T/T	C/T	T/T	C/C	C/C	T/T	T/T	T/T	C/C	T/T	C/C	T/T	T/T	T/T	T/T	C/C	C/T	T/T	C/C	C/C	C/C	C/C
SNP1518	C/C	C/C	C/C	C/C	C/C	C/C	C/C	C/C	C/C	C/C	C/C	C/C	C/C	C/C	C/C	C/C	C/C	C/C	C/C	C/C	C/C	C/C	C/C	C/C	C/C	C/C	C/C	C/C	C/C	C/C	C/C	C/C	C/C	C/C	C/C	C/C	C/C	C/C	C/C	C/C	C/C	C/C	C/C	C/C	C/C	C/C	C/C	C/C	C/C
SNP1519	T/T	T/T	T/T	T/T	T/T	T/T	T/T	T/T	T/T	T/T	T/T	T/T	T/T	T/T	T/T	T/T	T/T	T/T	T/T	T/T	T/T	T/T	T/T	T/T	T/T	T/T	T/T	T/T	T/T	T/T	T/T	T/T	T/T	T/T	T/T	T/T	T/T	T/T	T/T	T/T	T/T	T/T	T/T	T/T	T/T	T/T	T/T	T/T	T/T
SNP1520	C/C	C/C	C/C	C/C	C/C	C/C	C/C	C/C	C/C	C/C	C/C	C/C	C/C	C/C	C/C	C/C	C/C	C/C	C/C	C/C	C/C	C/C	C/C	C/C	C/C	C/C	C/C	C/C	C/C	C/C	C/C	C/C	C/C	C/C	C/C	C/C	C/C	C/C	C/C	C/C	C/C	C/C	C/C	C/C	C/C	C/C	C/C	C/C	C/C
SNP1521	A/A	A/A	A/A	A/A	A/A	A/A	A/A	A/A	G/G	A/A	A/A	A/A	A/A	A/A	A/A	A/A	A/A	A/A	A/A	A/A	A/A	A/A	A/A	A/A	A/A	A/A	A/A	A/A	A/A	A/A	A/A	A/A	A/A	A/A	A/A	A/A	A/A	A/A	A/A	A/A	A/A	A/G	A/A	A/A	A/A	A/A	A/A	A/A	A/A
SNP1522	G/G	G/G	G/G	G/G	G/G	G/G	G/G	G/G	G/G	G/G	A/A	A/A	G/G	G/G	A/A	G/G	A/A	A/A	A/A	G/G	A/A	A/A	A/A	A/A	A/A	A/A	A/A	A/A	A/G	A/A	A/A	A/A	A/A	A/A	A/A	A/A	A/A	G/G	A/A	G/G	A/A	A/G	G/G	A/A	A/A	A/A	G/G	G/G	G/G
SNP1523	A/A	A/A	A/A	A/A	A/A	A/A	A/A	A/A	A/A	A/A	A/A	A/A	A/A	A/A	A/A	A/A	A/A	A/A	A/A	A/A	A/A	A/A	A/A	A/A	A/A	A/A	A/A	A/A	A/A	A/A	A/A	A/A	A/A	A/A	A/A	A/A	A/A	A/A	A/A	A/A	A/A	A/A	A/A	A/A	A/A	A/A	A/A	A/A	A/A
SNP1524	C/C	C/C	C/C	C/C	C/C	C/C	C/C	C/C	C/C	C/C	C/C	C/C	C/C	C/C	C/C	C/C	C/C	C/C	C/C	C/C	C/C	C/C	C/C	C/C	C/C	C/C	C/C	C/C	C/C	C/C	C/C	C/C	C/C	C/C	C/C	C/C	C/C	C/C	C/C	C/C	C/C	C/C	C/C	C/C	C/C	C/C	C/C	C/C	C/C
SNP1525	G/G	G/G	G/G	A/A	A/A	G/G	A/A	G/G	G/G	G/G	A/A	G/G	A/A	A/G	A/A	A/A	A/A	A/A	A/A	A/A	G/G	A/A	G/G	G/G	A/A	A/A	A/A	G/G	G/G	A/A	G/G	G/G	G/G	G/G	G/G	G/G	G/G	G/G	G/G	G/G	G/G	G/G	G/G	A/G	G/G	A/G	G/G	G/G	G/G
SNP1526	A/A	NA	A/A	C/C	A/A	C/C	C/C	C/C	C/C	A/A	C/C	A/A	C/C	A/C	A/A	A/A	A/A	C/C	C/C	C/C	C/C	C/C	C/C	C/C	C/C	C/C	C/C	C/C	A/C	C/C	C/C	C/C	C/C	C/C	A/A	A/A	A/A	C/C	C/C	C/C	C/C	A/C	A/A	C/C	C/C	A/C	A/A	A/A	A/A
SNP1527	T/T	C/C	T/T	T/T	C/C	T/T	C/C	T/T	C/C	C/C	T/T	C/C	T/T	C/T	T/T	C/C	T/T	T/T	C/C	C/C	C/C	C/C	C/C	C/C	C/C	C/C	C/C	C/C	C/C	C/C	C/C	C/C	C/C	C/C	C/C	C/C	C/C	C/C	C/C	C/C	C/C	C/C	T/T	C/T	T/T	NA	T/T	C/C	T/T
SNP1528	G/G	C/C	C/C	G/G	G/G	C/C	C/C	G/G	G/G	C/C	C/C	C/C	C/C	NA	C/C	C/C	C/C	C/C	C/C	C/C	C/C	C/C	C/C	C/C	C/C	C/C	C/C	C/C	C/C	C/C	C/C	C/C	C/C	C/C	C/C	C/C	C/C	C/C	C/C	C/C	C/C	C/C	G/G	C/C	G/G	C/C	G/G	C/C	G/G
SNP1529	T/T	C/C	C/C	C/C	C/C	C/C	T/T	C/C	C/C	C/C	C/C	C/C	C/C	C/C	C/C	C/C	C/C	C/C	C/C	C/C	C/C	C/C	C/C	C/C	T/T	T/T	C/C	T/T	C/C	T/T	C/C	T/T	T/T	C/C	T/T	T/T	T/T	T/T	C/C	T/T	C/C	C/T	C/C	C/C	C/C	C/C	C/C	C/C	C/C
SNP1530	G/G	G/G	G/G	G/G	G/G	G/G	G/G	G/G	G/G	G/G	G/G	G/G	G/G	G/G	G/G	G/G	G/G	G/G	G/G	G/G	G/G	G/G	G/G	G/G	G/G	G/G	G/G	G/G	G/G	G/G	G/G	G/G	G/G	G/G	G/G	G/G	G/G	G/G	G/G	G/G	G/G	G/G	G/G	G/G	G/G	G/G	G/G	G/G	G/G
SNP1531	C/C	C/C	C/C	C/C	C/C	C/C	C/C	C/C	C/C	G/G	C/C	C/C	C/C	G/G	C/C	C/C	G/G	C/C	C/C	C/C	C/C	G/G	C/C	C/C	C/C	C/C	C/C	C/C	C/G	C/C	G/G	G/G	G/G	G/G	G/G	G/G	G/G	G/G	C/C	G/G	G/G	G/G	C/C	C/G	C/C	C/C	C/C	G/G	C/C
SNP1532	A/A	A/A	A/A	A/A	A/A	A/A	A/A	A/A	A/A	A/A	A/A	A/A	A/A	A/A	A/A	A/A	A/A	A/A	A/A	A/A	A/A	A/A	A/A	A/A	A/A	A/A	A/A	A/A	A/A	A/A	A/A	A/A	A/A	A/A	A/A	A/A	A/A	A/A	A/A	A/A	A/A	A/G	A/A	A/A	A/A	A/A	A/A	A/A	A/A
SNP1533	C/C	T/T	T/T	T/T	T/T	T/T	T/T	C/C	C/C	T/T	T/T	T/T	T/T	T/T	T/T	T/T	T/T	T/T	T/T	T/T	T/T	T/T	T/T	T/T	T/T	T/T	T/T	T/T	T/T	T/T	T/T	T/T	T/T	T/T	T/T	T/T	T/T	T/T	T/T	T/T	T/T	T/T	T/T	T/T	T/T	T/T	T/T	T/T	T/T
SNP1534	T/T	T/T	T/T	T/T	T/T	T/T	T/T	T/T	T/T	T/T	T/T	T/T	T/T	T/T	T/T	T/T	T/T	T/T	T/T	T/T	T/T	T/T	T/T	T/T	T/T	T/T	T/T	T/T	T/T	T/T	T/T	T/T	T/T	T/T	T/T	T/T	T/T	T/T	T/T	T/T	T/T	T/T	T/T	T/T	T/T	T/T	T/T	T/T	T/T
SNP1535	T/T	C/C	T/T	T/T	T/T	T/T	T/T	T/T	T/T	T/T	T/T	T/T	T/T	T/T	T/T	T/T	T/T	T/T	T/T	T/T	T/T	T/T	T/T	T/T	T/T	T/T	T/T	T/T	T/T	T/T	T/T	T/T	T/T	T/T	T/T	T/T	T/T	T/T	T/T	T/T	T/T	C/T	T/T	T/T	T/T	T/T	T/T	T/T	T/T
SNP1536	C/C	T/T	T/T	C/C	T/T	T/T	T/T	T/T	T/T	C/C	C/C	C/C	C/C	NA	C/C	T/T	C/C	C/C	T/T	C/C	C/C	T/T	T/T	T/T	T/T	T/T	T/T	T/T	C/T	T/T	T/T	C/C	T/T	T/T	C/C	T/T	C/C	T/T	C/C	T/T	T/T	C/T	T/T	T/T	C/C	C/T	C/C	C/C	C/C
SNP1537	A/A	A/A	A/A	A/A	A/A	A/A	A/A	A/A	A/A	A/A	A/A	A/A	A/A	A/A	A/A	A/A	A/A	A/A	A/A	A/A	A/A	A/A	A/A	A/A	A/A	A/A	A/A	A/A	A/A	A/A	A/A	A/A	A/A	A/A	A/A	A/A	A/A	A/A	A/A	A/A	A/A	A/A	A/A	A/A	A/A	A/A	A/A	A/A	A/A
SNP1538	A/A	T/T	T/T	A/A	A/A	T/T	T/T	A/A	A/A	T/T	T/T	T/T	T/T	A/T	T/T	T/T	T/T	T/T	T/T	T/T	T/T	T/T	T/T	T/T	T/T	T/T	A/A	A/A	T/T	T/T	T/T	T/T	T/T	T/T	T/T	T/T	T/T	T/T	A/A	T/T	T/T	T/T	A/A	T/T	T/T	T/T	A/A	T/T	A/A
SNP1539	G/G	G/G	G/G	G/G	G/G	G/G	G/G	G/G	G/G	G/G	G/G	G/G	G/G	G/G	G/G	G/G	G/G	G/G	G/G	G/G	G/G	G/G	G/G	G/G	G/G	G/G	G/G	G/G	G/G	G/G	G/G	G/G	G/G	G/G	G/G	G/G	G/G	G/G	G/G	G/G	G/G	G/G	G/G	G/G	G/G	G/G	G/G	G/G	G/G
SNP1540	C/C	C/C	C/C	C/C	C/C	T/T	T/T	C/C	C/C	C/C	T/T	C/C	C/C	C/T	T/T	T/T	C/C	T/T	T/T	C/C	C/C	T/T	T/T	T/T	T/T	T/T	T/T	T/T	C/T	T/T	C/C	T/T	T/T	C/C	T/T	T/T	T/T	C/C	T/T	T/T	C/C	C/T	T/T	C/T	T/T	T/T	C/C	C/C	C/C
SNP1541	A/A	G/G	G/G	G/G	G/G	G/G	A/A	G/G	G/G	G/G	G/G	G/G	G/G	G/G	G/G	G/G	G/G	G/G	G/G	G/G	G/G	G/G	G/G	G/G	A/A	A/A	G/G	A/A	G/G	A/A	G/G	A/A	A/A	G/G	A/A	A/A	A/A	A/A	G/G	A/A	G/G	A/G	G/G	G/G	G/G	G/G	G/G	G/G	G/G
SNP1542	T/T	T/T	T/T	T/T	T/T	T/T	T/T	T/T	T/T	T/T	T/T	T/T	T/T	T/T	T/T	T/T	T/T	T/T	T/T	T/T	T/T	T/T	T/T	T/T	T/T	T/T	T/T	T/T	T/T	T/T	T/T	T/T	T/T	T/T	T/T	T/T	T/T	T/T	T/T	T/T	T/T	C/T	T/T	T/T	T/T	T/T	T/T	T/T	T/T
SNP1543	A/A	A/A	A/A	A/A	A/A	A/A	G/G	A/A	A/A	A/A	A/A	A/A	A/A	A/A	A/A	A/A	A/A	A/A	A/A	A/A	A/A	A/A	A/A	A/A	G/G	G/G	A/A	G/G	A/A	G/G	A/A	G/G	G/G	A/A	G/G	G/G	G/G	G/G	A/A	G/G	A/A	A/A	A/A	A/A	A/A	NA	A/A	A/A	A/A
SNP1544	G/G	G/G	G/G	G/G	G/G	G/G	G/G	G/G	A/A	G/G	G/G	G/G	G/G	G/G	G/G	G/G	G/G	G/G	G/G	G/G	G/G	G/G	G/G	G/G	G/G	G/G	G/G	G/G	G/G	G/G	G/G	G/G	G/G	G/G	G/G	G/G	G/G	G/G	G/G	G/G	G/G	A/G	G/G	G/G	G/G	G/G	G/G	G/G	G/G
[truncated: 2,865 more rows]
[truncated: 858 more columns]

## Sheet: Pedigree matrix_NS data
	GEN004	GEN005	GEN007	GEN009	GEN010	GEN011	GEN012	GEN013	GEN014	GEN015	GEN016	GEN017	GEN018	GEN019	GEN020	GEN021	GEN022	GEN023	GEN024	GEN025	GEN026	GEN027	GEN028	GEN029	GEN030	GEN031	GEN032	GEN033	GEN034	GEN035	GEN036	GEN037	GEN038	GEN039	GEN040	GEN041	GEN042	GEN043	GEN044	GEN045	GEN046	GEN047	GEN048	GEN049	GEN050	GEN051	GEN052	GEN053	GEN054
[truncated: 484 more rows]
[truncated: 435 more columns]

[truncated: 1 more sheets: Pedigree matrix SJ data]
